# Supplementary material for: Synthesis and structural characterization of the dichloride complex formed by carb­oxy-functionalized Cu(di­aza­cyclam)2+ cation and its heterometallic coordination polymer with CdCl2
Source: Acta Crystallogr E Crystallogr Commun. 2025 May 2;81(Pt 6):458–63. doi: 10.1107/S2056989025003792 (PMC12142412; doi:10.1107/S2056989025003792)
Supplement: Supplementary file 1 [file e-81-00458-sup1.cif]

##############################################################################
#                                                                            #
# This CIF contains the data in a paper accepted for publication in          #
# Acta Crystallographica Section E. It conforms to the requirements of       #
# Notes for Authors for Acta Crystallographica Section E, and has been       #
# peer reviewed under the auspices of the IUCr Commission on Journals.       #
#                                                                            #
# Full details of the Crystallographic Information File format               #
# are given in the paper "The Crystallographic Information File (CIF):       #
# a New Standard Archive File for Crystallography" by S. R. Hall, F. H.      #
# Allen and I. D. Brown [Acta Cryst. (1991), A47, 655-685].                  #
#                                                                            #
# The current version of the core CIF dictionary is obtainable from          #
# ftp://ftp.iucr.org/pub/cif_core.dic.                                       #
#                                                                            #
# Software is freely available for graphical display of the structure(s)     #
# in this CIF. For information consult the CIF software page                 #
# http://www.iucr.org/resources/cif/software.                                #
#                                                                            #
# This file may be used for bona fide research purposes within the           #
# scientific community so long as proper attribution is given to the journal # 
# article from which it was obtained.                                        #
#                                                                            #
##############################################################################
data_I
_audit_creation_method
;
Olex2 1.5
(compiled 2024.02.16 svn.r378c4104 for OlexSys, GUI svn.r6928)
;
_journal_date_recd_electronic     2025-04-24
_journal_date_accepted     2025-04-27
_journal_name_full     'Acta Crystallographica, Section E'
_journal_year     2025
_journal_volume     81
_journal_issue      6
_journal_page_first     0
_journal_page_last     0
_journal_paper_category     GM
_journal_paper_doi     10.1107/S2056989025003792
_journal_coeditor_code     HB8137
_publ_contact_author_name     'Yaroslaw D. Lampeka'
_publ_contact_author_address
;
L. V. Pisarzhevskii Institute of Physical Chemistry of the National Academy of
Sciences of Ukraine, Prospekt Nauki 31, 03028, Kyiv, Ukraine
;
_publ_contact_author_email     lampeka@adamant.net
_publ_contact_author_fax     '+038 044 525 25 70'
_publ_contact_author_phone     '+038 044 525 65 40'
_publ_section_title
;
Synthesis and structural characterization of the dichloride complex formed by
carboxy-functionalized Cu(diazacyclam)^2+^ cation and its heterometallic
coordination polymer with CdCl~2~
;
_publ_section_title_footnote     .
loop_
    _publ_author_name
    _publ_author_footnote
    _publ_author_address
    'Tsymbal, Liudmyla V.' .
;
L. V. Pisarzhevskii Institute of Physical Chemistry of the National Academy of \
Sciences of Ukraine, Prospekt Nauki 31, 03028, Kyiv, Ukraine
;
    'Andriichuk, Irina L.' .
;
L. V. Pisarzhevskii Institute of Physical Chemistry of the National Academy of \
Sciences of Ukraine, Prospekt Nauki 31, 03028, Kyiv, Ukraine
;
    'Stoica, Alexandru-Constantin' .
;
"Petru Poni" Institute of Macromolecular Chemistry, Aleea Gr. Ghica Voda 41A,
RO 700487
Iasi, Romania
;
    'Lampeka, Yaroslaw D.' .
;
L. V. Pisarzhevskii Institute of Physical Chemistry of the National Academy of \
Sciences of Ukraine, Prospekt Nauki 31, 03028, Kyiv, Ukraine
;
_publ_section_synopsis
;
The coordination polyhedra of the Cu^II^ ions in molecular complex <b>I</b> and
coordination polymer <b>II</b> represent tetragonally elongated
<i>trans</i>-CuN~4~Cl~2~ and <i>trans</i>-CuN~4~(H~2~O)Cl octahedra,
respectively, with the four N atoms of the macrocyclic ligand forming the
equatorial plane and monodentate ligands occupying the axial positions. The
coordination polyhedron of the Cd^II^ ion in <b>II</b> is a CdO~4~Cl~2~
distorted octahedron formed by two bidentately coordinated deprotonated
carboxylic groups of different Cu^II^ macrocyclic cations and two chloride
anions, one of which displays a bridging function.
;
_chemical_name_systematic
;\
[3,10-Bis(3-carboxypropyl)-1,3,5,8,10,12-hexaazacyclotetradecane-\
\k^4^<i>N</i>^1^,<i>N</i>^5^,<i>N</i>^8^,<i>N</i>^12^]dichloridocopper(II)
;
_chemical_name_common     ?
_chemical_formula_moiety     'C16 H34 Cl2 Cu N6 O4'
_chemical_formula_sum     'C16 H34 Cl2 Cu N6 O4'
_chemical_formula_iupac     '[Cu Cl2 (C16 H34 N6 O4)]'
_chemical_formula_weight     508.93
_chemical_melting_point     ?
_space_group_crystal_system     monoclinic
_space_group_name_H-M_alt     'P 1 21/c 1'
_space_group_name_Hall     '-P 2ybc'
loop_
    _space_group_symop_operation_xyz
    'x, y, z'
    '-x, y+1/2, -z+1/2'
    '-x, -y, -z'
    'x, -y-1/2, z-1/2'
_cell_length_a     10.0036(5)
_cell_length_b     15.8231(7)
_cell_length_c     6.9325(3)
_cell_angle_alpha     90
_cell_angle_beta     99.808(2)
_cell_angle_gamma     90
_cell_volume     1081.29(9)
_cell_formula_units_Z     2
_cell_measurement_reflns_used     1452
_cell_measurement_theta_min     2.02
_cell_measurement_theta_max     24.89
_cell_measurement_temperature     100(2)
loop_
    _twin_individual_id
    _twin_individual_mass_fraction_refined
    1 0.8430(16)
    2 0.1570(16)
_exptl_crystal_description     prism
_exptl_crystal_colour     'clear light violet'
_exptl_crystal_size_max     0.12
_exptl_crystal_size_mid     0.07
_exptl_crystal_size_min     0.06
_exptl_crystal_density_diffrn     1.563
_exptl_crystal_density_meas     ?
_exptl_crystal_density_method     ?
_exptl_crystal_F_000     534
_exptl_absorpt_coefficient_mu     1.293
_exptl_absorpt_correction_type     multi-scan
_exptl_absorpt_process_details
;
(CrysAlis PRO; Rigaku OD, 2022)
;
_exptl_absorpt_correction_T_min     0.892
_exptl_absorpt_correction_T_max     0.920
_diffrn_ambient_temperature     100(2)
_diffrn_source     ?
_diffrn_radiation_type     MoK\a
_diffrn_radiation_wavelength     0.71073
_diffrn_measurement_device_type     'Bruker APEXII CCD'
_diffrn_measurement_method     '\f and \w scans'
_diffrn_detector_area_resol_mean     ?
_diffrn_reflns_number     5849
_diffrn_reflns_av_R_equivalents     0.0891
_diffrn_reflns_av_unetI/netI     0.0359
_diffrn_reflns_theta_min     2.066
_diffrn_reflns_theta_max     24.805
_diffrn_reflns_theta_full     24.805
_diffrn_measured_fraction_theta_max     0.996
_diffrn_measured_fraction_theta_full     0.989
_diffrn_reflns_limit_h_min     -11
_diffrn_reflns_limit_h_max     11
_diffrn_reflns_limit_k_min     -18
_diffrn_reflns_limit_k_max     18
_diffrn_reflns_limit_l_min     0
_diffrn_reflns_limit_l_max     8
_refine_special_details
;
 Refined as a 2-component twin.
;
_reflns_number_total     1844
_reflns_number_gt     1509
_reflns_threshold_expression     'I > 2\s(I)'
_refine_ls_structure_factor_coef     Fsqd
_refine_ls_matrix_type     full
_refine_ls_R_factor_all     0.0447
_refine_ls_R_factor_gt     0.0292
_refine_ls_wR_factor_gt     0.0608
_refine_ls_wR_factor_ref     0.0667
_refine_ls_goodness_of_fit_ref     1.054
_refine_ls_restrained_S_all     1.054
_refine_ls_number_reflns     1844
_refine_ls_number_parameters     136
_refine_ls_number_restraints     0
_refine_ls_hydrogen_treatment     mixed
_refine_ls_weighting_scheme     calc
_refine_ls_weighting_details
              'w=1/[\s^2^(Fo^2^)+(0.0246P)^2^+0.8397P] where P=(Fo^2^+2Fc^2^)/3'
_atom_sites_solution_hydrogens     geom
_atom_sites_solution_primary     dual
_atom_sites_solution_secondary     ?
_refine_ls_shift/su_max     0.000
_refine_ls_shift/su_mean     0.000
_refine_diff_density_max     0.298
_refine_diff_density_min     -0.330
_refine_ls_extinction_method     none
_refine_ls_extinction_coef     .
loop_
    _atom_type_symbol
    _atom_type_description
    _atom_type_scat_dispersion_real
    _atom_type_scat_dispersion_imag
    _atom_type_scat_source
    'C' 'C' 0.0033 0.0016
                         'International Tables Vol C Tables 4.2.6.8 and 6.1.1.4'
    'H' 'H' 0.0000 0.0000
                         'International Tables Vol C Tables 4.2.6.8 and 6.1.1.4'
    'Cl' 'Cl' 0.1484 0.1585
                         'International Tables Vol C Tables 4.2.6.8 and 6.1.1.4'
    'Cu' 'Cu' 0.3201 1.2651
                         'International Tables Vol C Tables 4.2.6.8 and 6.1.1.4'
    'N' 'N' 0.0061 0.0033
                         'International Tables Vol C Tables 4.2.6.8 and 6.1.1.4'
    'O' 'O' 0.0106 0.0060
                         'International Tables Vol C Tables 4.2.6.8 and 6.1.1.4'
_computing_data_collection
;
CrysAlisPro (Rigaku OD, 2022)
;
_computing_cell_refinement
;
CrysAlisPro (Rigaku OD, 2022)
;
_computing_data_reduction
;
CrysAlisPro (Rigaku OD, 2022)
;
_computing_structure_solution
;
<i>SHELXT2018/2</i> (Sheldrick, 2015a)
;
_computing_structure_refinement
;
<i>SHELXL2018/3</i> (Sheldrick, 2015b)
;
_computing_molecular_graphics
;
Mercury (Macrae <i>et al.</i>,  2020)
;
_computing_publication_material
;
publCIF (Westrip, 2010)
;
loop_
    _atom_site_type_symbol
    _atom_site_label
    _atom_site_fract_x
    _atom_site_fract_y
    _atom_site_fract_z
    _atom_site_U_iso_or_equiv
    _atom_site_adp_type
    _atom_site_calc_flag
    _atom_site_occupancy
    _atom_site_disorder_assembly
    _atom_site_disorder_group
    Cu Cu1 1.000000 0.500000 0.500000 0.01515(14) Uani d 1 . .
    Cl Cl1 1.01968(7) 0.39266(4) 0.84077(10) 0.01969(18) Uani d 1 . .
    N N3 0.9904(2) 0.40064(14) 0.3191(3) 0.0158(5) Uani d 1 . .
    H H3 0.975658 0.422479 0.181720 0.019 Uiso calc 1 . .
    O O1 0.2900(2) 0.30989(14) -0.0055(3) 0.0279(5) Uani d 1 . .
    H H1C 0.213(3) 0.338(2) -0.068(4) 0.042 Uiso calc 1 . .
    O O2 0.3928(2) 0.39295(14) -0.1942(3) 0.0307(6) Uani d 1 . .
    N N1 0.7985(2) 0.51266(14) 0.4688(3) 0.0155(5) Uani d 1 . .
    H H1 0.768622 0.542496 0.341645 0.019 Uiso calc 1 . .
    N N2 0.7465(2) 0.37665(15) 0.3054(3) 0.0176(5) Uani d 1 . .
    C C1 0.7212(3) 0.43239(18) 0.4585(4) 0.0194(7) Uani d 1 . .
    H H1A 0.744468 0.402711 0.585529 0.023 Uiso calc 1 . .
    H H1B 0.623066 0.445666 0.438437 0.023 Uiso calc 1 . .
    C C8 0.3969(3) 0.33740(19) -0.0747(4) 0.0194(7) Uani d 1 . .
    C C5 0.6976(3) 0.40643(19) 0.1045(4) 0.0195(7) Uani d 1 . .
    H H5A 0.771170 0.437569 0.056237 0.023 Uiso calc 1 . .
    H H5B 0.620731 0.445800 0.104723 0.023 Uiso calc 1 . .
    C C4 0.7700(3) 0.57019(18) 0.6243(4) 0.0183(6) Uani d 1 . .
    H H4A 0.776660 0.539459 0.749953 0.022 Uiso calc 1 . .
    H H4B 0.677474 0.593952 0.589865 0.022 Uiso calc 1 . .
    C C7 0.5245(3) 0.29165(19) 0.0142(4) 0.0211(7) Uani d 1 . .
    H H7A 0.519929 0.232826 -0.035123 0.025 Uiso calc 1 . .
    H H7B 0.529656 0.289377 0.157987 0.025 Uiso calc 1 . .
    C C3 1.1253(3) 0.35995(18) 0.3585(4) 0.0175(6) Uani d 1 . .
    H H3A 1.136479 0.321178 0.250265 0.021 Uiso calc 1 . .
    H H3B 1.135718 0.327019 0.481560 0.021 Uiso calc 1 . .
    C C6 0.6522(3) 0.3330(2) -0.0314(4) 0.0227(7) Uani d 1 . .
    H H6A 0.635330 0.353432 -0.168322 0.027 Uiso calc 1 . .
    H H6B 0.725710 0.290396 -0.019189 0.027 Uiso calc 1 . .
    C C2 0.8799(3) 0.33948(18) 0.3360(4) 0.0176(6) Uani d 1 . .
    H H2A 0.881701 0.293733 0.239062 0.021 Uiso calc 1 . .
    H H2B 0.897761 0.313604 0.467921 0.021 Uiso calc 1 . .
loop_
    _atom_site_aniso_label
    _atom_site_aniso_U_11
    _atom_site_aniso_U_22
    _atom_site_aniso_U_33
    _atom_site_aniso_U_12
    _atom_site_aniso_U_13
    _atom_site_aniso_U_23
    Cu1 0.0137(2) 0.0147(2) 0.0171(3) -0.0005(2) 0.0027(2) -0.0023(2)
    Cl1 0.0213(4) 0.0218(4) 0.0161(4) -0.0002(3) 0.0034(3) 0.0017(3)
    N3 0.0140(12) 0.0170(12) 0.0155(12) -0.0008(10) -0.0002(10) 0.0024(9)
    O1 0.0209(12) 0.0300(13) 0.0332(12) -0.0003(10) 0.0056(10) 0.0070(10)
    O2 0.0233(12) 0.0330(13) 0.0343(13) 0.0010(10) 0.0007(10) 0.0156(11)
    N1 0.0180(12) 0.0166(14) 0.0122(12) 0.0004(10) 0.0034(10) 0.0009(10)
    N2 0.0176(13) 0.0188(13) 0.0152(13) -0.0019(11) -0.0010(10) 0.0005(10)
    C1 0.0178(16) 0.0219(16) 0.0188(16) -0.0027(13) 0.0039(12) 0.0016(13)
    C8 0.0234(17) 0.0184(16) 0.0164(15) -0.0037(13) 0.0032(13) -0.0041(13)
    C5 0.0157(15) 0.0231(17) 0.0185(15) -0.0031(13) -0.0005(12) 0.0040(12)
    C4 0.0146(15) 0.0230(16) 0.0177(16) 0.0051(13) 0.0036(12) -0.0021(13)
    C7 0.0222(18) 0.0207(16) 0.0191(15) -0.0012(13) -0.0006(13) 0.0000(13)
    C3 0.0205(16) 0.0183(16) 0.0133(14) 0.0069(12) 0.0021(12) -0.0018(12)
    C6 0.0213(17) 0.0298(18) 0.0165(16) 0.0032(14) 0.0019(13) -0.0019(13)
    C2 0.0202(16) 0.0154(15) 0.0162(15) -0.0023(13) 0.0004(12) 0.0015(12)
_geom_special_details
;
 All esds (except the esd in the dihedral angle between two l.s. planes)
 are estimated using the full covariance matrix.  The cell esds are taken
 into account individually in the estimation of esds in distances, angles
 and torsion angles; correlations between esds in cell parameters are only
 used when they are defined by crystal symmetry.  An approximate (isotropic)
 treatment of cell esds is used for estimating esds involving l.s. planes.
;
loop_
    _geom_bond_atom_site_label_1
    _geom_bond_atom_site_label_2
    _geom_bond_site_symmetry_2
    _geom_bond_distance
    _geom_bond_publ_flag
    Cu1 Cl1 . 2.8889(7) y
    Cu1 N3 . 2.003(2) y
    Cu1 N3 3_766 2.003(2) ?
    Cu1 N1 3_766 2.000(2) ?
    Cu1 N1 . 2.000(2) y
    N3 H3 . 1.0000 ?
    N3 C3 . 1.478(4) ?
    N3 C2 . 1.489(4) ?
    O1 H1C . 0.93(4) ?
    O1 C8 . 1.319(4) ?
    O2 C8 . 1.204(3) ?
    N1 H1 . 1.0000 ?
    N1 C1 . 1.482(4) ?
    N1 C4 . 1.475(4) ?
    N2 C1 . 1.436(4) ?
    N2 C5 . 1.472(4) ?
    N2 C2 . 1.441(4) ?
    C1 H1A . 0.9900 ?
    C1 H1B . 0.9900 ?
    C8 C7 . 1.505(4) ?
    C5 H5A . 0.9900 ?
    C5 H5B . 0.9900 ?
    C5 C6 . 1.516(4) ?
    C4 H4A . 0.9900 ?
    C4 H4B . 0.9900 ?
    C4 C3 3_766 1.513(4) ?
    C7 H7A . 0.9900 ?
    C7 H7B . 0.9900 ?
    C7 C6 . 1.515(4) ?
    C3 H3A . 0.9900 ?
    C3 H3B . 0.9900 ?
    C6 H6A . 0.9900 ?
    C6 H6B . 0.9900 ?
    C2 H2A . 0.9900 ?
    C2 H2B . 0.9900 ?
loop_
    _geom_angle_atom_site_label_1
    _geom_angle_atom_site_label_2
    _geom_angle_atom_site_label_3
    _geom_angle_site_symmetry_1
    _geom_angle_site_symmetry_3
    _geom_angle
    _geom_angle_publ_flag
    N3 Cu1 Cl1 3_766 . 87.71(7) ?
    N3 Cu1 Cl1 . . 92.29(6) ?
    N3 Cu1 N3 3_766 . 180.0 ?
    N1 Cu1 Cl1 3_766 . 85.74(7) ?
    N1 Cu1 Cl1 . . 94.26(7) ?
    N1 Cu1 N3 3_766 3_766 94.08(9) ?
    N1 Cu1 N3 . 3_766 85.92(9) y
    N1 Cu1 N3 3_766 . 85.92(9) ?
    N1 Cu1 N3 . . 94.08(9) y
    N1 Cu1 N1 . 3_766 180.0 ?
    Cu1 N3 H3 . . 108.0 ?
    C3 N3 Cu1 . . 106.34(16) ?
    C3 N3 H3 . . 108.0 ?
    C3 N3 C2 . . 111.7(2) ?
    C2 N3 Cu1 . . 114.69(17) ?
    C2 N3 H3 . . 108.0 ?
    C8 O1 H1C . . 109.5 ?
    Cu1 N1 H1 . . 106.7 ?
    C1 N1 Cu1 . . 115.30(18) ?
    C1 N1 H1 . . 106.7 ?
    C4 N1 Cu1 . . 107.42(17) ?
    C4 N1 H1 . . 106.7 ?
    C4 N1 C1 . . 113.6(2) ?
    C1 N2 C5 . . 115.5(2) ?
    C1 N2 C2 . . 114.7(2) ?
    C2 N2 C5 . . 114.8(2) ?
    N1 C1 H1A . . 108.8 ?
    N1 C1 H1B . . 108.8 ?
    N2 C1 N1 . . 113.9(2) ?
    N2 C1 H1A . . 108.8 ?
    N2 C1 H1B . . 108.8 ?
    H1A C1 H1B . . 107.7 ?
    O1 C8 C7 . . 112.1(3) ?
    O2 C8 O1 . . 123.8(3) ?
    O2 C8 C7 . . 124.1(3) ?
    N2 C5 H5A . . 109.4 ?
    N2 C5 H5B . . 109.4 ?
    N2 C5 C6 . . 111.0(2) ?
    H5A C5 H5B . . 108.0 ?
    C6 C5 H5A . . 109.4 ?
    C6 C5 H5B . . 109.4 ?
    N1 C4 H4A . . 110.3 ?
    N1 C4 H4B . . 110.3 ?
    N1 C4 C3 . 3_766 106.9(2) ?
    H4A C4 H4B . . 108.6 ?
    C3 C4 H4A 3_766 . 110.3 ?
    C3 C4 H4B 3_766 . 110.3 ?
    C8 C7 H7A . . 108.9 ?
    C8 C7 H7B . . 108.9 ?
    C8 C7 C6 . . 113.2(2) ?
    H7A C7 H7B . . 107.8 ?
    C6 C7 H7A . . 108.9 ?
    C6 C7 H7B . . 108.9 ?
    N3 C3 C4 . 3_766 107.1(2) ?
    N3 C3 H3A . . 110.3 ?
    N3 C3 H3B . . 110.3 ?
    C4 C3 H3A 3_766 . 110.3 ?
    C4 C3 H3B 3_766 . 110.3 ?
    H3A C3 H3B . . 108.6 ?
    C5 C6 H6A . . 109.2 ?
    C5 C6 H6B . . 109.2 ?
    C7 C6 C5 . . 112.0(2) ?
    C7 C6 H6A . . 109.2 ?
    C7 C6 H6B . . 109.2 ?
    H6A C6 H6B . . 107.9 ?
    N3 C2 H2A . . 108.8 ?
    N3 C2 H2B . . 108.8 ?
    N2 C2 N3 . . 113.9(2) ?
    N2 C2 H2A . . 108.8 ?
    N2 C2 H2B . . 108.8 ?
    H2A C2 H2B . . 107.7 ?
loop_
    _geom_torsion_atom_site_label_1
    _geom_torsion_atom_site_label_2
    _geom_torsion_atom_site_label_3
    _geom_torsion_atom_site_label_4
    _geom_torsion_site_symmetry_1
    _geom_torsion_site_symmetry_2
    _geom_torsion_site_symmetry_3
    _geom_torsion_site_symmetry_4
    _geom_torsion
    _geom_torsion_publ_flag
    Cu1 N3 C3 C4 . . . 3_766 -43.6(2) ?
    Cu1 N3 C2 N2 . . . . 57.0(3) ?
    Cu1 N1 C1 N2 . . . . -56.5(3) ?
    Cu1 N1 C4 C3 . . . 3_766 40.6(2) ?
    O1 C8 C7 C6 . . . . -168.6(2) ?
    O2 C8 C7 C6 . . . . 11.0(4) ?
    N2 C5 C6 C7 . . . . 68.7(3) ?
    C1 N1 C4 C3 . . . 3_766 169.3(2) ?
    C1 N2 C5 C6 . . . . -146.7(3) ?
    C1 N2 C2 N3 . . . . -70.1(3) ?
    C8 C7 C6 C5 . . . . 82.0(3) ?
    C5 N2 C1 N1 . . . . -67.4(3) ?
    C5 N2 C2 N3 . . . . 67.2(3) ?
    C4 N1 C1 N2 . . . . 179.0(2) ?
    C3 N3 C2 N2 . . . . 178.0(2) ?
    C2 N3 C3 C4 . . . 3_766 -169.4(2) ?
    C2 N2 C1 N1 . . . . 69.6(3) ?
    C2 N2 C5 C6 . . . . 76.4(3) ?
loop_
    _geom_hbond_atom_site_label_D
    _geom_hbond_atom_site_label_H
    _geom_hbond_atom_site_label_A
    _geom_hbond_site_symmetry_A
    _geom_hbond_distance_DH
    _geom_hbond_distance_HA
    _geom_hbond_distance_DA
    _geom_hbond_angle_DHA
    _geom_hbond_publ_flag
    N1 H1 O2 3_665 1.00 2.03 2.877(3) 141.0 yes
    O1 H1C Cl1 1_454 0.93(3) 2.12(3) 3.030(2) 168(3) yes
    N3 H3 Cl1 1_554 1.00 2.52 3.381(2) 144.2 yes
_shelx_space_group_comment
;
The symmetry employed for this shelxl refinement is uniquely defined
by the following loop, which should always be used as a source of
symmetry information in preference to the above space-group names.
They are only intended as comments.
;
_shelx_estimated_absorpt_T_min     0.860
_shelx_estimated_absorpt_T_max     0.926
_shelx_hkl_file
;
  -1   0   0    -464     464  -2
   1   0   0    -464     464   1
  -2   0   0  101276    1928  -2
   2   0   0  101276    1928   1
  -3   0   0 1867810   19105  -2
   3   0   0 1867810   19105   1
  -4   0   0 1256039   26148  -2
   4   0   0 1256039   26148   1
  -5   0   0  528956   13015  -2
   5   0   0  528956   13015   1
  -6   0   0  283319    5133  -2
   6   0   0  283319    5133   1
  -7   0   0  528624    7926  -2
   7   0   0  528624    7926   1
  -8   0   0  585190   11332  -2
   8   0   0  585190   11332   1
  -9   0   0  125774    4442  -2
   9   0   0  125774    4442   1
 -10   0   0  263562   12383  -2
  10   0   0  263562   12383   1
 -11   0   0   40716    4551  -2
  11   0   0   40716    4551   1
  -1  -1   0     173     229  -2
   1   1   0     173     229   1
  -2  -1   0      22     586  -2
   2   1   0      22     586   1
  -3  -1   0   47912    1281  -2
   3   1   0   47912    1281   1
  -4  -1   0     727     938  -2
   4   1   0     727     938   1
  -5  -1   0   -1089    1089  -2
   5   1   0   -1089    1089   1
  -6  -1   0   76769    2128  -2
   6   1   0   76769    2128   1
  -7  -1   0    1227    1447  -2
   7   1   0    1227    1447   1
  -8  -1   0  108028    4275  -2
   8   1   0  108028    4275   1
  -9  -1   0    2507    1824  -2
   9   1   0    2507    1824   1
 -10  -1   0   16244    2654  -2
  10   1   0   16244    2654   1
 -11  -1   0   27190    2982  -2
  11   1   0   27190    2982   1
   0  -2   0  583061    5153  -2
   0   2   0  583061    5153   1
  -1  -2   0 1175158    6731  -2
   1   2   0 1175158    6731   1
  -2  -2   0   39311     966  -2
   2   2   0   39311     966   1
  -3  -2   0  462342    3871  -2
   3   2   0  462342    3871   1
  -4  -2   0  677470    8514  -2
   4   2   0  677470    8514   1
  -5  -2   0  920993    8752  -2
   5   2   0  920993    8752   1
  -6  -2   0  122411    2523  -2
   6   2   0  122411    2523   1
  -7  -2   0   76877    3313  -2
   7   2   0   76877    3313   1
  -8  -2   0   71210    3251  -2
   8   2   0   71210    3251   1
  -9  -2   0  102573    5257  -2
   9   2   0  102573    5257   1
 -10  -2   0   68753    4008  -2
  10   2   0   68753    4008   1
 -11  -2   0   29381    3239  -2
  11   2   0   29381    3239   1
  -1  -3   0   17726     701  -2
   1   3   0   17726     701   1
  -2  -3   0   60095    1302  -2
   2   3   0   60095    1302   1
  -3  -3   0  439140    3786  -2
   3   3   0  439140    3786   1
  -4  -3   0  131659    3309  -2
   4   3   0  131659    3309   1
  -5  -3   0     839    1136  -2
   5   3   0     839    1136   1
  -6  -3   0  191273    3201  -2
   6   3   0  191273    3201   1
  -7  -3   0   11179    1624  -2
   7   3   0   11179    1624   1
  -8  -3   0    -623    1633  -2
   8   3   0    -623    1633   1
  -9  -3   0   44642    2636  -2
   9   3   0   44642    2636   1
 -10  -3   0   43434    3102  -2
  10   3   0   43434    3102   1
 -11  -3   0   22494    2942  -2
  11   3   0   22494    2942   1
   0  -4   0 1136845   10697  -2
   0   4   0 1136845   10697   1
  -1  -4   0    9187     774  -2
   1   4   0    9187     774   1
  -2  -4   0   14131     937  -2
   2   4   0   14131     937   1
  -3  -4   0  217255    2622  -2
   3   4   0  217255    2622   1
  -4  -4   0  119334    2013  -2
   4   4   0  119334    2013   1
  -5  -4   0   12357    1310  -2
   5   4   0   12357    1310   1
  -6  -4   0   75256    2605  -2
   6   4   0   75256    2605   1
  -7  -4   0    8884    1564  -2
   7   4   0    8884    1564   1
  -8  -4   0   20786    1976  -2
   8   4   0   20786    1976   1
  -9  -4   0   24882    2348  -2
   9   4   0   24882    2348   1
 -10  -4   0   19128    2702  -2
  10   4   0   19128    2702   1
 -11  -4   0   38973    3670  -2
  11   4   0   38973    3670   1
  -1  -5   0    2300     969  -2
   1   5   0    2300     969   1
  -2  -5   0   47830    1290  -2
   2   5   0   47830    1290   1
  -3  -5   0  118319    9129  -2
   3   5   0  118319    9129   1
  -4  -5   0    7962    1201  -2
   4   5   0    7962    1201   1
  -5  -5   0     391    1120  -2
   5   5   0     391    1120   1
  -6  -5   0   20377    1615  -2
   6   5   0   20377    1615   1
  -7  -5   0    2311    1521  -2
   7   5   0    2311    1521   1
  -8  -5   0   82274    2964  -2
   8   5   0   82274    2964   1
  -9  -5   0     742    2081  -2
   9   5   0     742    2081   1
 -10  -5   0    1753    2167  -2
  10   5   0    1753    2167   1
 -11  -5   0   22059    2998  -2
  11   5   0   22059    2998   1
   0  -6   0   77319    2088  -2
   0   6   0   77319    2088   1
  -1  -6   0   52357    1176  -2
   1   6   0   52357    1176   1
  -2  -6   0    4615     936  -2
   2   6   0    4615     936   1
  -3  -6   0   21324    1285  -2
   3   6   0   21324    1285   1
  -4  -6   0   87096    2063  -2
   4   6   0   87096    2063   1
  -5  -6   0    9964    1370  -2
   5   6   0    9964    1370   1
  -6  -6   0   46220    2037  -2
   6   6   0   46220    2037   1
  -7  -6   0    6551    1637  -2
   7   6   0    6551    1637   1
  -8  -6   0   25656    2266  -2
   8   6   0   25656    2266   1
  -9  -6   0   50129    2756  -2
   9   6   0   50129    2756   1
 -10  -6   0   24611    2673  -2
  10   6   0   24611    2673   1
  -1  -7   0   48916    1463  -2
   1   7   0   48916    1463   1
  -2  -7   0    -995     995  -2
   2   7   0    -995     995   1
  -3  -7   0  388187    4052  -2
   3   7   0  388187    4052   1
  -4  -7   0    6827    1277  -2
   4   7   0    6827    1277   1
  -5  -7   0   11269    1453  -2
   5   7   0   11269    1453   1
  -6  -7   0   72770    2185  -2
   6   7   0   72770    2185   1
  -7  -7   0   12832    1982  -2
   7   7   0   12832    1982   1
  -8  -7   0     691    1920  -2
   8   7   0     691    1920   1
  -9  -7   0   66973    2981  -2
   9   7   0   66973    2981   1
 -10  -7   0   26826    2764  -2
  10   7   0   26826    2764   1
   0  -8   0  243538    4200  -2
   0   8   0  243538    4200   1
  -1  -8   0  677297    6444  -2
   1   8   0  677297    6444   1
  -2  -8   0  554265    4591  -2
   2   8   0  554265    4591   1
  -3  -8   0  204285    7296  -2
   3   8   0  204285    7296   1
  -4  -8   0  187926    2941  -2
   4   8   0  187926    2941   1
  -5  -8   0  528415    5798  -2
   5   8   0  528415    5798   1
  -6  -8   0  175900    3232  -2
   6   8   0  175900    3232   1
  -7  -8   0   96572    3513  -2
   7   8   0   96572    3513   1
  -8  -8   0  125124    4312  -2
   8   8   0  125124    4312   1
  -9  -8   0   83114    3246  -2
   9   8   0   83114    3246   1
 -10  -8   0   43483    3230  -2
  10   8   0   43483    3230   1
  -1  -9   0    -306     832  -2
   1   9   0    -306     832   1
  -2  -9   0   12803    1073  -2
   2   9   0   12803    1073   1
  -3  -9   0   14544    1400  -2
   3   9   0   14544    1400   1
  -4  -9   0    7309    1432  -2
   4   9   0    7309    1432   1
  -5  -9   0    6341    1569  -2
   5   9   0    6341    1569   1
  -6  -9   0    6744    1932  -2
   6   9   0    6744    1932   1
  -7  -9   0    3891    1828  -2
   7   9   0    3891    1828   1
  -8  -9   0    -322    2075  -2
   8   9   0    -322    2075   1
  -9  -9   0    1135    2457  -2
   9   9   0    1135    2457   1
 -10  -9   0    -745    2599  -2
  10   9   0    -745    2599   1
   0 -10   0  851033   10474  -2
   0  10   0  851033   10474   1
  -1 -10   0  327624    3688  -2
   1  10   0  327624    3688   1
  -2 -10   0  437316    4113  -2
   2  10   0  437316    4113   1
  -3 -10   0  531404    5040  -2
   3  10   0  531404    5040   1
  -4 -10   0  678035    6244  -2
   4  10   0  678035    6244   1
  -5 -10   0  284769    4404  -2
   5  10   0  284769    4404   1
  -6 -10   0  286497    4631  -2
   6  10   0  286497    4631   1
  -7 -10   0  185197    3679  -2
   7  10   0  185197    3679   1
  -8 -10   0   52160    3078  -2
   8  10   0   52160    3078   1
  -9 -10   0   38275    3168  -2
   9  10   0   38275    3168   1
  -1 -11   0   26073    1819  -2
   1  11   0   26073    1819   1
  -2 -11   0    1120     957  -2
   2  11   0    1120     957   1
  -3 -11   0   17215    1524  -2
   3  11   0   17215    1524   1
  -4 -11   0   46067    2896  -2
   4  11   0   46067    2896   1
  -5 -11   0    -421    1866  -2
   5  11   0    -421    1866   1
  -6 -11   0   17339    2214  -2
   6  11   0   17339    2214   1
  -7 -11   0   28224    2722  -2
   7  11   0   28224    2722   1
  -8 -11   0   38312    3148  -2
   8  11   0   38312    3148   1
  -9 -11   0   -2503    2503  -2
   9  11   0   -2503    2503   1
   0 -12   0  154570    5008  -2
   0  12   0  154570    5008   1
  -1 -12   0   95375    3396  -2
   1  12   0   95375    3396   1
  -2 -12   0   31821    1974  -2
   2  12   0   31821    1974   1
  -3 -12   0  117886    3354  -2
   3  12   0  117886    3354   1
  -4 -12   0    6775    2426  -2
   4  12   0    6775    2426   1
  -5 -12   0   89799    4739  -2
   5  12   0   89799    4739   1
  -6 -12   0   64695    3529  -2
   6  12   0   64695    3529   1
  -7 -12   0   32240    2845  -2
   7  12   0   32240    2845   1
  -8 -12   0   16934    2586  -2
   8  12   0   16934    2586   1
  -1 -13   0    3826    1952  -2
   1  13   0    3826    1952   1
  -2 -13   0    9198    2091  -2
   2  13   0    9198    2091   1
  -3 -13   0    3024    2165  -2
   3  13   0    3024    2165   1
  -4 -13   0    9704    2378  -2
   4  13   0    9704    2378   1
  -5 -13   0   45062    4027  -2
   5  13   0   45062    4027   1
  -6 -13   0   21662    2576  -2
   6  13   0   21662    2576   1
  -7 -13   0    2409    2487  -2
   7  13   0    2409    2487   1
  -8 -13   0    6418    2474  -2
   8  13   0    6418    2474   1
   0 -14   0    1537    3017  -2
   0  14   0    1537    3017   1
  -1 -14   0    3802    2096  -2
   1  14   0    3802    2096   1
  -2 -14   0     319    2017  -2
   2  14   0     319    2017   1
  -3 -14   0   33994    2688  -2
   3  14   0   33994    2688   1
  -4 -14   0   15508    2559  -2
   4  14   0   15508    2559   1
  -5 -14   0    1135    2312  -2
   5  14   0    1135    2312   1
  -6 -14   0    2131    2459  -2
   6  14   0    2131    2459   1
  -7 -14   0    3221    2441  -2
   7  14   0    3221    2441   1
  -1 -15   0   -1176    2091  -2
   1  15   0   -1176    2091   1
  -2 -15   0    3110    2144  -2
   2  15   0    3110    2144   1
  -3 -15   0   11928    2540  -2
   3  15   0   11928    2540   1
  -4 -15   0   20068    2693  -2
   4  15   0   20068    2693   1
  -5 -15   0    5095    2467  -2
   5  15   0    5095    2467   1
  -6 -15   0     792    2546  -2
   6  15   0     792    2546   1
   0 -16   0   18790    3362  -2
   0  16   0   18790    3362   1
  -1 -16   0   28229    2598  -2
   1  16   0   28229    2598   1
  -2 -16   0     175    2172  -2
   2  16   0     175    2172   1
  -3 -16   0   23969    2926  -2
   3  16   0   23969    2926   1
  -4 -16   0   92219    4712  -2
   4  16   0   92219    4712   1
  -5 -16   0   13188    3074  -2
   5  16   0   13188    3074   1
  -1 -17   0   10805    2465  -2
   1  17   0   10805    2465   1
  -2 -17   0   11063    2392  -2
   2  17   0   11063    2392   1
  -3 -17   0   10086    3091  -2
   3  17   0   10086    3091   1
  -4 -17   0    3993    2651  -2
   4  17   0    3993    2651   1
   0 -18   0  165153    5807  -2
   0  18   0  165153    5807   1
  -1 -18   0   69818    4087  -2
   1  18   0   69818    4087   1
  -2 -18   0  132788    6165  -2
   2  18   0  132788    6165   1
 -11   1   1  136178    6336   1
 -10   1   1   65419    3273   1
  -9   1   1  173399    4123   1
  -8   1   1  317169    6441   1
  -7   1   1   73942    2203   1
  -6   1   1  131149    2572   1
  -5   1   1  385639    3918   1
  -4   1   1  505927    4502   1
  -3   1   1   20865     925   1
  -2   1   1   54487    1080   1
  -1   1   1 1532530   12229   1
   0   1   1  329932    2938   1
   1   1   1  155866    1297   1
   2   1   1   33100    1392   1
   3   1   1   68209    1627   1
   4   1   1   97794    2031   1
   5   1   1   26978    1503   1
   6   1   1    -498    1332   1
   7   1   1   19846    1827   1
   8   1   1   -1705    1705   1
   9   1   1   34062    2548   1
  10   1   1    7813    2425   1
  11   1   1   -2407    2605   1
 -11   2   1   22523    2798   1
 -10   2   1    5840    2416   1
  -9   2   1    3175    2159   1
  -8   2   1  107031    2973   1
  -7   2   1    9090    1437   1
  -6   2   1   46830    1715   1
  -5   2   1  581065    7264   1
  -4   2   1    7542     971   1
  -3   2   1  291067    3205   1
  -2   2   1  350410    2700   1
  -1   2   1    9478     596   1
   0   2   1   38618     625   1
   1   2   1   87105    1314   1
   2   2   1  458308    3536   1
   3   2   1  119139    1954   1
   4   2   1   50735    1587   1
   5   2   1   45433    2061   1
   6   2   1    1824    1361   1
   7   2   1     258    1547   1
   8   2   1  135893    3208   1
   9   2   1   22188    2207   1
  10   2   1    3459    2289   1
  11   2   1    8726    3089   1
 -11   3   1   14972    2712   1
 -10   3   1   60033    3152   1
  -9   3   1    2084    2163   1
  -8   3   1    3024    1781   1
  -7   3   1   95520    2423   1
  -6   3   1  126250    2445   1
  -5   3   1  110274    2164   1
  -4   3   1  363148    3390   1
  -3   3   1  473380    4121   1
  -2   3   1   92691    1574   1
  -1   3   1   48001     865   1
   0   3   1 2005376   14852   1
   1   3   1   85022    1352   1
   2   3   1   39659    1163   1
   3   3   1  676206    8128   1
   4   3   1  441905    4401   1
   5   3   1  500389    6243   1
   6   3   1  256781    3624   1
   7   3   1   31438    1941   1
   8   3   1   80597    2885   1
   9   3   1   63247    3575   1
  10   3   1  132027    4501   1
  11   3   1   77503    4414   1
 -11   4   1   -2440    2440   1
 -10   4   1   -2217    2217   1
  -9   4   1   45492    2775   1
  -8   4   1    -112    1768   1
  -7   4   1   28353    1941   1
  -6   4   1    5209    1456   1
  -5   4   1    2805    1029   1
  -4   4   1   28379    1157   1
  -3   4   1    9592     838   1
  -2   4   1   66892    1663   1
  -1   4   1    1677     681   1
   0   4   1    -430     661   1
   1   4   1  209526    2095   1
   2   4   1  120766    1820   1
   3   4   1  139631    2757   1
   4   4   1   39070    1476   1
   5   4   1    -258    1222   1
   6   4   1     240    1409   1
   7   4   1   -1042    1580   1
   8   4   1    5705    1896   1
   9   4   1   29346    2344   1
  10   4   1    1327    2525   1
 -11   5   1    -770    2513   1
 -10   5   1   36561    2932   1
  -9   5   1   22864    2767   1
  -8   5   1   10274    1973   1
  -7   5   1   24296    1902   1
  -6   5   1   44223    1741   1
  -5   5   1  218884    2578   1
  -4   5   1    3040     927   1
  -3   5   1   82287    3288   1
  -2   5   1  779504    6220   1
  -1   5   1  432303    3436   1
   0   5   1  108435    2389   1
   1   5   1 1195912    8187   1
   2   5   1  197823    2166   1
   3   5   1  271588    3166   1
   4   5   1  239184    3117   1
   5   5   1  727185    6681   1
   6   5   1  357452    4697   1
   7   5   1  131704    3755   1
   8   5   1  220005    5918   1
   9   5   1  196113    6506   1
  10   5   1  139955    4415   1
 -11   6   1   -2309    2559   1
 -10   6   1   19157    2705   1
  -9   6   1   23638    2519   1
  -8   6   1    3025    1894   1
  -7   6   1    6013    1448   1
  -6   6   1  134774    2371   1
  -5   6   1  214206    3078   1
  -4   6   1   47229    1578   1
  -3   6   1  119352    2194   1
  -2   6   1  183210    2904   1
  -1   6   1     991     866   1
   0   6   1   43323    1187   1
   1   6   1      66     830   1
   2   6   1   79938    1415   1
   3   6   1    9476    1253   1
   4   6   1   48239    2356   1
   5   6   1    7344    1393   1
   6   6   1   27251    2100   1
   7   6   1    5454    1769   1
   8   6   1    6911    1912   1
   9   6   1   25855    3316   1
  10   6   1    1258    2573   1
 -10   7   1   59475    3579   1
  -9   7   1   54888    2796   1
  -8   7   1   22734    2198   1
  -7   7   1   34723    2232   1
  -6   7   1  210053    3396   1
  -5   7   1   81402    2334   1
  -4   7   1   74515    1927   1
  -3   7   1    1416    1106   1
  -2   7   1  177063    3565   1
  -1   7   1  294255    2904   1
   0   7   1  348297    3065   1
   1   7   1  122354    1862   1
   2   7   1  134083    1792   1
   3   7   1   61805    1993   1
   4   7   1  198760    3032   1
   5   7   1   10242    1509   1
   6   7   1   69750    2203   1
   7   7   1  125858    3127   1
   8   7   1   49080    3712   1
   9   7   1   46120    3782   1
  10   7   1   38967    3201   1
 -10   8   1    7365    2594   1
  -9   8   1   16738    2550   1
  -8   8   1   36630    2465   1
  -7   8   1   27560    2016   1
  -6   8   1   37618    2163   1
  -5   8   1    5853    1661   1
  -4   8   1     674    1262   1
  -3   8   1     283    1169   1
  -2   8   1   82044    1890   1
  -1   8   1   67537    1774   1
   0   8   1   24754    1149   1
   1   8   1   19093    1147   1
   2   8   1    9037     995   1
   3   8   1     355    1213   1
   4   8   1   31036    1700   1
   5   8   1    2367    1493   1
   6   8   1   32252    1916   1
   7   8   1   -1272    1728   1
   8   8   1    1398    2326   1
   9   8   1    2952    2514   1
  10   8   1    3386    2942   1
 -10   9   1   64132    4366   1
  -9   9   1  113787    4131   1
  -8   9   1   75529    2947   1
  -7   9   1   39195    2225   1
  -6   9   1  202906    4112   1
  -5   9   1  343017    6859   1
  -4   9   1   52862    2109   1
  -3   9   1   88508    2113   1
  -2   9   1    6904    1251   1
  -1   9   1  150212    2403   1
   0   9   1   60356    1676   1
   1   9   1    -448    1082   1
   2   9   1   43173    1383   1
   3   9   1   65136    1894   1
   4   9   1    2518    1454   1
   5   9   1   25055    1862   1
   6   9   1   -1667    1667   1
   7   9   1    1155    1985   1
   8   9   1   -1094    2359   1
   9   9   1   -1836    2614   1
  -9  10   1   16022    2676   1
  -8  10   1   -1994    1994   1
  -7  10   1    3224    1868   1
  -6  10   1   48898    2456   1
  -5  10   1    7333    1815   1
  -4  10   1   13268    1824   1
  -3  10   1   12304    1570   1
  -2  10   1    7553    1373   1
  -1  10   1    -869    1260   1
   0  10   1   22871    1446   1
   1  10   1   57058    2334   1
   2  10   1   24774    1393   1
   3  10   1    9724    1413   1
   4  10   1    -873    1424   1
   5  10   1   11470    2024   1
   6  10   1    5016    2238   1
   7  10   1   -1993    2094   1
   8  10   1    3016    2549   1
   9  10   1   -2241    2671   1
  -9  11   1   52121    5692   1
  -8  11   1   67616    4495   1
  -7  11   1   20369    2467   1
  -6  11   1   65498    2745   1
  -5  11   1  119250    3098   1
  -4  11   1  122175    4043   1
  -3  11   1   57927    2300   1
  -2  11   1  142885    3013   1
  -1  11   1  150083    3051   1
   0  11   1   13060    1417   1
   1  11   1   79986    2170   1
   2  11   1   92620    2026   1
   3  11   1     413    1523   1
   4  11   1   46088    2119   1
   5  11   1  118823    3396   1
   6  11   1   37949    2871   1
   7  11   1     830    2181   1
   8  11   1    -955    2503   1
   9  11   1   20487    3790   1
  -8  12   1   42053    3236   1
  -7  12   1    3894    2144   1
  -6  12   1    3729    2014   1
  -5  12   1   49691    2417   1
  -4  12   1   18431    2064   1
  -3  12   1   23620    2061   1
  -2  12   1   21827    2096   1
  -1  12   1   25249    1929   1
   0  12   1   94984    2648   1
   1  12   1   16748    1564   1
   2  12   1   13234    1409   1
   3  12   1     411    1410   1
   4  12   1    3166    2170   1
   5  12   1    2474    2024   1
   6  12   1    -722    2156   1
   7  12   1    2003    2472   1
   8  12   1     467    2351   1
  -8  13   1   14199    2751   1
  -7  13   1   61621    3527   1
  -6  13   1    9016    2118   1
  -5  13   1    3370    1867   1
  -4  13   1  113167    5072   1
  -3  13   1   70635    2740   1
  -2  13   1   63954    2469   1
  -1  13   1   79089    3929   1
   0  13   1  244433    3940   1
   1  13   1  202435    3807   1
   2  13   1   47364    2037   1
   3  13   1   82625    2885   1
   4  13   1  171503    4264   1
   5  13   1  106727    3790   1
   6  13   1  126853    3774   1
   7  13   1   86298    3587   1
  -7  14   1   22750    3057   1
  -6  14   1    -105    2556   1
  -5  14   1   -2096    2222   1
  -4  14   1    4255    2373   1
  -3  14   1   21407    2451   1
  -2  14   1    2406    1918   1
  -1  14   1   44549    2298   1
   0  14   1   -1388    1730   1
   1  14   1    2010    1891   1
   2  14   1   14165    2238   1
   3  14   1   45226    3171   1
   4  14   1   11037    2498   1
   5  14   1     749    2423   1
   6  14   1    4880    2537   1
   7  14   1    1014    2686   1
  -6  15   1    8199    2834   1
  -5  15   1   67933    4907   1
  -4  15   1   26106    2721   1
  -3  15   1   36467    2844   1
  -2  15   1   13568    2266   1
  -1  15   1   23841    2741   1
   0  15   1  166059    6859   1
   1  15   1  107373    3645   1
   2  15   1   38255    2688   1
   3  15   1  216429    6712   1
   4  15   1   59231    3321   1
   5  15   1   91943    4058   1
   6  15   1   48342    3317   1
  -6  16   1   15387    3391   1
  -5  16   1   35821    3346   1
  -4  16   1    3177    2811   1
  -3  16   1   37391    2943   1
  -2  16   1   44534    3568   1
  -1  16   1   28346    3351   1
   0  16   1   47306    4029   1
   1  16   1   -1227    2141   1
   2  16   1    1777    2208   1
   3  16   1     -58    2437   1
   4  16   1   13762    2808   1
   5  16   1     416    2866   1
  -4  17   1   60894    5640   1
  -3  17   1   19339    3702   1
  -2  17   1   17588    2763   1
  -1  17   1   11376    2525   1
   0  17   1   33350    2749   1
   1  17   1     -28    2195   1
   2  17   1    2954    2429   1
   3  17   1    4206    2643   1
   4  17   1   43086    4719   1
  -2  18   1    4350    2643   1
  -1  18   1    3091    2622   1
   0  18   1      38    2451   1
   1  18   1    -597    2444   1
   2  18   1   11439    2854   1
  10   0   2   29217    4079  -2
 -11   0   2   29217    4079   1
   9   0   2    7110    3366  -2
 -10   0   2    7110    3366   1
   8   0   2    5060    3204  -2
  -9   0   2    5060    3204   1
   7   0   2   69833    4481  -2
  -8   0   2   69833    4481   1
   6   0   2   47484    3029  -2
  -7   0   2   47484    3029   1
   5   0   2   31774    2134  -2
  -6   0   2   31774    2134   1
   4   0   2   68227    2632  -2
  -5   0   2   68227    2632   1
   3   0   2  196990    3405  -2
  -4   0   2  196990    3405   1
   2   0   2   19438    1109  -2
  -3   0   2   19438    1109   1
   1   0   2    1890     632  -2
  -2   0   2    1890     632   1
   0   0   2  359110    7184  -2
  -1   0   2  359110    7184   1
  -1   0   2  616126    5469  -2
   0   0   2  616126    5469   1
  -2   0   2    7712    1120  -2
   1   0   2    7712    1120   1
  -3   0   2   86473    2117  -2
   2   0   2   86473    2117   1
  -4   0   2  310772    4604  -2
   3   0   2  310772    4604   1
  -5   0   2  213112    4910  -2
   4   0   2  213112    4910   1
  -6   0   2   20818    2285  -2
   5   0   2   20818    2285   1
  -7   0   2  249033    9460  -2
   6   0   2  249033    9460   1
  -8   0   2   65829    4478  -2
   7   0   2   65829    4478   1
  -9   0   2   44195    3435  -2
   8   0   2   44195    3435   1
 -10   0   2   35114    4476  -2
   9   0   2   35114    4476   1
 -11   0   2  144937    6252  -2
  10   0   2  144937    6252   1
  10  -1   2   -2057    2332  -2
 -11   1   2   -2057    2332   1
   9  -1   2    7207    2271  -2
 -10   1   2    7207    2271   1
   8  -1   2    7874    2177  -2
  -9   1   2    7874    2177   1
   7  -1   2  150900    3497  -2
  -8   1   2  150900    3497   1
   6  -1   2    3352    1599  -2
  -7   1   2    3352    1599   1
   5  -1   2   19460    1461  -2
  -6   1   2   19460    1461   1
   4  -1   2   97184    1805  -2
  -5   1   2   97184    1805   1
   3  -1   2   51140    1261  -2
  -4   1   2   51140    1261   1
   2  -1   2    1845     599  -2
  -3   1   2    1845     599   1
   1  -1   2  155915    1469  -2
  -2   1   2  155915    1469   1
   0  -1   2  452382    7131  -2
  -1   1   2  452382    7131   1
  -1  -1   2 1073817   11843  -2
   0   1   2 1073817   11843   1
  -2  -1   2  127037    1505  -2
   1   1   2  127037    1505   1
  -3  -1   2    5922     843  -2
   2   1   2    5922     843   1
  -4  -1   2  248791    3872  -2
   3   1   2  248791    3872   1
  -5  -1   2   22854    1362  -2
   4   1   2   22854    1362   1
  -6  -1   2   46716    1823  -2
   5   1   2   46716    1823   1
  -7  -1   2   17034    1693  -2
   6   1   2   17034    1693   1
  -8  -1   2   95786    2990  -2
   7   1   2   95786    2990   1
  -9  -1   2   32069    2240  -2
   8   1   2   32069    2240   1
 -10  -1   2   38743    3340  -2
   9   1   2   38743    3340   1
 -11  -1   2    1976    2480  -2
  10   1   2    1976    2480   1
  10  -2   2   45130    3118  -2
 -11   2   2   45130    3118   1
   9  -2   2   30491    2732  -2
 -10   2   2   30491    2732   1
   8  -2   2   48253    2721  -2
  -9   2   2   48253    2721   1
   7  -2   2   52583    2615  -2
  -8   2   2   52583    2615   1
   6  -2   2   67256    2436  -2
  -7   2   2   67256    2436   1
   5  -2   2   83365    2504  -2
  -6   2   2   83365    2504   1
   4  -2   2  250136    2974  -2
  -5   2   2  250136    2974   1
   3  -2   2   45472    1413  -2
  -4   2   2   45472    1413   1
   2  -2   2   43178    1135  -2
  -3   2   2   43178    1135   1
   1  -2   2  142817    1973  -2
  -2   2   2  142817    1973   1
   0  -2   2  407762    7645  -2
  -1   2   2  407762    7645   1
  -1  -2   2  129742    1780  -2
   0   2   2  129742    1780   1
  -2  -2   2  588036    6292  -2
   1   2   2  588036    6292   1
  -3  -2   2   40620    1147  -2
   2   2   2   40620    1147   1
  -4  -2   2   55647    2011  -2
   3   2   2   55647    2011   1
  -5  -2   2  184287    2486  -2
   4   2   2  184287    2486   1
  -6  -2   2  191745    3004  -2
   5   2   2  191745    3004   1
  -7  -2   2   76675    2434  -2
   6   2   2   76675    2434   1
  -8  -2   2   51174    2353  -2
   7   2   2   51174    2353   1
  -9  -2   2   33129    2771  -2
   8   2   2   33129    2771   1
 -10  -2   2   82778    5354  -2
   9   2   2   82778    5354   1
 -11  -2   2   74008    4053  -2
  10   2   2   74008    4053   1
  10  -3   2    5272    2529  -2
 -11   3   2    5272    2529   1
   9  -3   2   -1905    1905  -2
 -10   3   2   -1905    1905   1
   8  -3   2   67048    2890  -2
  -9   3   2   67048    2890   1
   7  -3   2   16084    1861  -2
  -8   3   2   16084    1861   1
   6  -3   2   38391    1771  -2
  -7   3   2   38391    1771   1
   5  -3   2   29443    1396  -2
  -6   3   2   29443    1396   1
   4  -3   2  226344    2799  -2
  -5   3   2  226344    2799   1
   3  -3   2   56596    1247  -2
  -4   3   2   56596    1247   1
   2  -3   2   96022    1527  -2
  -3   3   2   96022    1527   1
   1  -3   2  427921    5911  -2
  -2   3   2  427921    5911   1
   0  -3   2  207581    2775  -2
  -1   3   2  207581    2775   1
  -1  -3   2  787689    6662  -2
   0   3   2  787689    6662   1
  -2  -3   2  500515    4097  -2
   1   3   2  500515    4097   1
  -3  -3   2   69007    1531  -2
   2   3   2   69007    1531   1
  -4  -3   2  127688    2243  -2
   3   3   2  127688    2243   1
  -5  -3   2  255002    5901  -2
   4   3   2  255002    5901   1
  -6  -3   2  127120    2422  -2
   5   3   2  127120    2422   1
  -7  -3   2   16415    1782  -2
   6   3   2   16415    1782   1
  -8  -3   2   17558    2233  -2
   7   3   2   17558    2233   1
  -9  -3   2  219239    6921  -2
   8   3   2  219239    6921   1
 -10  -3   2    4094    2242  -2
   9   3   2    4094    2242   1
 -11  -3   2    3718    2600  -2
  10   3   2    3718    2600   1
  10  -4   2  164492    4418  -2
 -11   4   2  164492    4418   1
   9  -4   2  198875    4506  -2
 -10   4   2  198875    4506   1
   8  -4   2   98062    2938  -2
  -9   4   2   98062    2938   1
   7  -4   2  364247    5186  -2
  -8   4   2  364247    5186   1
   6  -4   2  234948    3459  -2
  -7   4   2  234948    3459   1
   5  -4   2  356172    3991  -2
  -6   4   2  356172    3991   1
   4  -4   2  480456    7085  -2
  -5   4   2  480456    7085   1
   3  -4   2  502170    3961  -2
  -4   4   2  502170    3961   1
   2  -4   2  487691    4227  -2
  -3   4   2  487691    4227   1
   1  -4   2  367378    3565  -2
  -2   4   2  367378    3565   1
   0  -4   2 1091299   12790  -2
  -1   4   2 1091299   12790   1
  -1  -4   2 1441234    8887  -2
   0   4   2 1441234    8887   1
  -2  -4   2  227038    2194  -2
   1   4   2  227038    2194   1
  -3  -4   2  380187    3317  -2
   2   4   2  380187    3317   1
  -4  -4   2  131671    2295  -2
   3   4   2  131671    2295   1
  -5  -4   2  383808    6446  -2
   4   4   2  383808    6446   1
  -6  -4   2  309327    3917  -2
   5   4   2  309327    3917   1
  -7  -4   2   67282    1978  -2
   6   4   2   67282    1978   1
  -8  -4   2  104138    2932  -2
   7   4   2  104138    2932   1
  -9  -4   2   45048    3387  -2
   8   4   2   45048    3387   1
 -10  -4   2   75348    4579  -2
   9   4   2   75348    4579   1
 -11  -4   2   43995    4256  -2
  10   4   2   43995    4256   1
  10  -5   2    2991    2628  -2
 -11   5   2    2991    2628   1
   9  -5   2    2593    2240  -2
 -10   5   2    2593    2240   1
   8  -5   2    -165    2059  -2
  -9   5   2    -165    2059   1
   7  -5   2   60860    3414  -2
  -8   5   2   60860    3414   1
   6  -5   2    5790    1465  -2
  -7   5   2    5790    1465   1
   5  -5   2   24067    1507  -2
  -6   5   2   24067    1507   1
   4  -5   2   42556    1823  -2
  -5   5   2   42556    1823   1
   3  -5   2   46079    1247  -2
  -4   5   2   46079    1247   1
   2  -5   2   25038    1370  -2
  -3   5   2   25038    1370   1
   1  -5   2    5132     810  -2
  -2   5   2    5132     810   1
   0  -5   2  151936    2094  -2
  -1   5   2  151936    2094   1
  -1  -5   2  268756    2744  -2
   0   5   2  268756    2744   1
  -2  -5   2    5534     846  -2
   1   5   2    5534     846   1
  -3  -5   2   28092    1304  -2
   2   5   2   28092    1304   1
  -4  -5   2   32757    1486  -2
   3   5   2   32757    1486   1
  -5  -5   2   48770    2287  -2
   4   5   2   48770    2287   1
  -6  -5   2   21748    1648  -2
   5   5   2   21748    1648   1
  -7  -5   2   35989    2482  -2
   6   5   2   35989    2482   1
  -8  -5   2   49663    2604  -2
   7   5   2   49663    2604   1
  -9  -5   2    1721    2785  -2
   8   5   2    1721    2785   1
 -10  -5   2    1395    2270  -2
   9   5   2    1395    2270   1
 -11  -5   2    9021    2813  -2
  10   5   2    9021    2813   1
  10  -6   2   71569    3854  -2
 -11   6   2   71569    3854   1
   9  -6   2  173308    5446  -2
 -10   6   2  173308    5446   1
   8  -6   2  107628    3483  -2
  -9   6   2  107628    3483   1
   7  -6   2   61503    2775  -2
  -8   6   2   61503    2775   1
   6  -6   2  135037    3013  -2
  -7   6   2  135037    3013   1
   5  -6   2  327749    3862  -2
  -6   6   2  327749    3862   1
   4  -6   2  474486    5050  -2
  -5   6   2  474486    5050   1
   3  -6   2  315274    3125  -2
  -4   6   2  315274    3125   1
   2  -6   2  355170    3454  -2
  -3   6   2  355170    3454   1
   1  -6   2  254670    2828  -2
  -2   6   2  254670    2828   1
   0  -6   2  673418    5342  -2
  -1   6   2  673418    5342   1
  -1  -6   2  827369    5720  -2
   0   6   2  827369    5720   1
  -2  -6   2   70586    1477  -2
   1   6   2   70586    1477   1
  -3  -6   2  222537    4042  -2
   2   6   2  222537    4042   1
  -4  -6   2  384214    4124  -2
   3   6   2  384214    4124   1
  -5  -6   2  164688    3121  -2
   4   6   2  164688    3121   1
  -6  -6   2  311439    4056  -2
   5   6   2  311439    4056   1
  -7  -6   2   92018    4031  -2
   6   6   2   92018    4031   1
  -8  -6   2   23860    2243  -2
   7   6   2   23860    2243   1
  -9  -6   2   82234    3481  -2
   8   6   2   82234    3481   1
 -10  -6   2   58111    5806  -2
   9   6   2   58111    5806   1
 -11  -6   2   25168    4017  -2
  10   6   2   25168    4017   1
   9  -7   2   -1229    2458  -2
 -10   7   2   -1229    2458   1
   8  -7   2   40798    2765  -2
  -9   7   2   40798    2765   1
   7  -7   2    2101    1998  -2
  -8   7   2    2101    1998   1
   6  -7   2   18454    1925  -2
  -7   7   2   18454    1925   1
   5  -7   2   48252    1971  -2
  -6   7   2   48252    1971   1
   4  -7   2  159660    3900  -2
  -5   7   2  159660    3900   1
   3  -7   2  169231    2294  -2
  -4   7   2  169231    2294   1
   2  -7   2   57009    1719  -2
  -3   7   2   57009    1719   1
   1  -7   2  245588    3350  -2
  -2   7   2  245588    3350   1
   0  -7   2   82656    1293  -2
  -1   7   2   82656    1293   1
  -1  -7   2  155025    1741  -2
   0   7   2  155025    1741   1
  -2  -7   2  314996    3646  -2
   1   7   2  314996    3646   1
  -3  -7   2  125726    2034  -2
   2   7   2  125726    2034   1
  -4  -7   2  169599    2639  -2
   3   7   2  169599    2639   1
  -5  -7   2  147620    3023  -2
   4   7   2  147620    3023   1
  -6  -7   2  159460    3081  -2
   5   7   2  159460    3081   1
  -7  -7   2   45011    2456  -2
   6   7   2   45011    2456   1
  -8  -7   2   19285    2256  -2
   7   7   2   19285    2256   1
  -9  -7   2  110347    4311  -2
   8   7   2  110347    4311   1
 -10  -7   2   -2436    2436  -2
   9   7   2   -2436    2436   1
   9  -8   2   34260    4059  -2
 -10   8   2   34260    4059   1
   8  -8   2   53110    3943  -2
  -9   8   2   53110    3943   1
   7  -8   2    7427    2147  -2
  -8   8   2    7427    2147   1
   6  -8   2   11861    1774  -2
  -7   8   2   11861    1774   1
   5  -8   2  116540    2836  -2
  -6   8   2  116540    2836   1
   4  -8   2  205937    3339  -2
  -5   8   2  205937    3339   1
   3  -8   2   12720    1263  -2
  -4   8   2   12720    1263   1
   2  -8   2   87533    2204  -2
  -3   8   2   87533    2204   1
   1  -8   2  146896    1951  -2
  -2   8   2  146896    1951   1
   0  -8   2  256092    2760  -2
  -1   8   2  256092    2760   1
  -1  -8   2   71421    1655  -2
   0   8   2   71421    1655   1
  -2  -8   2  167259    2388  -2
   1   8   2  167259    2388   1
  -3  -8   2  181055    2923  -2
   2   8   2  181055    2923   1
  -4  -8   2   61320    2043  -2
   3   8   2   61320    2043   1
  -5  -8   2  119821    2804  -2
   4   8   2  119821    2804   1
  -6  -8   2  105429    3007  -2
   5   8   2  105429    3007   1
  -7  -8   2   72473    2611  -2
   6   8   2   72473    2611   1
  -8  -8   2   24488    2369  -2
   7   8   2   24488    2369   1
  -9  -8   2   52264    3344  -2
   8   8   2   52264    3344   1
 -10  -8   2  102386    4838  -2
   9   8   2  102386    4838   1
   9  -9   2    3356    2674  -2
 -10   9   2    3356    2674   1
   8  -9   2    1865    2395  -2
  -9   9   2    1865    2395   1
   7  -9   2    2451    2321  -2
  -8   9   2    2451    2321   1
   6  -9   2    1947    1715  -2
  -7   9   2    1947    1715   1
   5  -9   2   13655    1845  -2
  -6   9   2   13655    1845   1
   4  -9   2   25957    1864  -2
  -5   9   2   25957    1864   1
   3  -9   2   86514    2094  -2
  -4   9   2   86514    2094   1
   2  -9   2   15184    1529  -2
  -3   9   2   15184    1529   1
   1  -9   2    8476    1136  -2
  -2   9   2    8476    1136   1
   0  -9   2   -1011    1011  -2
  -1   9   2   -1011    1011   1
  -1  -9   2    1367    1129  -2
   0   9   2    1367    1129   1
  -2  -9   2   27934    1493  -2
   1   9   2   27934    1493   1
  -3  -9   2    9108    1271  -2
   2   9   2    9108    1271   1
  -4  -9   2   25089    1724  -2
   3   9   2   25089    1724   1
  -5  -9   2    7877    1699  -2
   4   9   2    7877    1699   1
  -6  -9   2   67070    3000  -2
   5   9   2   67070    3000   1
  -7  -9   2    5971    1894  -2
   6   9   2    5971    1894   1
  -8  -9   2    -510    2081  -2
   7   9   2    -510    2081   1
  -9  -9   2    3035    2481  -2
   8   9   2    3035    2481   1
 -10  -9   2    1746    2670  -2
   9   9   2    1746    2670   1
   8 -10   2   11846    2662  -2
  -9  10   2   11846    2662   1
   7 -10   2   16479    2628  -2
  -8  10   2   16479    2628   1
   6 -10   2    9244    1997  -2
  -7  10   2    9244    1997   1
   5 -10   2   28033    2116  -2
  -6  10   2   28033    2116   1
   4 -10   2   39985    2113  -2
  -5  10   2   39985    2113   1
   3 -10   2   14287    1519  -2
  -4  10   2   14287    1519   1
   2 -10   2    3988    1310  -2
  -3  10   2    3988    1310   1
   1 -10   2   35105    1635  -2
  -2  10   2   35105    1635   1
   0 -10   2   21620    1525  -2
  -1  10   2   21620    1525   1
  -1 -10   2   63139    1894  -2
   0  10   2   63139    1894   1
  -2 -10   2   83388    2025  -2
   1  10   2   83388    2025   1
  -3 -10   2     684    1402  -2
   2  10   2     684    1402   1
  -4 -10   2   12597    1687  -2
   3  10   2   12597    1687   1
  -5 -10   2  185228    3376  -2
   4  10   2  185228    3376   1
  -6 -10   2   13875    1964  -2
   5  10   2   13875    1964   1
  -7 -10   2   52305    2493  -2
   6  10   2   52305    2493   1
  -8 -10   2   78363    3896  -2
   7  10   2   78363    3896   1
  -9 -10   2   38619    3161  -2
   8  10   2   38619    3161   1
   8 -11   2    2736    3813  -2
  -9  11   2    2736    3813   1
   7 -11   2    2282    2433  -2
  -8  11   2    2282    2433   1
   6 -11   2   22711    2438  -2
  -7  11   2   22711    2438   1
   5 -11   2   20028    2074  -2
  -6  11   2   20028    2074   1
   4 -11   2   40720    2392  -2
  -5  11   2   40720    2392   1
   3 -11   2  145350    2962  -2
  -4  11   2  145350    2962   1
   2 -11   2   10898    1523  -2
  -3  11   2   10898    1523   1
   1 -11   2   88215    2154  -2
  -2  11   2   88215    2154   1
   0 -11   2  116211    2644  -2
  -1  11   2  116211    2644   1
  -1 -11   2   22897    1517  -2
   0  11   2   22897    1517   1
  -2 -11   2   23217    1567  -2
   1  11   2   23217    1567   1
  -3 -11   2   73934    2196  -2
   2  11   2   73934    2196   1
  -4 -11   2  301465    4475  -2
   3  11   2  301465    4475   1
  -5 -11   2   26672    2048  -2
   4  11   2   26672    2048   1
  -6 -11   2   39523    2884  -2
   5  11   2   39523    2884   1
  -7 -11   2   43966    2798  -2
   6  11   2   43966    2798   1
  -8 -11   2   13667    2321  -2
   7  11   2   13667    2321   1
  -9 -11   2    6997    2767  -2
   8  11   2    6997    2767   1
   7 -12   2   32317    3068  -2
  -8  12   2   32317    3068   1
   6 -12   2   66162    3320  -2
  -7  12   2   66162    3320   1
   5 -12   2   44725    2682  -2
  -6  12   2   44725    2682   1
   4 -12   2   80765    2638  -2
  -5  12   2   80765    2638   1
   3 -12   2   73555    3149  -2
  -4  12   2   73555    3149   1
   2 -12   2  210414    3724  -2
  -3  12   2  210414    3724   1
   1 -12   2   78250    2456  -2
  -2  12   2   78250    2456   1
   0 -12   2   81033    2550  -2
  -1  12   2   81033    2550   1
  -1 -12   2  177896    2856  -2
   0  12   2  177896    2856   1
  -2 -12   2   98003    2361  -2
   1  12   2   98003    2361   1
  -3 -12   2   43329    1924  -2
   2  12   2   43329    1924   1
  -4 -12   2   61160    2410  -2
   3  12   2   61160    2410   1
  -5 -12   2   48568    2352  -2
   4  12   2   48568    2352   1
  -6 -12   2  139359    3605  -2
   5  12   2  139359    3605   1
  -7 -12   2   39481    2740  -2
   6  12   2   39481    2740   1
  -8 -12   2   13765    2451  -2
   7  12   2   13765    2451   1
   7 -13   2    2353    2592  -2
  -8  13   2    2353    2592   1
   6 -13   2   11510    2658  -2
  -7  13   2   11510    2658   1
   5 -13   2    2382    2124  -2
  -6  13   2    2382    2124   1
   4 -13   2   59819    4528  -2
  -5  13   2   59819    4528   1
   3 -13   2    9462    2146  -2
  -4  13   2    9462    2146   1
   2 -13   2   34600    2265  -2
  -3  13   2   34600    2265   1
   1 -13   2  130399    3918  -2
  -2  13   2  130399    3918   1
   0 -13   2   18593    1944  -2
  -1  13   2   18593    1944   1
  -1 -13   2    9707    1573  -2
   0  13   2    9707    1573   1
  -2 -13   2   26897    1778  -2
   1  13   2   26897    1778   1
  -3 -13   2   67353    2291  -2
   2  13   2   67353    2291   1
  -4 -13   2   35277    2193  -2
   3  13   2   35277    2193   1
  -5 -13   2   20967    2310  -2
   4  13   2   20967    2310   1
  -6 -13   2   26292    2820  -2
   5  13   2   26292    2820   1
  -7 -13   2   25492    3306  -2
   6  13   2   25492    3306   1
  -8 -13   2   -1917    2300  -2
   7  13   2   -1917    2300   1
   6 -14   2  110103    7146  -2
  -7  14   2  110103    7146   1
   5 -14   2  131576    5072  -2
  -6  14   2  131576    5072   1
   4 -14   2  156651    6518  -2
  -5  14   2  156651    6518   1
   3 -14   2  206147    4357  -2
  -4  14   2  206147    4357   1
   2 -14   2  145782    3800  -2
  -3  14   2  145782    3800   1
   1 -14   2  100034    2898  -2
  -2  14   2  100034    2898   1
   0 -14   2  112093    3144  -2
  -1  14   2  112093    3144   1
  -1 -14   2  178243    3049  -2
   0  14   2  178243    3049   1
  -2 -14   2   97376    2494  -2
   1  14   2   97376    2494   1
  -3 -14   2  171643    3797  -2
   2  14   2  171643    3797   1
  -4 -14   2   78750    3348  -2
   3  14   2   78750    3348   1
  -5 -14   2   87729    4301  -2
   4  14   2   87729    4301   1
  -6 -14   2   66471    3760  -2
   5  14   2   66471    3760   1
  -7 -14   2   34910    3132  -2
   6  14   2   34910    3132   1
   5 -15   2    -985    3565  -2
  -6  15   2    -985    3565   1
   4 -15   2   25066    2669  -2
  -5  15   2   25066    2669   1
   3 -15   2   54596    2935  -2
  -4  15   2   54596    2935   1
   2 -15   2    6571    2255  -2
  -3  15   2    6571    2255   1
   1 -15   2    2424    1990  -2
  -2  15   2    2424    1990   1
   0 -15   2    2867    2035  -2
  -1  15   2    2867    2035   1
  -1 -15   2   16392    2059  -2
   0  15   2   16392    2059   1
  -2 -15   2    5320    2011  -2
   1  15   2    5320    2011   1
  -3 -15   2   15864    2645  -2
   2  15   2   15864    2645   1
  -4 -15   2   52179    3008  -2
   3  15   2   52179    3008   1
  -5 -15   2   18698    2800  -2
   4  15   2   18698    2800   1
  -6 -15   2    2484    2650  -2
   5  15   2    2484    2650   1
   4 -16   2   49749    5432  -2
  -5  16   2   49749    5432   1
   3 -16   2   76637    3699  -2
  -4  16   2   76637    3699   1
   2 -16   2   55928    3407  -2
  -3  16   2   55928    3407   1
   1 -16   2   15620    2786  -2
  -2  16   2   15620    2786   1
   0 -16   2  111281    4189  -2
  -1  16   2  111281    4189   1
  -1 -16   2   79827    3171  -2
   0  16   2   79827    3171   1
  -2 -16   2   44609    3119  -2
   1  16   2   44609    3119   1
  -3 -16   2   74260    3526  -2
   2  16   2   74260    3526   1
  -4 -16   2   68417    5350  -2
   3  16   2   68417    5350   1
  -5 -16   2   31685    3417  -2
   4  16   2   31685    3417   1
   3 -17   2    -696    2595  -2
  -4  17   2    -696    2595   1
   2 -17   2   49103    4174  -2
  -3  17   2   49103    4174   1
   1 -17   2   90704    7323  -2
  -2  17   2   90704    7323   1
   0 -17   2   11740    2816  -2
  -1  17   2   11740    2816   1
  -1 -17   2   33979    2701  -2
   0  17   2   33979    2701   1
  -2 -17   2   57493    3383  -2
   1  17   2   57493    3383   1
  -3 -17   2   53623    3433  -2
   2  17   2   53623    3433   1
  -4 -17   2   12834    3457  -2
   3  17   2   12834    3457   1
   0 -18   2   15532    2574  -2
  -1  18   2   15532    2574   1
  -1 -18   2   13106    2883  -2
   0  18   2   13106    2883   1
 -11   1   3   97422    3504   1
 -10   1   3   87535    3048   1
  -9   1   3   -1722    1790   1
  -8   1   3   67397    2494   1
  -7   1   3  183817    4217   1
  -6   1   3  172374    2654   1
  -5   1   3  437741    3685   1
  -4   1   3  220136    2395   1
  -3   1   3  330360    2546   1
  -2   1   3  385619    3117   1
  -1   1   3  369054    3317   1
   0   1   3  287809    3248   1
   1   1   3  145976    1735   1
   2   1   3  412417    4017   1
   3   1   3  371830    3929   1
   4   1   3  134404    2365   1
   5   1   3  296642    4101   1
   6   1   3  170719    4304   1
   7   1   3   39186    2463   1
   8   1   3    6544    2436   1
   9   1   3   50010    5165   1
  10   1   3   96079    7010   1
 -11   2   3    5739    2551   1
 -10   2   3   45919    2686   1
  -9   2   3   79589    3372   1
  -8   2   3    4570    1685   1
  -7   2   3   23622    1692   1
  -6   2   3  107826    1901   1
  -5   2   3    -206     782   1
  -4   2   3     138     872   1
  -3   2   3   75149    1423   1
  -2   2   3   18380    1105   1
  -1   2   3    -714     913   1
   0   2   3    1043     674   1
   1   2   3   32064    1246   1
   2   2   3   21900    1329   1
   3   2   3  127606    2145   1
   4   2   3   11661    1420   1
   5   2   3   94486    2128   1
   6   2   3  104053    2699   1
   7   2   3    9674    1900   1
   8   2   3   36617    3439   1
   9   2   3   74042    4296   1
 -11   3   3   28027    3027   1
 -10   3   3   52650    3267   1
  -9   3   3   74560    2712   1
  -8   3   3   37466    2363   1
  -7   3   3   80053    2292   1
  -6   3   3   86633    1866   1
  -5   3   3     100     996   1
  -4   3   3   95271    1666   1
  -3   3   3    7861    1250   1
  -2   3   3    5108    1177   1
  -1   3   3  216013    3871   1
   0   3   3  804517    7777   1
   1   3   3   19252    1000   1
   2   3   3    4099     949   1
   3   3   3   77191    1857   1
   4   3   3   68016    2104   1
   5   3   3    7531    1608   1
   6   3   3   46080    2404   1
   7   3   3   57269    2714   1
   8   3   3   89814    4365   1
   9   3   3   35850    3074   1
 -11   4   3    7177    2631   1
 -10   4   3    5968    2423   1
  -9   4   3    3689    1963   1
  -8   4   3   56112    2292   1
  -7   4   3    6308    1355   1
  -6   4   3    -435     949   1
  -5   4   3    3504    1131   1
  -4   4   3     299     856   1
  -3   4   3   50210    1249   1
  -2   4   3   61197    1833   1
  -1   4   3   60324    1770   1
   0   4   3   97171    1473   1
   1   4   3   30123    1098   1
   2   4   3   56011    1459   1
   3   4   3    6930    1261   1
   4   4   3   17489    1606   1
   5   4   3    7285    1735   1
   6   4   3   39165    2842   1
   7   4   3     249    1986   1
   8   4   3   42249    2917   1
   9   4   3   -2526    2526   1
 -11   5   3   21199    2939   1
 -10   5   3    7592    2504   1
  -9   5   3   94015    4404   1
  -8   5   3   15230    1834   1
  -7   5   3    4520    1332   1
  -6   5   3   65529    1964   1
  -5   5   3  159515    2632   1
  -4   5   3     246    1178   1
  -3   5   3    8410     829   1
  -2   5   3    5103    1163   1
  -1   5   3  331633    5442   1
   0   5   3    8703     850   1
   1   5   3   90421    1665   1
   2   5   3    -849     869   1
   3   5   3    8652    1250   1
   4   5   3  168042    3494   1
   5   5   3   61171    2426   1
   6   5   3   -1832    1832   1
   7   5   3   16649    2257   1
   8   5   3   27079    2745   1
   9   5   3   54672    4215   1
 -10   6   3   22306    2754   1
  -9   6   3   16527    2419   1
  -8   6   3   48922    2339   1
  -7   6   3   -1241    1241   1
  -6   6   3   35430    2014   1
  -5   6   3   53698    1795   1
  -4   6   3    3898    1061   1
  -3   6   3   14297     978   1
  -2   6   3   14807    1281   1
  -1   6   3   63007    1312   1
   0   6   3    1925     847   1
   1   6   3   64541    1518   1
   2   6   3    5418    1050   1
   3   6   3    -303    1252   1
   4   6   3  131654    3203   1
   5   6   3   53343    2708   1
   6   6   3   13292    2141   1
   7   6   3   -1540    2029   1
   8   6   3   88967    3626   1
   9   6   3   16888    4121   1
 -10   7   3   80383    3917   1
  -9   7   3   23581    2806   1
  -8   7   3    4280    1999   1
  -7   7   3   10372    1802   1
  -6   7   3  246038    4454   1
  -5   7   3  196379    3376   1
  -4   7   3  137397    2832   1
  -3   7   3   74914    2169   1
  -2   7   3  182241    2625   1
  -1   7   3   51281    1610   1
   0   7   3   99520    1745   1
   1   7   3   98496    1786   1
   2   7   3   82273    1837   1
   3   7   3   54965    1898   1
   4   7   3  343689    3951   1
   5   7   3  139164    3332   1
   6   7   3   17018    2137   1
   7   7   3   17670    2317   1
   8   7   3   12208    2603   1
   9   7   3   46037    3964   1
 -10   8   3   21590    2873   1
  -9   8   3   15920    2462   1
  -8   8   3   21787    2309   1
  -7   8   3    2662    1634   1
  -6   8   3   13295    2162   1
  -5   8   3   47720    2213   1
  -4   8   3     663    1278   1
  -3   8   3   64021    1993   1
  -2   8   3   27911    1205   1
  -1   8   3   73551    2045   1
   0   8   3   42878    1377   1
   1   8   3   21473     973   1
   2   8   3    7858    1195   1
   3   8   3   25499    1683   1
   4   8   3    5780    1629   1
   5   8   3   21004    1898   1
   6   8   3   25884    2388   1
   7   8   3   19098    2396   1
   8   8   3   40715    3065   1
  -9   9   3   94538    3616   1
  -8   9   3   28034    2850   1
  -7   9   3  163628    4651   1
  -6   9   3  118121    4008   1
  -5   9   3  221050    4385   1
  -4   9   3   82024    2288   1
  -3   9   3  161681    2800   1
  -2   9   3  272361    3265   1
  -1   9   3  207042    3806   1
   0   9   3  463567    7159   1
   1   9   3  269706    2769   1
   2   9   3  103705    2428   1
   3   9   3  258541    5605   1
   4   9   3   32635    2033   1
   5   9   3  209860    3576   1
   6   9   3   98243    3060   1
   7   9   3    2129    2250   1
   8   9   3  105577    4575   1
  -9  10   3   -2165    2165   1
  -8  10   3   16485    2126   1
  -7  10   3    2529    2472   1
  -6  10   3    9590    2523   1
  -5  10   3   86666    4411   1
  -4  10   3   33334    2623   1
  -3  10   3   26788    1969   1
  -2  10   3   10269    1383   1
  -1  10   3   14577    1382   1
   0  10   3    7478    1266   1
   1  10   3   79582    1724   1
   2  10   3   42063    1682   1
   3  10   3   27600    1947   1
   4  10   3   43158    2203   1
   5  10   3   45364    2396   1
   6  10   3    1401    1889   1
   7  10   3    1382    2105   1
   8  10   3    2700    2895   1
  -9  11   3   23860    3424   1
  -8  11   3   70557    6848   1
  -7  11   3   39202    3486   1
  -6  11   3   18886    2740   1
  -5  11   3   95258    4477   1
  -4  11   3   78533    5007   1
  -3  11   3   25033    2249   1
  -2  11   3  101500    2766   1
  -1  11   3  191538    3556   1
   0  11   3  154778    2434   1
   1  11   3   69839    3450   1
   2  11   3   62245    2093   1
   3  11   3   40747    2101   1
   4  11   3   45785    2278   1
   5  11   3   64095    2624   1
   6  11   3   45399    2490   1
   7  11   3   29040    2766   1
  -8  12   3    4013    3018   1
  -7  12   3    3994    2830   1
  -6  12   3   52088    3631   1
  -5  12   3   11829    2704   1
  -4  12   3   14775    2532   1
  -3  12   3   19749    2282   1
  -2  12   3   10827    1956   1
  -1  12   3   -1261    1692   1
   0  12   3   13370    1951   1
   1  12   3   54768    2001   1
   2  12   3   -1276    1514   1
   3  12   3    3918    2140   1
   4  12   3   12210    1999   1
   5  12   3   21467    2169   1
   6  12   3   52455    3007   1
   7  12   3   -1324    3247   1
  -7  13   3    8916    3043   1
  -6  13   3   11233    2911   1
  -5  13   3    4507    3205   1
  -4  13   3   62598    3286   1
  -3  13   3   21332    2447   1
  -2  13   3    8942    2234   1
  -1  13   3    9688    1907   1
   0  13   3    9015    1597   1
   1  13   3     571    1586   1
   2  13   3    1798    1673   1
   3  13   3   10698    2016   1
   4  13   3   76453    2893   1
   5  13   3    -407    2586   1
   6  13   3    1898    2510   1
  -7  14   3   -2302    2848   1
  -6  14   3    3118    2879   1
  -5  14   3   39122    3475   1
  -4  14   3    1787    2752   1
  -3  14   3    1955    2340   1
  -2  14   3     251    2156   1
  -1  14   3   14722    1709   1
   0  14   3    6257    1657   1
   1  14   3    3199    1732   1
   2  14   3   13081    2023   1
   3  14   3   -1347    1911   1
   4  14   3    1431    2182   1
   5  14   3    -533    2316   1
  -6  15   3   19102    3592   1
  -5  15   3    5124    2873   1
  -4  15   3    1736    2813   1
  -3  15   3   12668    2798   1
  -2  15   3   10843    2477   1
  -1  15   3   12328    1688   1
   0  15   3      87    1646   1
   1  15   3   30926    2076   1
   2  15   3   16416    2410   1
   3  15   3   14131    2756   1
   4  15   3   -2585    2585   1
  -4  16   3   16081    3245   1
  -3  16   3    5203    2660   1
  -2  16   3     224    2318   1
  -1  16   3   11780    2418   1
   0  16   3    5803    1970   1
   1  16   3    8999    2510   1
   2  16   3    2575    2542   1
   3  16   3   13134    2868   1
  -2  17   3  126948    5230   1
  -1  17   3   43913    3301   1
   0  17   3   68846    3890   1
   1  17   3   74588    4537   1
   9   0   4  146574    5601  -2
 -11   0   4  146574    5601   1
   8   0   4   60727    3987  -2
 -10   0   4   60727    3987   1
   7   0   4    8166    2676  -2
  -9   0   4    8166    2676   1
   6   0   4   29496    2571  -2
  -8   0   4   29496    2571   1
   5   0   4   88009    3098  -2
  -7   0   4   88009    3098   1
   4   0   4  203855    3728  -2
  -6   0   4  203855    3728   1
   3   0   4   11548    1612  -2
  -5   0   4   11548    1612   1
   2   0   4  109033    2448  -2
  -4   0   4  109033    2448   1
   1   0   4   97065    2186  -2
  -3   0   4   97065    2186   1
   0   0   4   17775    1329  -2
  -2   0   4   17775    1329   1
  -1   0   4    1695    1150  -2
  -1   0   4    1695    1150   1
  -2   0   4   61476    2147  -2
   0   0   4   61476    2147   1
  -3   0   4   22101    1267  -2
   1   0   4   22101    1267   1
  -4   0   4   29142    2031  -2
   2   0   4   29142    2031   1
  -5   0   4    1536    1691  -2
   3   0   4    1536    1691   1
  -6   0   4   81460    8214  -2
   4   0   4   81460    8214   1
  -7   0   4   27254    3094  -2
   5   0   4   27254    3094   1
  -8   0   4    9353    2612  -2
   6   0   4    9353    2612   1
  -9   0   4    7025    2684  -2
   7   0   4    7025    2684   1
 -10   0   4    8036    3472  -2
   8   0   4    8036    3472   1
 -11   0   4   23794    4114  -2
   9   0   4   23794    4114   1
   9  -1   4    1664    2253  -2
 -11   1   4    1664    2253   1
   8  -1   4   25200    2339  -2
 -10   1   4   25200    2339   1
   7  -1   4   86359    2869  -2
  -9   1   4   86359    2869   1
   6  -1   4   12354    1705  -2
  -8   1   4   12354    1705   1
   5  -1   4   36632    1394  -2
  -7   1   4   36632    1394   1
   4  -1   4   53938    1656  -2
  -6   1   4   53938    1656   1
   3  -1   4   40584    1153  -2
  -5   1   4   40584    1153   1
   2  -1   4   20630    1040  -2
  -4   1   4   20630    1040   1
   1  -1   4   70420    1351  -2
  -3   1   4   70420    1351   1
   0  -1   4   80624    1315  -2
  -2   1   4   80624    1315   1
  -1  -1   4  110595    1624  -2
  -1   1   4  110595    1624   1
  -2  -1   4  119954    1610  -2
   0   1   4  119954    1610   1
  -3  -1   4   84699    1752  -2
   1   1   4   84699    1752   1
  -4  -1   4   18834    1350  -2
   2   1   4   18834    1350   1
  -5  -1   4    8803    1448  -2
   3   1   4    8803    1448   1
  -6  -1   4   59909    2241  -2
   4   1   4   59909    2241   1
  -7  -1   4    7200    1767  -2
   5   1   4    7200    1767   1
  -8  -1   4    1483    1869  -2
   6   1   4    1483    1869   1
  -9  -1   4   22272    2328  -2
   7   1   4   22272    2328   1
 -10  -1   4   39618    3177  -2
   8   1   4   39618    3177   1
 -11  -1   4    3466    2859  -2
   9   1   4    3466    2859   1
   9  -2   4   82371    3282  -2
 -11   2   4   82371    3282   1
   8  -2   4   39143    2521  -2
 -10   2   4   39143    2521   1
   7  -2   4   39251    2320  -2
  -9   2   4   39251    2320   1
   6  -2   4   66296    2314  -2
  -8   2   4   66296    2314   1
   5  -2   4   56718    2199  -2
  -7   2   4   56718    2199   1
   4  -2   4   76233    2125  -2
  -6   2   4   76233    2125   1
   3  -2   4  213126    2545  -2
  -5   2   4  213126    2545   1
   2  -2   4   24105     917  -2
  -4   2   4   24105     917   1
   1  -2   4   55346    1645  -2
  -3   2   4   55346    1645   1
   0  -2   4  102513    1971  -2
  -2   2   4  102513    1971   1
  -1  -2   4  390457    3508  -2
  -1   2   4  390457    3508   1
  -2  -2   4   35063    1170  -2
   0   2   4   35063    1170   1
  -3  -2   4   81272    1781  -2
   1   2   4   81272    1781   1
  -4  -2   4   68380    1576  -2
   2   2   4   68380    1576   1
  -5  -2   4   62090    1946  -2
   3   2   4   62090    1946   1
  -6  -2   4   60561    2259  -2
   4   2   4   60561    2259   1
  -7  -2   4   83249    2930  -2
   5   2   4   83249    2930   1
  -8  -2   4   33822    2608  -2
   6   2   4   33822    2608   1
  -9  -2   4   40728    3552  -2
   7   2   4   40728    3552   1
 -10  -2   4   16617    2514  -2
   8   2   4   16617    2514   1
 -11  -2   4   45249    3438  -2
   9   2   4   45249    3438   1
   8  -3   4   54271    2677  -2
 -10   3   4   54271    2677   1
   7  -3   4   58187    2333  -2
  -9   3   4   58187    2333   1
   6  -3   4   89436    4286  -2
  -8   3   4   89436    4286   1
   5  -3   4   25300    2041  -2
  -7   3   4   25300    2041   1
   4  -3   4   63645    1910  -2
  -6   3   4   63645    1910   1
   3  -3   4  217749    2816  -2
  -5   3   4  217749    2816   1
   2  -3   4   91404    2089  -2
  -4   3   4   91404    2089   1
   1  -3   4   65718    1837  -2
  -3   3   4   65718    1837   1
   0  -3   4  185845    3069  -2
  -2   3   4  185845    3069   1
  -1  -3   4  177518    3041  -2
  -1   3   4  177518    3041   1
  -2  -3   4  296661    2953  -2
   0   3   4  296661    2953   1
  -3  -3   4   36352    1315  -2
   1   3   4   36352    1315   1
  -4  -3   4   30336    1204  -2
   2   3   4   30336    1204   1
  -5  -3   4  133075    2612  -2
   3   3   4  133075    2612   1
  -6  -3   4   20580    1845  -2
   4   3   4   20580    1845   1
  -7  -3   4   20688    2012  -2
   5   3   4   20688    2012   1
  -8  -3   4   13227    2148  -2
   6   3   4   13227    2148   1
  -9  -3   4   36019    2943  -2
   7   3   4   36019    2943   1
 -10  -3   4   12604    2409  -2
   8   3   4   12604    2409   1
   8  -4   4   74458    2865  -2
 -10   4   4   74458    2865   1
   7  -4   4   59788    4062  -2
  -9   4   4   59788    4062   1
   6  -4   4   64091    2727  -2
  -8   4   4   64091    2727   1
   5  -4   4   76984    2959  -2
  -7   4   4   76984    2959   1
   4  -4   4  133140    2710  -2
  -6   4   4  133140    2710   1
   3  -4   4  193808    2914  -2
  -5   4   4  193808    2914   1
   2  -4   4  148342    2146  -2
  -4   4   4  148342    2146   1
   1  -4   4   45527    2380  -2
  -3   4   4   45527    2380   1
   0  -4   4  367024    4731  -2
  -2   4   4  367024    4731   1
  -1  -4   4  597604    6616  -2
  -1   4   4  597604    6616   1
  -2  -4   4  609282    5672  -2
   0   4   4  609282    5672   1
  -3  -4   4  185994    3325  -2
   1   4   4  185994    3325   1
  -4  -4   4  157516    2223  -2
   2   4   4  157516    2223   1
  -5  -4   4  315001    3929  -2
   3   4   4  315001    3929   1
  -6  -4   4  246332    3682  -2
   4   4   4  246332    3682   1
  -7  -4   4   94698    2941  -2
   5   4   4   94698    2941   1
  -8  -4   4  191714    3949  -2
   6   4   4  191714    3949   1
  -9  -4   4  170858    4840  -2
   7   4   4  170858    4840   1
 -10  -4   4  112963    3770  -2
   8   4   4  112963    3770   1
   8  -5   4    3845    2793  -2
 -10   5   4    3845    2793   1
   7  -5   4   -1967    1967  -2
  -9   5   4   -1967    1967   1
   6  -5   4   13154    2121  -2
  -8   5   4   13154    2121   1
   5  -5   4   34855    2261  -2
  -7   5   4   34855    2261   1
   4  -5   4    2555    1901  -2
  -6   5   4    2555    1901   1
   3  -5   4   43107    1782  -2
  -5   5   4   43107    1782   1
   2  -5   4   16477    1137  -2
  -4   5   4   16477    1137   1
   1  -5   4   19110    1519  -2
  -3   5   4   19110    1519   1
   0  -5   4    4970    1328  -2
  -2   5   4    4970    1328   1
  -1  -5   4   19736    1566  -2
  -1   5   4   19736    1566   1
  -2  -5   4   25638    1356  -2
   0   5   4   25638    1356   1
  -3  -5   4   30349    1427  -2
   1   5   4   30349    1427   1
  -4  -5   4    5816    1557  -2
   2   5   4    5816    1557   1
  -5  -5   4   17801    1352  -2
   3   5   4   17801    1352   1
  -6  -5   4    5679    1544  -2
   4   5   4    5679    1544   1
  -7  -5   4    5060    1834  -2
   5   5   4    5060    1834   1
  -8  -5   4    9107    2125  -2
   6   5   4    9107    2125   1
  -9  -5   4    3739    2151  -2
   7   5   4    3739    2151   1
 -10  -5   4    6699    2476  -2
   8   5   4    6699    2476   1
   8  -6   4   50673    3362  -2
 -10   6   4   50673    3362   1
   7  -6   4   37386    4396  -2
  -9   6   4   37386    4396   1
   6  -6   4   21898    2442  -2
  -8   6   4   21898    2442   1
   5  -6   4  121907    3456  -2
  -7   6   4  121907    3456   1
   4  -6   4  159225    3744  -2
  -6   6   4  159225    3744   1
   3  -6   4  165391    3039  -2
  -5   6   4  165391    3039   1
   2  -6   4  246264    3896  -2
  -4   6   4  246264    3896   1
   1  -6   4  118693    3192  -2
  -3   6   4  118693    3192   1
   0  -6   4  140915    4000  -2
  -2   6   4  140915    4000   1
  -1  -6   4  142735    3034  -2
  -1   6   4  142735    3034   1
  -2  -6   4  404092    4403  -2
   0   6   4  404092    4403   1
  -3  -6   4  175006    2343  -2
   1   6   4  175006    2343   1
  -4  -6   4   71689    2205  -2
   2   6   4   71689    2205   1
  -5  -6   4  380908    5080  -2
   3   6   4  380908    5080   1
  -6  -6   4  225652    3661  -2
   4   6   4  225652    3661   1
  -7  -6   4  170234    3453  -2
   5   6   4  170234    3453   1
  -8  -6   4  120397    3527  -2
   6   6   4  120397    3527   1
  -9  -6   4   11855    2376  -2
   7   6   4   11855    2376   1
 -10  -6   4   87931    6575  -2
   8   6   4   87931    6575   1
   8  -7   4   29427    3698  -2
 -10   7   4   29427    3698   1
   7  -7   4    4911    2413  -2
  -9   7   4    4911    2413   1
   6  -7   4   96598    4438  -2
  -8   7   4   96598    4438   1
   5  -7   4   64498    2992  -2
  -7   7   4   64498    2992   1
   4  -7   4   16683    2147  -2
  -6   7   4   16683    2147   1
   3  -7   4  174346    3211  -2
  -5   7   4  174346    3211   1
   2  -7   4   59510    1870  -2
  -4   7   4   59510    1870   1
   1  -7   4  170868    2526  -2
  -3   7   4  170868    2526   1
   0  -7   4  174680    2420  -2
  -2   7   4  174680    2420   1
  -1  -7   4   44103    2061  -2
  -1   7   4   44103    2061   1
  -2  -7   4  279034    3043  -2
   0   7   4  279034    3043   1
  -3  -7   4   33004    1411  -2
   1   7   4   33004    1411   1
  -4  -7   4   12308    1474  -2
   2   7   4   12308    1474   1
  -5  -7   4  165380    2631  -2
   3   7   4  165380    2631   1
  -6  -7   4   16699    2160  -2
   4   7   4   16699    2160   1
  -7  -7   4   30936    2229  -2
   5   7   4   30936    2229   1
  -8  -7   4   14424    2304  -2
   6   7   4   14424    2304   1
  -9  -7   4    5411    2338  -2
   7   7   4    5411    2338   1
 -10  -7   4    6077    2543  -2
   8   7   4    6077    2543   1
   7  -8   4   42089    3154  -2
  -9   8   4   42089    3154   1
   6  -8   4   38815    3527  -2
  -8   8   4   38815    3527   1
   5  -8   4   30882    2558  -2
  -7   8   4   30882    2558   1
   4  -8   4   61949    2823  -2
  -6   8   4   61949    2823   1
   3  -8   4  128505    3511  -2
  -5   8   4  128505    3511   1
   2  -8   4   19273    1732  -2
  -4   8   4   19273    1732   1
   1  -8   4   85090    2125  -2
  -3   8   4   85090    2125   1
   0  -8   4   48221    1633  -2
  -2   8   4   48221    1633   1
  -1  -8   4   45629    1563  -2
  -1   8   4   45629    1563   1
  -2  -8   4   19245    1298  -2
   0   8   4   19245    1298   1
  -3  -8   4   57920    1862  -2
   1   8   4   57920    1862   1
  -4  -8   4   10864    1567  -2
   2   8   4   10864    1567   1
  -5  -8   4   30514    2016  -2
   3   8   4   30514    2016   1
  -6  -8   4   64665    2267  -2
   4   8   4   64665    2267   1
  -7  -8   4  120423    3242  -2
   5   8   4  120423    3242   1
  -8  -8   4    7164    2185  -2
   6   8   4    7164    2185   1
  -9  -8   4    8484    2521  -2
   7   8   4    8484    2521   1
   7  -9   4    7639    2842  -2
  -9   9   4    7639    2842   1
   6  -9   4    9837    2608  -2
  -8   9   4    9837    2608   1
   5  -9   4   -2078    2078  -2
  -7   9   4   -2078    2078   1
   4  -9   4   62348    3007  -2
  -6   9   4   62348    3007   1
   3  -9   4   26115    2358  -2
  -5   9   4   26115    2358   1
   2  -9   4   19004    1746  -2
  -4   9   4   19004    1746   1
   1  -9   4   13368    1867  -2
  -3   9   4   13368    1867   1
   0  -9   4   48490    1713  -2
  -2   9   4   48490    1713   1
  -1  -9   4    2001    1171  -2
  -1   9   4    2001    1171   1
  -2  -9   4    8951    1339  -2
   0   9   4    8951    1339   1
  -3  -9   4    2885    1494  -2
   1   9   4    2885    1494   1
  -4  -9   4   21132    2002  -2
   2   9   4   21132    2002   1
  -5  -9   4    7372    1768  -2
   3   9   4    7372    1768   1
  -6  -9   4   26383    2062  -2
   4   9   4   26383    2062   1
  -7  -9   4     917    2037  -2
   5   9   4     917    2037   1
  -8  -9   4     280    2229  -2
   6   9   4     280    2229   1
  -9  -9   4    -294    2206  -2
   7   9   4    -294    2206   1
   6 -10   4   75328    3874  -2
  -8  10   4   75328    3874   1
   5 -10   4    9432    2437  -2
  -7  10   4    9432    2437   1
   4 -10   4   74855    5194  -2
  -6  10   4   74855    5194   1
   3 -10   4   26101    4477  -2
  -5  10   4   26101    4477   1
   2 -10   4    1357    2056  -2
  -4  10   4    1357    2056   1
   1 -10   4   20765    2074  -2
  -3  10   4   20765    2074   1
   0 -10   4   34973    1887  -2
  -2  10   4   34973    1887   1
  -1 -10   4   33767    1929  -2
  -1  10   4   33767    1929   1
  -2 -10   4   73503    2352  -2
   0  10   4   73503    2352   1
  -3 -10   4   11978    1734  -2
   1  10   4   11978    1734   1
  -4 -10   4    2633    1784  -2
   2  10   4    2633    1784   1
  -5 -10   4   29265    2070  -2
   3  10   4   29265    2070   1
  -6 -10   4   37247    2431  -2
   4  10   4   37247    2431   1
  -7 -10   4    1925    1924  -2
   5  10   4    1925    1924   1
  -8 -10   4   16179    2566  -2
   6  10   4   16179    2566   1
  -9 -10   4   15095   10224  -2
   7  10   4   15095   10224   1
   6 -11   4   28761    3255  -2
  -8  11   4   28761    3255   1
   5 -11   4   39377    3065  -2
  -7  11   4   39377    3065   1
   4 -11   4    9079    2407  -2
  -6  11   4    9079    2407   1
   3 -11   4   92148    3578  -2
  -5  11   4   92148    3578   1
   2 -11   4   54790    2963  -2
  -4  11   4   54790    2963   1
   1 -11   4  172186    3835  -2
  -3  11   4  172186    3835   1
   0 -11   4   72887    3376  -2
  -2  11   4   72887    3376   1
  -1 -11   4    5054    1958  -2
  -1  11   4    5054    1958   1
  -2 -11   4  178273    3695  -2
   0  11   4  178273    3695   1
  -3 -11   4   61127    2683  -2
   1  11   4   61127    2683   1
  -4 -11   4    9205    1924  -2
   2  11   4    9205    1924   1
  -5 -11   4   26328    1968  -2
   3  11   4   26328    1968   1
  -6 -11   4   25141    2289  -2
   4  11   4   25141    2289   1
  -7 -11   4   35895    2619  -2
   5  11   4   35895    2619   1
  -8 -11   4    7429    2484  -2
   6  11   4    7429    2484   1
   5 -12   4   36202    3155  -2
  -7  12   4   36202    3155   1
   4 -12   4   56497    4088  -2
  -6  12   4   56497    4088   1
   3 -12   4  118879    4614  -2
  -5  12   4  118879    4614   1
   2 -12   4   34801    2815  -2
  -4  12   4   34801    2815   1
   1 -12   4   20799    3338  -2
  -3  12   4   20799    3338   1
   0 -12   4   41345    2631  -2
  -2  12   4   41345    2631   1
  -1 -12   4  128935    3606  -2
  -1  12   4  128935    3606   1
  -2 -12   4   31759    2892  -2
   0  12   4   31759    2892   1
  -3 -12   4   64101    2816  -2
   1  12   4   64101    2816   1
  -4 -12   4   57997    2785  -2
   2  12   4   57997    2785   1
  -5 -12   4  150654    3439  -2
   3  12   4  150654    3439   1
  -6 -12   4   32207    2625  -2
   4  12   4   32207    2625   1
  -7 -12   4   39354    2773  -2
   5  12   4   39354    2773   1
   5 -13   4   29931    3218  -2
  -7  13   4   29931    3218   1
   4 -13   4   58129    3488  -2
  -6  13   4   58129    3488   1
   3 -13   4   12770    2634  -2
  -5  13   4   12770    2634   1
   2 -13   4   43557    3101  -2
  -4  13   4   43557    3101   1
   1 -13   4   60335    3571  -2
  -3  13   4   60335    3571   1
   0 -13   4    4787    2337  -2
  -2  13   4    4787    2337   1
  -1 -13   4    2832    2056  -2
  -1  13   4    2832    2056   1
  -2 -13   4   22161    2323  -2
   0  13   4   22161    2323   1
  -3 -13   4   91533    4426  -2
   1  13   4   91533    4426   1
  -4 -13   4   25172    3142  -2
   2  13   4   25172    3142   1
  -5 -13   4    3791    1864  -2
   3  13   4    3791    1864   1
  -6 -13   4   17534    2333  -2
   4  13   4   17534    2333   1
  -7 -13   4   15537    2470  -2
   5  13   4   15537    2470   1
   4 -14   4   41265    3435  -2
  -6  14   4   41265    3435   1
   3 -14   4   67710    3681  -2
  -5  14   4   67710    3681   1
   2 -14   4  102498    4583  -2
  -4  14   4  102498    4583   1
   1 -14   4   34430    3051  -2
  -3  14   4   34430    3051   1
   0 -14   4  147891    4006  -2
  -2  14   4  147891    4006   1
  -1 -14   4   94419    3772  -2
  -1  14   4   94419    3772   1
  -2 -14   4   88260    4778  -2
   0  14   4   88260    4778   1
  -3 -14   4   62547    3304  -2
   1  14   4   62547    3304   1
  -4 -14   4  106276    3849  -2
   2  14   4  106276    3849   1
  -5 -14   4  144885    4694  -2
   3  14   4  144885    4694   1
  -6 -14   4  108646    3559  -2
   4  14   4  108646    3559   1
   2 -15   4    5573    2807  -2
  -4  15   4    5573    2807   1
   1 -15   4   10384    2783  -2
  -3  15   4   10384    2783   1
   0 -15   4    8649    2612  -2
  -2  15   4    8649    2612   1
  -1 -15   4    3246    2272  -2
  -1  15   4    3246    2272   1
  -2 -15   4    7826    2259  -2
   0  15   4    7826    2259   1
  -3 -15   4    4558    2223  -2
   1  15   4    4558    2223   1
  -4 -15   4    6462    2453  -2
   2  15   4    6462    2453   1
   0 -16   4   39092    4143  -2
  -2  16   4   39092    4143   1
  -1 -16   4   53406    3200  -2
  -1  16   4   53406    3200   1
  -2 -16   4   79189    3655  -2
   0  16   4   79189    3655   1
 -10   1   5    6365    2249   1
  -9   1   5    -158    2004   1
  -8   1   5     289    1433   1
  -7   1   5   12123    2298   1
  -6   1   5   14401    2141   1
  -5   1   5   33191    1600   1
  -4   1   5   25309    1289   1
  -3   1   5    6101    1003   1
  -2   1   5   33949    1629   1
  -1   1   5  209771    2611   1
   0   1   5   89287    1957   1
   1   1   5   47868    1457   1
   2   1   5   30381    1363   1
   3   1   5  141445    2772   1
   4   1   5  180727    4180   1
   5   1   5   43741    2666   1
   6   1   5   80240    3360   1
   7   1   5  110983    3780   1
 -10   2   5    3731    2277   1
  -9   2   5   13261    2281   1
  -8   2   5   30628    2314   1
  -7   2   5   26813    1957   1
  -6   2   5   28827    2345   1
  -5   2   5   -1045    1045   1
  -4   2   5   32354    1664   1
  -3   2   5  116047    1936   1
  -2   2   5   63983    1740   1
  -1   2   5   14197    1168   1
   0   2   5     269     920   1
   1   2   5  163165    2374   1
   2   2   5   51878    2072   1
   3   2   5   13056    1578   1
   4   2   5  152294    3017   1
   5   2   5   61941    2589   1
   6   2   5    6050    2170   1
   7   2   5    6351    2217   1
 -10   3   5   88052    3644   1
  -9   3   5   54158    3098   1
  -8   3   5   18189    2257   1
  -7   3   5  106269    3256   1
  -6   3   5  204761    3816   1
  -5   3   5   64183    1639   1
  -4   3   5  126206    1816   1
  -3   3   5   67566    2234   1
  -2   3   5  114969    2237   1
  -1   3   5  103195    2623   1
   0   3   5  155651    3016   1
   1   3   5   10365    1383   1
   2   3   5   39402    1937   1
   3   3   5   99256    2432   1
   4   3   5   38933    2184   1
   5   3   5   25380    2105   1
   6   3   5   35718    2478   1
   7   3   5    5426    2384   1
 -10   4   5    1452    2426   1
  -9   4   5    9025    2356   1
  -8   4   5    9377    2225   1
  -7   4   5   11268    2018   1
  -6   4   5    9060    1729   1
  -5   4   5    1230    1185   1
  -4   4   5     111    1014   1
  -3   4   5   11112    1451   1
  -2   4   5   25830    1622   1
  -1   4   5     547     951   1
   0   4   5   53708    2362   1
   1   4   5   15140    1364   1
   2   4   5    7561    1606   1
   3   4   5   43916    1975   1
   4   4   5    5991    1930   1
   5   4   5   -1700    1858   1
   6   4   5    7765    2165   1
   7   4   5   10844    2840   1
  -9   5   5   93749    4001   1
  -8   5   5  134661    4901   1
  -7   5   5   99602    3245   1
  -6   5   5  136415    3968   1
  -5   5   5  443399    7044   1
  -4   5   5   14281    1845   1
  -3   5   5   73249    3323   1
  -2   5   5  158119    3383   1
  -1   5   5  143758    3169   1
   0   5   5   40908    2041   1
   1   5   5   80359    2291   1
   2   5   5   82853    2773   1
   3   5   5    5195    2080   1
   4   5   5    1055    1739   1
   5   5   5   70329    3529   1
   6   5   5    3128    2038   1
   7   5   5    5027    2306   1
  -9   6   5    6020    2691   1
  -8   6   5    1637    2355   1
  -7   6   5    3580    1987   1
  -6   6   5    2149    1815   1
  -5   6   5   22620    1573   1
  -4   6   5   51892    2409   1
  -3   6   5   14259    2009   1
  -2   6   5   25913    2075   1
  -1   6   5    2943    1057   1
   0   6   5    6350    1293   1
   1   6   5   55062    2594   1
   2   6   5   15913    2412   1
   3   6   5   58614    2553   1
   4   6   5   13661    1937   1
   5   6   5   65583    3876   1
   6   6   5   14424    2385   1
   7   6   5    -298    2222   1
  -9   7   5    9105    2800   1
  -8   7   5   53595    3545   1
  -7   7   5   20797    2397   1
  -6   7   5   44502    2755   1
  -5   7   5   34688    1793   1
  -4   7   5   60232    1789   1
  -3   7   5   45224    2640   1
  -2   7   5   45251    2436   1
  -1   7   5   27928    1520   1
   0   7   5  155804    3497   1
   1   7   5   47652    2333   1
   2   7   5   18882    1849   1
   3   7   5     675    1857   1
   4   7   5  120307    3089   1
   5   7   5   73542    2937   1
   6   7   5    -551    2392   1
  -8   8   5   -2279    2279   1
  -7   8   5    3629    2120   1
  -6   8   5    1075    2463   1
  -5   8   5    8105    2307   1
  -4   8   5    5331    1286   1
  -3   8   5    8816    1150   1
  -2   8   5   79835    1958   1
  -1   8   5    -913    1233   1
   0   8   5  107046    2846   1
   1   8   5   73899    2703   1
   2   8   5    1329    1996   1
   3   8   5    4609    2130   1
   4   8   5    -188    1584   1
   5   8   5    7573    2131   1
   6   8   5   35985    2786   1
  -8   9   5   11485    2762   1
  -7   9   5    5388    2617   1
  -6   9   5    4571    2130   1
  -5   9   5    5571    2543   1
  -4   9   5   43536    2292   1
  -3   9   5   41633    1671   1
  -2   9   5    7029    1322   1
  -1   9   5   66163    2373   1
   0   9   5   39070    2315   1
   1   9   5   82773    2766   1
   2   9   5     117    1804   1
   3   9   5   51905    2391   1
   4   9   5  135176    3824   1
   5   9   5   83175    4113   1
   6   9   5   73063    3305   1
  -7  10   5   -2235    2235   1
  -6  10   5    2380    2177   1
  -5  10   5    7863    2312   1
  -4  10   5   -1842    1842   1
  -3  10   5    2875    1850   1
  -2  10   5   27517    2192   1
  -1  10   5    1729    1658   1
   0  10   5   10057    1834   1
   1  10   5     396    2004   1
   2  10   5    2562    1890   1
   3  10   5   26583    2398   1
   4  10   5    -170    2066   1
   5  10   5    2163    2047   1
  -7  11   5   18949    2715   1
  -6  11   5   64902    3323   1
  -5  11   5   44130    2848   1
  -4  11   5    7664    2096   1
  -3  11   5    3710    2010   1
  -2  11   5   58117    2757   1
  -1  11   5   41949    3389   1
   0  11   5   33053    2548   1
   1  11   5   73872    3149   1
   2  11   5   62274    3199   1
   3  11   5   63244    2968   1
   4  11   5   54144    2748   1
  -6  12   5    3013    2483   1
  -5  12   5    1700    3144   1
  -4  12   5    8745    2450   1
  -3  12   5     462    2095   1
  -2  12   5   83921    3218   1
  -1  12   5   15246    2338   1
   0  12   5   22687    2463   1
   1  12   5   42958    3095   1
   2  12   5   10197    2419   1
   3  12   5   18902    2603   1
   4  12   5    8293    2961   1
  -5  13   5   80344    3726   1
  -4  13   5   21223    2731   1
  -3  13   5   50747    2955   1
  -2  13   5   70030    3166   1
  -1  13   5   49760    2999   1
   0  13   5   80534    5015   1
   1  13   5    5245    2631   1
   2  13   5   43273    3024   1
   3  13   5   50780    3244   1
  -4  14   5    -521    3503   1
  -3  14   5    5116    2349   1
  -2  14   5    2930    2308   1
  -1  14   5    3246    2329   1
   0  14   5   22023    2642   1
   1  14   5    6989    2440   1
   6   0   6  150247    6978  -2
  -9   0   6  150247    6978   1
   5   0   6  138698    6484  -2
  -8   0   6  138698    6484   1
   4   0   6  191085    6821  -2
  -7   0   6  191085    6821   1
   3   0   6  226991    6994  -2
  -6   0   6  226991    6994   1
   2   0   6  189361    5311  -2
  -5   0   6  189361    5311   1
   1   0   6  352135    8423  -2
  -4   0   6  352135    8423   1
   0   0   6  141885    5222  -2
  -3   0   6  141885    5222   1
  -1   0   6  444152    9348  -2
  -2   0   6  444152    9348   1
  -2   0   6  721880   13449  -2
  -1   0   6  721880   13449   1
  -3   0   6  538304   16973  -2
   0   0   6  538304   16973   1
  -4   0   6  124058    8695  -2
   1   0   6  124058    8695   1
  -5   0   6  155066    6054  -2
   2   0   6  155066    6054   1
  -6   0   6  300286    8140  -2
   3   0   6  300286    8140   1
  -7   0   6  135328    4861  -2
   4   0   6  135328    4861   1
  -8   0   6   57229    4100  -2
   5   0   6   57229    4100   1
  -9   0   6  118328    5422  -2
   6   0   6  118328    5422   1
   6  -1   6    2583    2660  -2
  -9   1   6    2583    2660   1
   5  -1   6   20502    2758  -2
  -8   1   6   20502    2758   1
   4  -1   6   18856    2452  -2
  -7   1   6   18856    2452   1
   3  -1   6    2041    1994  -2
  -6   1   6    2041    1994   1
   2  -1   6    7221    1711  -2
  -5   1   6    7221    1711   1
   1  -1   6   20982    1812  -2
  -4   1   6   20982    1812   1
   0  -1   6    6969    1438  -2
  -3   1   6    6969    1438   1
  -1  -1   6    5536    1493  -2
  -2   1   6    5536    1493   1
  -2  -1   6   10884    1806  -2
  -1   1   6   10884    1806   1
  -3  -1   6    9184    1959  -2
   0   1   6    9184    1959   1
  -4  -1   6   18430    2248  -2
   1   1   6   18430    2248   1
  -5  -1   6   19008    1943  -2
   2   1   6   19008    1943   1
  -6  -1   6   26581    1856  -2
   3   1   6   26581    1856   1
  -7  -1   6   21262    2143  -2
   4   1   6   21262    2143   1
  -8  -1   6    1720    2110  -2
   5   1   6    1720    2110   1
  -9  -1   6    1813    2342  -2
   6   1   6    1813    2342   1
   6  -2   6   25230    3090  -2
  -9   2   6   25230    3090   1
   5  -2   6   51126    3296  -2
  -8   2   6   51126    3296   1
   4  -2   6   54563    3933  -2
  -7   2   6   54563    3933   1
   3  -2   6   70561    3330  -2
  -6   2   6   70561    3330   1
   2  -2   6  264624    4361  -2
  -5   2   6  264624    4361   1
   1  -2   6   45474    1861  -2
  -4   2   6   45474    1861   1
   0  -2   6   43094    1788  -2
  -3   2   6   43094    1788   1
  -1  -2   6  147358    2882  -2
  -2   2   6  147358    2882   1
  -2  -2   6  226938    3860  -2
  -1   2   6  226938    3860   1
  -3  -2   6   49452    2626  -2
   0   2   6   49452    2626   1
  -4  -2   6   50584    2734  -2
   1   2   6   50584    2734   1
  -5  -2   6  101111    3090  -2
   2   2   6  101111    3090   1
  -6  -2   6  121227    3599  -2
   3   2   6  121227    3599   1
  -7  -2   6   63048    2632  -2
   4   2   6   63048    2632   1
  -8  -2   6   68034    3007  -2
   5   2   6   68034    3007   1
  -9  -2   6   25413    3374  -2
   6   2   6   25413    3374   1
   6  -3   6   -2311    2465  -2
  -9   3   6   -2311    2465   1
   5  -3   6   11547    2620  -2
  -8   3   6   11547    2620   1
   4  -3   6   43092    2923  -2
  -7   3   6   43092    2923   1
   3  -3   6     394    1975  -2
  -6   3   6     394    1975   1
   2  -3   6    1089    1613  -2
  -5   3   6    1089    1613   1
   1  -3   6    6797    1255  -2
  -4   3   6    6797    1255   1
   0  -3   6   39008    1615  -2
  -3   3   6   39008    1615   1
  -1  -3   6    3464    1280  -2
  -2   3   6    3464    1280   1
  -2  -3   6    9017    1555  -2
  -1   3   6    9017    1555   1
  -3  -3   6    8191    1646  -2
   0   3   6    8191    1646   1
  -4  -3   6   29717    2112  -2
   1   3   6   29717    2112   1
  -5  -3   6    3565    1919  -2
   2   3   6    3565    1919   1
  -6  -3   6    1932    2045  -2
   3   3   6    1932    2045   1
  -7  -3   6    6731    1762  -2
   4   3   6    6731    1762   1
  -8  -3   6   14585    2276  -2
   5   3   6   14585    2276   1
  -9  -3   6    6583    2263  -2
   6   3   6    6583    2263   1
   5  -4   6    3574    2426  -2
  -8   4   6    3574    2426   1
   4  -4   6    2857    2963  -2
  -7   4   6    2857    2963   1
   3  -4   6   31576    2712  -2
  -6   4   6   31576    2712   1
   2  -4   6    -285    1284  -2
  -5   4   6    -285    1284   1
   1  -4   6    5044    2321  -2
  -4   4   6    5044    2321   1
   0  -4   6    4106    2222  -2
  -3   4   6    4106    2222   1
  -1  -4   6    5685    1270  -2
  -2   4   6    5685    1270   1
  -2  -4   6   26189    1514  -2
  -1   4   6   26189    1514   1
  -3  -4   6    2515    1652  -2
   0   4   6    2515    1652   1
  -4  -4   6    2106    1655  -2
   1   4   6    2106    1655   1
  -5  -4   6      42    1746  -2
   2   4   6      42    1746   1
  -6  -4   6    3948    1988  -2
   3   4   6    3948    1988   1
  -7  -4   6   34867    2818  -2
   4   4   6   34867    2818   1
  -8  -4   6   11340    2172  -2
   5   4   6   11340    2172   1
   5  -5   6    4240    2222  -2
  -8   5   6    4240    2222   1
   4  -5   6    1978    1989  -2
  -7   5   6    1978    1989   1
   3  -5   6    3582    1848  -2
  -6   5   6    3582    1848   1
   2  -5   6   31831    1852  -2
  -5   5   6   31831    1852   1
   1  -5   6    4497    1883  -2
  -4   5   6    4497    1883   1
   0  -5   6    -100    1800  -2
  -3   5   6    -100    1800   1
  -1  -5   6    1775    1841  -2
  -2   5   6    1775    1841   1
  -2  -5   6   14409    1393  -2
  -1   5   6   14409    1393   1
  -3  -5   6    6300    1668  -2
   0   5   6    6300    1668   1
  -4  -5   6     348    1698  -2
   1   5   6     348    1698   1
  -5  -5   6    9727    1959  -2
   2   5   6    9727    1959   1
  -6  -5   6    2208    1949  -2
   3   5   6    2208    1949   1
  -7  -5   6   -2047    2047  -2
   4   5   6   -2047    2047   1
  -8  -5   6    1359    1866  -2
   5   5   6    1359    1866   1
   5  -6   6     649    2277  -2
  -8   6   6     649    2277   1
   4  -6   6   16320    3559  -2
  -7   6   6   16320    3559   1
   3  -6   6   36959    2412  -2
  -6   6   6   36959    2412   1
   2  -6   6   46361    1819  -2
  -5   6   6   46361    1819   1
   1  -6   6    4664    2038  -2
  -4   6   6    4664    2038   1
   0  -6   6   18733    2240  -2
  -3   6   6   18733    2240   1
  -1  -6   6    3635    1996  -2
  -2   6   6    3635    1996   1
  -2  -6   6   10266    1319  -2
  -1   6   6   10266    1319   1
  -3  -6   6   20173    1948  -2
   0   6   6   20173    1948   1
  -4  -6   6   20411    2274  -2
   1   6   6   20411    2274   1
  -5  -6   6    7998    2248  -2
   2   6   6    7998    2248   1
  -6  -6   6    7705    2162  -2
   3   6   6    7705    2162   1
  -7  -6   6   17192    2483  -2
   4   6   6   17192    2483   1
  -8  -6   6     585    2333  -2
   5   6   6     585    2333   1
   5  -7   6   12464    2648  -2
  -8   7   6   12464    2648   1
   4  -7   6     529    2219  -2
  -7   7   6     529    2219   1
   3  -7   6   12206    2150  -2
  -6   7   6   12206    2150   1
   2  -7   6    2599    1915  -2
  -5   7   6    2599    1915   1
   1  -7   6    7511    2162  -2
  -4   7   6    7511    2162   1
   0  -7   6   20888    2940  -2
  -3   7   6   20888    2940   1
  -1  -7   6    5566    1955  -2
  -2   7   6    5566    1955   1
  -2  -7   6    1637    1435  -2
  -1   7   6    1637    1435   1
  -3  -7   6    2612    1760  -2
   0   7   6    2612    1760   1
  -4  -7   6    6849    1937  -2
   1   7   6    6849    1937   1
  -5  -7   6    4598    2001  -2
   2   7   6    4598    2001   1
  -6  -7   6   52229    2868  -2
   3   7   6   52229    2868   1
  -7  -7   6   -2156    2156  -2
   4   7   6   -2156    2156   1
  -8  -7   6   -1418    2361  -2
   5   7   6   -1418    2361   1
   4  -8   6   75490    3377  -2
  -7   8   6   75490    3377   1
   3  -8   6   63557    3743  -2
  -6   8   6   63557    3743   1
   2  -8   6  154295    5378  -2
  -5   8   6  154295    5378   1
   1  -8   6   73186    4595  -2
  -4   8   6   73186    4595   1
   0  -8   6   94603    3529  -2
  -3   8   6   94603    3529   1
  -1  -8   6  212280    3087  -2
  -2   8   6  212280    3087   1
  -2  -8   6  168621    3895  -2
  -1   8   6  168621    3895   1
  -3  -8   6  121842    3776  -2
   0   8   6  121842    3776   1
  -4  -8   6  127682    3070  -2
   1   8   6  127682    3070   1
  -5  -8   6   62817    3255  -2
   2   8   6   62817    3255   1
  -6  -8   6   69596    4117  -2
   3   8   6   69596    4117   1
  -7  -8   6   84532    3562  -2
   4   8   6   84532    3562   1
   4  -9   6   10453    7328  -2
  -7   9   6   10453    7328   1
   3  -9   6    1502    3093  -2
  -6   9   6    1502    3093   1
   2  -9   6    1659    2416  -2
  -5   9   6    1659    2416   1
   1  -9   6     341    2672  -2
  -4   9   6     341    2672   1
   0  -9   6     839    1541  -2
  -3   9   6     839    1541   1
  -1  -9   6   11777    1761  -2
  -2   9   6   11777    1761   1
  -2  -9   6   17635    1931  -2
  -1   9   6   17635    1931   1
  -3  -9   6    2914    1821  -2
   0   9   6    2914    1821   1
  -4  -9   6    3631    1983  -2
   1   9   6    3631    1983   1
  -5  -9   6    2640    2061  -2
   2   9   6    2640    2061   1
  -6  -9   6    2836    2189  -2
   3   9   6    2836    2189   1
  -7  -9   6   18113    2651  -2
   4   9   6   18113    2651   1
   3 -10   6  135194    4288  -2
  -6  10   6  135194    4288   1
   2 -10   6  201888    6140  -2
  -5  10   6  201888    6140   1
   1 -10   6  170553    4083  -2
  -4  10   6  170553    4083   1
   0 -10   6  143979    8597  -2
  -3  10   6  143979    8597   1
  -1 -10   6  208261    5296  -2
  -2  10   6  208261    5296   1
  -2 -10   6  104325    3452  -2
  -1  10   6  104325    3452   1
  -3 -10   6  184182    4247  -2
   0  10   6  184182    4247   1
  -4 -10   6  109234    3442  -2
   1  10   6  109234    3442   1
  -5 -10   6  143841    3723  -2
   2  10   6  143841    3723   1
  -6 -10   6  155470    4241  -2
   3  10   6  155470    4241   1
   2 -11   6    4119    2454  -2
  -5  11   6    4119    2454   1
   1 -11   6    1159    2170  -2
  -4  11   6    1159    2170   1
   0 -11   6     170    2033  -2
  -3  11   6     170    2033   1
  -1 -11   6    4938    2128  -2
  -2  11   6    4938    2128   1
  -2 -11   6    7686    2241  -2
  -1  11   6    7686    2241   1
  -3 -11   6    2558    2144  -2
   0  11   6    2558    2144   1
  -4 -11   6    8160    2490  -2
   1  11   6    8160    2490   1
  -5 -11   6    5439    2477  -2
   2  11   6    5439    2477   1
   0 -12   6   10113    2295  -2
  -3  12   6   10113    2295   1
  -1 -12   6   24929    2551  -2
  -2  12   6   24929    2551   1
  -2 -12   6   78694    3375  -2
  -1  12   6   78694    3375   1
  -3 -12   6    4374    2346  -2
   0  12   6    4374    2346   1
  -7   1   7    8174    2375   1
  -6   1   7   34782    2642   1
  -5   1   7   94770    4262   1
  -4   1   7     968    1770   1
  -3   1   7     280    1805   1
  -2   1   7   35397    2478   1
  -1   1   7   64603    3462   1
   0   1   7   19143    3224   1
   1   1   7    -202    2181   1
   2   1   7     179    2243   1
   3   1   7    2596    2449   1
   4   1   7   -1863    2094   1
  -7   2   7   27397    3980   1
  -6   2   7   18284    2397   1
  -5   2   7   33701    2364   1
  -4   2   7   28465    2222   1
  -3   2   7   29315    2597   1
  -2   2   7   13826    2094   1
  -1   2   7    4694    1998   1
   0   2   7   13650    2311   1
   1   2   7    8953    2365   1
   2   2   7    -210    2249   1
   3   2   7   21046    2325   1
   4   2   7   17175    2586   1
  -7   3   7   32238    3045   1
  -6   3   7   87644    4014   1
  -5   3   7    9987    2032   1
  -4   3   7  137928    3518   1
  -3   3   7   39395    2292   1
  -2   3   7   22141    2215   1
  -1   3   7   69448    3094   1
   0   3   7   57906    3953   1
   1   3   7   31865    2815   1
   2   3   7   56969    4242   1
   3   3   7   91568    3468   1
  -7   4   7    4720    2480   1
  -6   4   7    4103    2028   1
  -5   4   7    4655    1759   1
  -4   4   7     329    1699   1
  -3   4   7    5487    1668   1
  -2   4   7    2200    1789   1
  -1   4   7    -335    2167   1
   0   4   7    5734    2208   1
   1   4   7    9187    1976   1
   2   4   7    -401    1967   1
   3   4   7   29463    2643   1
  -6   5   7    6693    2315   1
  -5   5   7   52849    2657   1
  -4   5   7   35673    3254   1
  -3   5   7   59751    3700   1
  -2   5   7  113275    4487   1
  -1   5   7  124319    7040   1
   0   5   7   65835    2873   1
   1   5   7  142150    3856   1
   2   5   7   76643    3296   1
   3   5   7  105052    3867   1
  -6   6   7   23859    2547   1
  -5   6   7    8802    2728   1
  -4   6   7    6679    2557   1
  -3   6   7   15782    2782   1
  -2   6   7   33995    2563   1
  -1   6   7    2068    1766   1
   0   6   7    6623    2114   1
   1   6   7    4732    2319   1
   2   6   7    8491    2282   1
  -5   7   7    3513    2321   1
  -4   7   7    4114    2595   1
  -3   7   7   16295    2435   1
  -2   7   7   91428    4421   1
  -1   7   7   30165    2537   1
   0   7   7   77450    5227   1
   1   7   7   20008    2478   1
   2   7   7   17153    2547   1
  -5   8   7   -3687    3687   1
  -4   8   7    3635    2966   1
  -3   8   7   13482    2444   1
  -2   8   7    2819    1686   1
  -1   8   7    8618    2412   1
   0   8   7    4446    2141   1
   1   8   7     463    2131   1
  -3   9   7   25213    2763   1
  -2   9   7    1339    1773   1
  -1   9   7    7492    3045   1
   0   9   7    2427    2156   1
   0   0   8   11843    3316  -2
  -4   0   8   11843    3316   1
  -1   0   8    8890    3220  -2
  -3   0   8    8890    3220   1
  -2   0   8    5798    3083  -2
  -2   0   8    5798    3083   1
  -3   0   8   55554    8005  -2
  -1   0   8   55554    8005   1
  -4   0   8    6652    3554  -2
   0   0   8    6652    3554   1
   0  -1   8   15515    2396  -2
  -4   1   8   15515    2396   1
  -1  -1   8   10267    2289  -2
  -3   1   8   10267    2289   1
  -2  -1   8   20619    2578  -2
  -2   1   8   20619    2578   1
  -3  -1   8   58882    3363  -2
  -1   1   8   58882    3363   1
  -4  -1   8   36188    3108  -2
   0   1   8   36188    3108   1
  -1  -2   8    6816    2268  -2
  -3   2   8    6816    2268   1
  -2  -2   8   24455    4083  -2
  -2   2   8   24455    4083   1
  -3  -2   8   53761    3261  -2
  -1   2   8   53761    3261   1
  -1  -3   8   21560    2555  -2
  -3   3   8   21560    2555   1
  -2  -3   8   51877    4204  -2
  -2   3   8   51877    4204   1
  -3  -3   8   50080    3182  -2
  -1   3   8   50080    3182   1
;
_shelx_hkl_checksum     89873
_shelx_res_file
;
TITL I_a.res in P2(1)/c
    I.res
    created by SHELXL-2018/3 at 10:23:16 on 29-Dec-2024
REM Old TITL I in P2(1)/c
REM SHELXT solution in P2(1)/c: R1 0.162, Rweak 0.016, Alpha 0.039
REM <I/s> 0.253 for 83 systematic absences, Orientation as input
REM Formula found by SHELXT: C16 N4 O6 Fe2 Cu
CELL 0.71073 10.0036 15.8231 6.9325 90 99.808 90
ZERR 2 0.0005 0.0007 0.0003 0 0.002 0
LATT 1
SYMM -X,0.5+Y,0.5-Z
SFAC C H Cl Cu N O
UNIT 32 68 4 2 12 8
L.S. 12 0 0
PLAN  1
SIZE 0.06 0.07 0.12
TEMP -173(2)
CONF
BIND Cu1 Cl1
BOND
list 4
MORE -1
BOND $H
fmap 2 53
acta
OMIT 1 0 0
OMIT 2 0 0
REM <olex2.extras>
REM <HklSrc "%.\\I_tw.hkl">
REM </olex2.extras>
WGHT    0.024600    0.839700
BASF   0.15700
FVAR      10.45541
CU1   4    1.000000    0.500000    0.500000    10.50000    0.01366    0.01469 =
         0.01713   -0.00231    0.00270   -0.00050
CL1   3    1.019685    0.392659    0.840766    11.00000    0.02129    0.02181 =
         0.01606    0.00172    0.00339   -0.00019
N3    5    0.990417    0.400640    0.319073    11.00000    0.01402    0.01705 =
         0.01548    0.00235   -0.00021   -0.00084
AFIX  13
H3    2    0.975658    0.422479    0.181720    11.00000   -1.20000
AFIX   0
O1    6    0.289960    0.309892   -0.005455    11.00000    0.02092    0.03005 =
         0.03322    0.00702    0.00562   -0.00029
AFIX 148
H1C   2    0.212867    0.338098   -0.067525    11.00000   -1.50000
AFIX   0
O2    6    0.392820    0.392946   -0.194209    11.00000    0.02333    0.03297 =
         0.03431    0.01559    0.00065    0.00100
N1    5    0.798504    0.512656    0.468837    11.00000    0.01795    0.01660 =
         0.01215    0.00093    0.00340    0.00035
AFIX  13
H1    2    0.768622    0.542496    0.341645    11.00000   -1.20000
AFIX   0
N2    5    0.746483    0.376646    0.305373    11.00000    0.01757    0.01878 =
         0.01524    0.00050   -0.00097   -0.00185
C1    1    0.721172    0.432395    0.458534    11.00000    0.01779    0.02185 =
         0.01880    0.00161    0.00391   -0.00266
AFIX  23
H1A   2    0.744468    0.402711    0.585529    11.00000   -1.20000
H1B   2    0.623066    0.445666    0.438437    11.00000   -1.20000
AFIX   0
C8    1    0.396947    0.337404   -0.074674    11.00000    0.02337    0.01841 =
         0.01638   -0.00415    0.00321   -0.00368
C5    1    0.697616    0.406427    0.104507    11.00000    0.01574    0.02312 =
         0.01851    0.00400   -0.00045   -0.00313
AFIX  23
H5A   2    0.771170    0.437569    0.056237    11.00000   -1.20000
H5B   2    0.620731    0.445800    0.104723    11.00000   -1.20000
AFIX   0
C4    1    0.770015    0.570186    0.624281    11.00000    0.01459    0.02296 =
         0.01773   -0.00214    0.00363    0.00510
AFIX  23
H4A   2    0.776660    0.539459    0.749953    11.00000   -1.20000
H4B   2    0.677474    0.593952    0.589865    11.00000   -1.20000
AFIX   0
C7    1    0.524522    0.291653    0.014201    11.00000    0.02223    0.02066 =
         0.01907   -0.00004   -0.00062   -0.00119
AFIX  23
H7A   2    0.519929    0.232826   -0.035123    11.00000   -1.20000
H7B   2    0.529656    0.289377    0.157987    11.00000   -1.20000
AFIX   0
C3    1    1.125341    0.359950    0.358484    11.00000    0.02052    0.01829 =
         0.01329   -0.00176    0.00213    0.00694
AFIX  23
H3A   2    1.136479    0.321178    0.250265    11.00000   -1.20000
H3B   2    1.135718    0.327019    0.481560    11.00000   -1.20000
AFIX   0
C6    1    0.652212    0.332957   -0.031382    11.00000    0.02129    0.02975 =
         0.01651   -0.00186    0.00193    0.00318
AFIX  23
H6A   2    0.635330    0.353432   -0.168322    11.00000   -1.20000
H6B   2    0.725710    0.290396   -0.019189    11.00000   -1.20000
AFIX   0
C2    1    0.879892    0.339477    0.336013    11.00000    0.02024    0.01539 =
         0.01619    0.00152    0.00042   -0.00235
AFIX  23
H2A   2    0.881701    0.293733    0.239062    11.00000   -1.20000
H2B   2    0.897761    0.313604    0.467921    11.00000   -1.20000
AFIX   0
HKLF 5
REM  I_a.res in P2(1)/c
REM wR2 = 0.0667, GooF = S = 1.054, Restrained GooF = 1.054 for all data
REM R1 = 0.0292 for 1509 Fo > 4sig(Fo) and 0.0447 for all 1844 data
REM 136 parameters refined using 0 restraints
END
WGHT      0.0247      0.8434
REM Highest difference peak  0.298,  deepest hole -0.330,  1-sigma level  0.068
Q1    1   0.8797  0.4829  0.4807  11.00000  0.05    0.30
;
_shelx_res_checksum     59132
data_II
_audit_creation_method
;
Olex2 1.3
(compiled 2020.11.12 svn.r5f609507 for OlexSys, GUI svn.r6408)
;
_journal_date_recd_electronic     2025-04-24
_journal_date_accepted     2025-04-27
_journal_name_full     'Acta Crystallographica, Section E'
_journal_year     2025
_journal_volume     81
_journal_issue      6
_journal_page_first     0
_journal_page_last     0
_journal_paper_category     GM
_journal_paper_doi     10.1107/S2056989025003792
_journal_coeditor_code     HB8137
_chemical_name_systematic
;\
Poly[[aqua[\m~3~-3,10-bis(3-carboxypropyl)-1,3,5,8,10,12-hexaazacyclotetra\
decane-\k^4^<i>N</i>^1^,<i>N</i>^5^,<i>N</i>^8^,<i>N</i>^12^:\
\k^2^<i>O</i>,<i>O</i>':\k^2^<i>O</i>'',<i>O</i>''']-\m-chloridocopper(II)\
cadmium(II]] 1.25-hydrate]
;
_chemical_name_common     ?
_chemical_formula_moiety     'C16 H34 Cd Cl2 Cu N6 O5, 1.25(H2 O)'
_chemical_formula_sum     'C16 H36.50 Cd Cl2 Cu N6 O6.25'
_chemical_formula_iupac     '[Cu Cd (C16 H32 N6 O4) Cl2 (H2 O)], 1.25H2 O'
_chemical_formula_weight     659.85
_chemical_melting_point     ?
_space_group_crystal_system     triclinic
_space_group_name_H-M_alt     'P -1'
_space_group_name_Hall     '-P 1'
loop_
    _space_group_symop_operation_xyz
    'x, y, z'
    '-x, -y, -z'
_cell_length_a     10.1565(4)
_cell_length_b     10.4249(5)
_cell_length_c     14.6531(7)
_cell_angle_alpha     80.305(3)
_cell_angle_beta     80.117(3)
_cell_angle_gamma     64.149(3)
_cell_volume     1367.82(11)
_cell_formula_units_Z     2
_cell_measurement_reflns_used     2340
_cell_measurement_theta_min     2.53
_cell_measurement_theta_max     25.05
_cell_measurement_temperature     273.15
loop_
    _twin_individual_id
    _twin_individual_mass_fraction_refined
    1 0.640(4)
    2 0.360(4)
_exptl_crystal_description     prism
_exptl_crystal_colour     'clear light violet'
_exptl_crystal_size_max     0.15
_exptl_crystal_size_mid     0.05
_exptl_crystal_size_min     0.05
_exptl_crystal_density_diffrn     1.602
_exptl_crystal_density_meas     ?
_exptl_crystal_density_method     ?
_exptl_crystal_F_000     671
_exptl_absorpt_coefficient_mu     1.790
_exptl_absorpt_correction_type     multi-scan
_exptl_absorpt_process_details
;
(CrysAlis PRO; Rigaku OD, 2022)
;
_exptl_absorpt_correction_T_min     0.895
_exptl_absorpt_correction_T_max     0.910
_diffrn_ambient_temperature     273.15
_diffrn_source     ?
_diffrn_radiation_type     MoK\a
_diffrn_radiation_wavelength     0.71073
_diffrn_measurement_device_type     'Bruker APEXII CCD'
_diffrn_measurement_method     '\f and \w scans'
_diffrn_detector_area_resol_mean     ?
_diffrn_reflns_number     12964
_diffrn_reflns_av_R_equivalents     0.0403
_diffrn_reflns_av_unetI/netI     0.0450
_diffrn_reflns_theta_min     2.517
_diffrn_reflns_theta_max     25.027
_diffrn_reflns_theta_full     25.027
_diffrn_measured_fraction_theta_max     0.987
_diffrn_measured_fraction_theta_full     0.987
_diffrn_reflns_limit_h_min     -11
_diffrn_reflns_limit_h_max     12
_diffrn_reflns_limit_k_min     -12
_diffrn_reflns_limit_k_max     12
_diffrn_reflns_limit_l_min     -15
_diffrn_reflns_limit_l_max     17
_refine_special_details
;
 Refined as a 2-component twin.
;
_reflns_number_total     4762
_reflns_number_gt     3446
_reflns_threshold_expression     'I > 2\s(I)'
_refine_ls_structure_factor_coef     Fsqd
_refine_ls_matrix_type     full
_refine_ls_R_factor_all     0.0783
_refine_ls_R_factor_gt     0.0496
_refine_ls_wR_factor_gt     0.1298
_refine_ls_wR_factor_ref     0.1487
_refine_ls_goodness_of_fit_ref     1.037
_refine_ls_restrained_S_all     1.037
_refine_ls_number_reflns     4762
_refine_ls_number_parameters     297
_refine_ls_number_restraints     3
_refine_ls_hydrogen_treatment     constr
_refine_ls_weighting_scheme     calc
_refine_ls_weighting_details
              'w=1/[\s^2^(Fo^2^)+(0.0757P)^2^+2.6254P] where P=(Fo^2^+2Fc^2^)/3'
_atom_sites_solution_hydrogens     mixed
_atom_sites_solution_primary     dual
_atom_sites_solution_secondary     ?
_refine_ls_shift/su_max     0.001
_refine_ls_shift/su_mean     0.000
_refine_diff_density_max     1.311
_refine_diff_density_min     -0.687
_refine_ls_extinction_method     none
_refine_ls_extinction_coef     .
loop_
    _atom_type_symbol
    _atom_type_description
    _atom_type_scat_dispersion_real
    _atom_type_scat_dispersion_imag
    _atom_type_scat_source
    'C' 'C' 0.0033 0.0016
                         'International Tables Vol C Tables 4.2.6.8 and 6.1.1.4'
    'H' 'H' 0.0000 0.0000
                         'International Tables Vol C Tables 4.2.6.8 and 6.1.1.4'
    'Cd' 'Cd' -0.8075 1.2024
                         'International Tables Vol C Tables 4.2.6.8 and 6.1.1.4'
    'Cl' 'Cl' 0.1484 0.1585
                         'International Tables Vol C Tables 4.2.6.8 and 6.1.1.4'
    'Cu' 'Cu' 0.3201 1.2651
                         'International Tables Vol C Tables 4.2.6.8 and 6.1.1.4'
    'N' 'N' 0.0061 0.0033
                         'International Tables Vol C Tables 4.2.6.8 and 6.1.1.4'
    'O' 'O' 0.0106 0.0060
                         'International Tables Vol C Tables 4.2.6.8 and 6.1.1.4'
_computing_data_collection
;
CrysAlisPro (Rigaku OD, 2022)
;
_computing_cell_refinement
;
CrysAlisPro (Rigaku OD, 2022)
;
_computing_data_reduction
;
CrysAlisPro (Rigaku OD, 2022)
;
_computing_structure_solution
;
<i>SHELXT2018/2</i> (Sheldrick, 2015a)
;
_computing_structure_refinement
;
<i>SHELXL2018/3</i> (Sheldrick, 2015b)
;
_computing_molecular_graphics
;
Mercury (Macrae <i>et al.</i>,  2020)
;
_computing_publication_material
;
publCIF (Westrip, 2010)
;
loop_
    _atom_site_type_symbol
    _atom_site_label
    _atom_site_fract_x
    _atom_site_fract_y
    _atom_site_fract_z
    _atom_site_U_iso_or_equiv
    _atom_site_adp_type
    _atom_site_calc_flag
    _atom_site_occupancy
    _atom_site_disorder_assembly
    _atom_site_disorder_group
    Cd Cd1 0.59670(6) 0.26853(5) 0.76221(3) 0.04306(19) Uani d 1 A 1
    Cu Cu1 0.33040(8) 0.22435(8) 0.19607(5) 0.0368(2) Uani d 1 . .
    Cl Cl1 0.51803(19) 0.08287(18) 0.85462(13) 0.0485(4) Uani d 1 . .
    Cl Cl2 0.3795(2) 0.5038(2) 0.78750(15) 0.0630(5) Uani d 1 . .
    O O3 -0.2427(5) 0.2757(5) -0.1510(4) 0.0526(13) Uani d 1 . .
    N N4 0.1402(5) 0.2125(6) 0.1942(4) 0.0387(13) Uani d 1 . .
    H H4 0.163812 0.116420 0.178712 0.046 Uiso calc 1 . .
    O O1 0.6079(6) 0.2308(6) 0.6120(3) 0.0617(14) Uani d 1 . .
    N N1 0.5280(6) 0.2264(6) 0.1986(4) 0.0391(13) Uani d 1 . .
    H H1 0.509753 0.317288 0.220179 0.047 Uiso calc 1 . .
    O O4 -0.1352(6) 0.0727(6) -0.2134(4) 0.0642(15) Uani d 1 . .
    N N6 0.3616(5) 0.2651(5) 0.0573(4) 0.0365(12) Uani d 1 . .
    H H6 0.402797 0.173055 0.031144 0.044 Uiso calc 1 . .
    N N3 0.3019(6) 0.1802(6) 0.3358(4) 0.0389(12) Uani d 1 . .
    H H3 0.268598 0.269992 0.363502 0.047 Uiso calc 1 . .
    O O1W 0.2008(7) 0.4777(6) 0.2217(4) 0.0706(16) Uani d 1 . .
    H H1WA 0.209328 0.487228 0.276563 0.106 Uiso d 1 . .
    H H1WB 0.244848 0.523768 0.186423 0.106 Uiso d 1 . .
    N N2 0.5593(6) 0.1102(6) 0.3580(4) 0.0433(14) Uani d 1 . .
    N N5 0.1150(6) 0.3123(6) 0.0317(4) 0.0455(14) Uani d 1 . .
    O O2 0.7049(7) 0.3750(7) 0.6212(4) 0.0745(17) Uani d 1 . .
    C C16 -0.1341(8) 0.1573(8) -0.1647(5) 0.0432(16) Uani d 1 . .
    C C12 0.6701(8) 0.3075(8) 0.5748(5) 0.0492(18) Uani d 1 . .
    C C8 0.5961(7) 0.2262(8) 0.1016(5) 0.0489(18) Uani d 1 . .
    H H8A 0.642826 0.129227 0.084057 0.059 Uiso calc 1 . .
    H H8B 0.670876 0.262438 0.095161 0.059 Uiso calc 1 . .
    C C9 0.5517(7) 0.2254(8) 0.4074(5) 0.0446(16) Uani d 1 . .
    H H9A 0.496317 0.223751 0.468128 0.053 Uiso calc 1 . .
    H H9B 0.499763 0.317219 0.372695 0.053 Uiso calc 1 . .
    C C6 0.2278(7) 0.3611(7) 0.0110(5) 0.0445(16) Uani d 1 . .
    H H6A 0.190725 0.456242 0.030616 0.053 Uiso calc 1 . .
    H H6B 0.254370 0.368360 -0.055885 0.053 Uiso calc 1 . .
    C C2 0.4356(8) 0.0744(8) 0.3782(5) 0.0491(18) Uani d 1 . .
    H H2A 0.411541 0.064332 0.445198 0.059 Uiso calc 1 . .
    H H2B 0.463691 -0.017891 0.356448 0.059 Uiso calc 1 . .
    C C1 0.6218(7) 0.1091(8) 0.2624(5) 0.0473(18) Uani d 1 . .
    H H1A 0.641518 0.018262 0.241569 0.057 Uiso calc 1 . .
    H H1B 0.715277 0.115140 0.258505 0.057 Uiso calc 1 . .
    C C7 0.4782(8) 0.3202(8) 0.0389(5) 0.0483(17) Uani d 1 . .
    H H7A 0.437003 0.419018 0.052579 0.058 Uiso calc 1 . .
    H H7B 0.519349 0.315835 -0.025881 0.058 Uiso calc 1 . .
    C C5 0.0440(7) 0.3178(8) 0.1249(5) 0.0469(17) Uani d 1 . .
    H H5A -0.042463 0.299751 0.126945 0.056 Uiso calc 1 . .
    H H5B 0.011290 0.413532 0.142412 0.056 Uiso calc 1 . .
    C C4 0.0662(7) 0.2235(9) 0.2911(5) 0.0499(18) Uani d 1 . .
    H H4A -0.009896 0.188734 0.299020 0.060 Uiso calc 1 . .
    H H4B 0.020861 0.322564 0.304598 0.060 Uiso calc 1 . .
    C C13 0.1324(8) 0.1938(8) -0.0182(5) 0.0501(18) Uani d 1 . .
    H H13A 0.156987 0.106670 0.024350 0.060 Uiso calc 1 . .
    H H13B 0.212635 0.178056 -0.067872 0.060 Uiso calc 1 . .
    C C3 0.1813(8) 0.1339(8) 0.3557(5) 0.0499(18) Uani d 1 . .
    H H3A 0.138471 0.145448 0.419911 0.060 Uiso calc 1 . .
    H H3B 0.218770 0.033436 0.346619 0.060 Uiso calc 1 . .
    C C14 -0.0074(8) 0.2270(8) -0.0587(6) 0.056(2) Uani d 1 . .
    H H14A -0.083924 0.232508 -0.007732 0.067 Uiso calc 1 . .
    H H14B -0.037838 0.320795 -0.094049 0.067 Uiso calc 1 . .
    C C15 0.0027(8) 0.1229(8) -0.1198(6) 0.0536(19) Uani d 1 . .
    H H15A 0.028909 0.030147 -0.083454 0.064 Uiso calc 1 . .
    H H15B 0.082553 0.114088 -0.168889 0.064 Uiso calc 1 . .
    C C10 0.7015(8) 0.2104(10) 0.4194(5) 0.059(2) Uani d 1 . .
    H H10A 0.756318 0.210913 0.358318 0.070 Uiso calc 1 . .
    H H10B 0.752778 0.117877 0.453587 0.070 Uiso calc 1 . .
    C C11 0.7026(10) 0.3245(11) 0.4692(5) 0.068(2) Uani d 1 . .
    H H11A 0.630509 0.416470 0.445325 0.081 Uiso calc 1 . .
    H H11B 0.798489 0.326495 0.453979 0.081 Uiso calc 1 . .
    O O5W -0.129(3) 0.756(3) 0.3727(17) 0.075(7) Uiso d 0.25 B 3
    H H5WA -0.133178 0.717443 0.327227 0.113 Uiso d 0.25 B 3
    H H5WB -0.043408 0.754503 0.363557 0.113 Uiso d 0.25 B 3
    O O4W -0.215(3) 0.686(3) 0.3405(19) 0.085(7) Uiso d 0.25 C 2
    H H4WA -0.178747 0.593968 0.349859 0.127 Uiso d 0.25 C 2
    H H4WB -0.210637 0.725748 0.386049 0.127 Uiso d 0.25 C 2
    O O2W 0.1567(12) 0.4480(13) 0.4332(8) 0.074(3) Uiso d 0.5 . .
    H H2WA 0.212914 0.489423 0.431887 0.111 Uiso d 0.5 . .
    H H2WB 0.144304 0.419643 0.491597 0.111 Uiso d 0.5 . .
    O O3W -0.142(3) 0.610(3) 0.2733(19) 0.088(8) Uiso d 0.25 D 1
    H H3WA -0.167073 0.670086 0.312565 0.132 Uiso d 0.25 D 1
    H H3WB -0.167283 0.544546 0.302075 0.132 Uiso d 0.25 D 1
loop_
    _atom_site_aniso_label
    _atom_site_aniso_U_11
    _atom_site_aniso_U_22
    _atom_site_aniso_U_33
    _atom_site_aniso_U_12
    _atom_site_aniso_U_13
    _atom_site_aniso_U_23
    Cd1 0.0545(3) 0.0486(3) 0.0367(3) -0.0289(3) -0.0119(2) -0.0047(2)
    Cu1 0.0379(4) 0.0442(5) 0.0340(5) -0.0223(4) -0.0087(3) 0.0006(4)
    Cl1 0.0588(10) 0.0398(9) 0.0498(11) -0.0251(8) -0.0014(8) -0.0045(8)
    Cl2 0.0705(13) 0.0480(11) 0.0641(13) -0.0222(10) -0.0027(10) -0.0014(10)
    O3 0.053(3) 0.054(3) 0.060(3) -0.027(3) -0.022(2) -0.003(3)
    N4 0.034(3) 0.040(3) 0.045(3) -0.016(2) -0.003(2) -0.011(3)
    O1 0.093(4) 0.072(4) 0.040(3) -0.054(3) -0.009(3) -0.004(3)
    N1 0.042(3) 0.049(3) 0.038(3) -0.029(3) -0.004(2) -0.006(3)
    O4 0.076(4) 0.062(3) 0.075(4) -0.040(3) -0.017(3) -0.017(3)
    N6 0.044(3) 0.033(3) 0.038(3) -0.019(2) -0.011(2) -0.003(2)
    N3 0.046(3) 0.046(3) 0.032(3) -0.025(3) -0.008(2) -0.002(2)
    O1W 0.100(4) 0.047(3) 0.067(4) -0.032(3) -0.015(3) -0.004(3)
    N2 0.046(3) 0.052(3) 0.038(3) -0.024(3) -0.014(3) -0.003(3)
    N5 0.047(3) 0.044(3) 0.047(4) -0.015(3) -0.015(3) -0.008(3)
    O2 0.098(4) 0.096(5) 0.056(4) -0.061(4) -0.003(3) -0.025(3)
    C16 0.050(4) 0.042(4) 0.042(4) -0.023(4) -0.011(3) -0.001(3)
    C12 0.057(4) 0.050(4) 0.047(4) -0.025(4) -0.010(4) -0.012(4)
    C8 0.044(4) 0.064(5) 0.049(4) -0.031(4) -0.001(3) -0.013(4)
    C9 0.052(4) 0.052(4) 0.038(4) -0.026(3) -0.008(3) -0.008(3)
    C6 0.053(4) 0.038(4) 0.045(4) -0.019(3) -0.016(3) -0.001(3)
    C2 0.063(5) 0.051(4) 0.047(4) -0.034(4) -0.023(4) 0.003(3)
    C1 0.043(4) 0.054(4) 0.049(4) -0.018(3) -0.016(3) -0.013(4)
    C7 0.062(4) 0.059(5) 0.040(4) -0.040(4) 0.003(3) -0.010(3)
    C5 0.043(4) 0.050(4) 0.049(4) -0.015(3) -0.012(3) -0.012(3)
    C4 0.044(4) 0.065(5) 0.045(4) -0.026(4) 0.002(3) -0.016(4)
    C13 0.045(4) 0.050(4) 0.050(4) -0.011(3) -0.017(3) -0.007(4)
    C3 0.058(4) 0.065(5) 0.038(4) -0.039(4) 0.003(3) -0.005(4)
    C14 0.050(4) 0.054(5) 0.070(5) -0.018(4) -0.022(4) -0.017(4)
    C15 0.053(4) 0.051(4) 0.060(5) -0.021(4) -0.015(4) -0.009(4)
    C10 0.063(5) 0.089(6) 0.043(4) -0.048(5) -0.001(4) -0.021(4)
    C11 0.093(6) 0.106(7) 0.038(4) -0.073(6) -0.002(4) -0.014(4)
_geom_special_details
;
 All esds (except the esd in the dihedral angle between two l.s. planes)
 are estimated using the full covariance matrix.  The cell esds are taken
 into account individually in the estimation of esds in distances, angles
 and torsion angles; correlations between esds in cell parameters are only
 used when they are defined by crystal symmetry.  An approximate (isotropic)
 treatment of cell esds is used for estimating esds involving l.s. planes.
;
loop_
    _geom_bond_atom_site_label_1
    _geom_bond_atom_site_label_2
    _geom_bond_site_symmetry_2
    _geom_bond_distance
    _geom_bond_publ_flag
    Cd1 Cl1 . 2.5125(18) y
    Cd1 Cl2 . 2.515(2) y
    Cd1 O3 1_656 2.266(4) y
    Cd1 O1 . 2.275(5) y
    Cd1 O4 1_656 2.637(6) y
    Cd1 O2 . 2.494(6) y
    Cu1 N4 . 1.993(5) y
    Cu1 N1 . 2.023(5) y
    Cu1 N6 . 2.006(5) y
    Cu1 N3 . 2.020(5) y
    Cu1 O1W . 2.446(5) y
    Cu1 Cl1 2_656 3.048(2) y
    O3 C16 . 1.265(8) ?
    N4 H4 . 0.9800 ?
    N4 C5 . 1.491(8) ?
    N4 C4 . 1.486(8) ?
    O1 C12 . 1.229(9) ?
    N1 H1 . 0.9800 ?
    N1 C8 . 1.470(8) ?
    N1 C1 . 1.478(8) ?
    O4 C16 . 1.230(8) ?
    N6 H6 . 0.9800 ?
    N6 C6 . 1.487(8) ?
    N6 C7 . 1.495(8) ?
    N3 H3 . 0.9800 ?
    N3 C2 . 1.483(8) ?
    N3 C3 . 1.471(8) ?
    O1W H1WA . 0.8500 ?
    O1W H1WB . 0.8500 ?
    N2 C9 . 1.471(8) ?
    N2 C2 . 1.432(8) ?
    N2 C1 . 1.435(9) ?
    N5 C6 . 1.416(9) ?
    N5 C5 . 1.428(9) ?
    N5 C13 . 1.470(9) ?
    O2 C12 . 1.242(8) ?
    C16 C15 . 1.513(9) ?
    C12 C11 . 1.522(10) ?
    C8 H8A . 0.9700 ?
    C8 H8B . 0.9700 ?
    C8 C7 . 1.513(10) ?
    C9 H9A . 0.9700 ?
    C9 H9B . 0.9700 ?
    C9 C10 . 1.498(9) ?
    C6 H6A . 0.9700 ?
    C6 H6B . 0.9700 ?
    C2 H2A . 0.9700 ?
    C2 H2B . 0.9700 ?
    C1 H1A . 0.9700 ?
    C1 H1B . 0.9700 ?
    C7 H7A . 0.9700 ?
    C7 H7B . 0.9700 ?
    C5 H5A . 0.9700 ?
    C5 H5B . 0.9700 ?
    C4 H4A . 0.9700 ?
    C4 H4B . 0.9700 ?
    C4 C3 . 1.505(10) ?
    C13 H13A . 0.9700 ?
    C13 H13B . 0.9700 ?
    C13 C14 . 1.510(9) ?
    C3 H3A . 0.9700 ?
    C3 H3B . 0.9700 ?
    C14 H14A . 0.9700 ?
    C14 H14B . 0.9700 ?
    C14 C15 . 1.479(10) ?
    C15 H15A . 0.9700 ?
    C15 H15B . 0.9700 ?
    C10 H10A . 0.9700 ?
    C10 H10B . 0.9700 ?
    C10 C11 . 1.501(10) ?
    C11 H11A . 0.9700 ?
    C11 H11B . 0.9700 ?
    O5W H5WA . 0.8500 ?
    O5W H5WB . 0.8500 ?
    O4W H4WA . 0.8604 ?
    O4W H4WB . 0.8605 ?
    O2W H2WA . 0.8498 ?
    O2W H2WB . 0.8632 ?
    O3W H3WA . 0.8501 ?
    O3W H3WB . 0.8501 ?
loop_
    _geom_angle_atom_site_label_1
    _geom_angle_atom_site_label_2
    _geom_angle_atom_site_label_3
    _geom_angle_site_symmetry_1
    _geom_angle_site_symmetry_3
    _geom_angle
    _geom_angle_publ_flag
    Cl1 Cd1 Cl2 . . 104.67(7) y
    Cl1 Cd1 O4 . 1_656 84.16(13) ?
    Cl2 Cd1 O4 . 1_656 153.76(12) ?
    O3 Cd1 Cl1 1_656 . 103.44(14) ?
    O3 Cd1 Cl2 1_656 . 101.32(14) ?
    O3 Cd1 O1 1_656 . 134.6(2) ?
    O3 Cd1 O4 1_656 1_656 52.44(17) y
    O3 Cd1 O2 1_656 . 90.52(19) ?
    O1 Cd1 Cl1 . . 103.28(14) ?
    O1 Cd1 Cl2 . . 106.49(16) ?
    O1 Cd1 O4 . 1_656 95.06(19) ?
    O1 Cd1 O2 . . 53.54(19) y
    O2 Cd1 Cl1 . . 154.86(14) ?
    O2 Cd1 Cl2 . . 92.68(16) ?
    O2 Cd1 O4 . 1_656 88.2(2) ?
    N4 Cu1 N1 . . 177.4(2) ?
    N4 Cu1 N6 . . 93.9(2) y
    N4 Cu1 N3 . . 86.5(2) y
    N4 Cu1 O1W . . 91.0(2) ?
    N1 Cu1 O1W . . 91.6(2) ?
    N6 Cu1 N1 . . 86.6(2) y
    N6 Cu1 N3 . . 179.1(2) ?
    N6 Cu1 O1W . . 93.9(2) ?
    N3 Cu1 N1 . . 93.0(2) y
    N3 Cu1 O1W . . 86.9(2) ?
    C16 O3 Cd1 . 1_454 100.6(4) ?
    Cu1 N4 H4 . . 107.3 ?
    C5 N4 Cu1 . . 115.2(4) ?
    C5 N4 H4 . . 107.3 ?
    C4 N4 Cu1 . . 106.6(4) ?
    C4 N4 H4 . . 107.3 ?
    C4 N4 C5 . . 112.7(5) ?
    C12 O1 Cd1 . . 97.8(4) ?
    Cu1 N1 H1 . . 107.7 ?
    C8 N1 Cu1 . . 106.7(4) ?
    C8 N1 H1 . . 107.7 ?
    C8 N1 C1 . . 113.5(5) ?
    C1 N1 Cu1 . . 113.3(4) ?
    C1 N1 H1 . . 107.7 ?
    C16 O4 Cd1 . 1_454 84.1(4) ?
    Cu1 N6 H6 . . 107.3 ?
    C6 N6 Cu1 . . 116.0(4) ?
    C6 N6 H6 . . 107.3 ?
    C6 N6 C7 . . 112.8(5) ?
    C7 N6 Cu1 . . 105.9(4) ?
    C7 N6 H6 . . 107.3 ?
    Cu1 N3 H3 . . 107.7 ?
    C2 N3 Cu1 . . 115.1(4) ?
    C2 N3 H3 . . 107.7 ?
    C3 N3 Cu1 . . 106.6(4) ?
    C3 N3 H3 . . 107.7 ?
    C3 N3 C2 . . 111.9(5) ?
    Cu1 O1W H1WA . . 109.1 ?
    Cu1 O1W H1WB . . 108.8 ?
    H1WA O1W H1WB . . 104.5 ?
    C2 N2 C9 . . 116.2(6) ?
    C2 N2 C1 . . 115.4(5) ?
    C1 N2 C9 . . 116.2(6) ?
    C6 N5 C5 . . 117.2(5) ?
    C6 N5 C13 . . 116.7(6) ?
    C5 N5 C13 . . 117.3(6) ?
    C12 O2 Cd1 . . 87.1(5) ?
    O3 C16 C15 . . 117.2(6) ?
    O4 C16 O3 . . 122.9(6) ?
    O4 C16 C15 . . 119.9(7) ?
    O1 C12 O2 . . 121.5(7) ?
    O1 C12 C11 . . 119.9(6) ?
    O2 C12 C11 . . 118.5(7) ?
    N1 C8 H8A . . 109.9 ?
    N1 C8 H8B . . 109.9 ?
    N1 C8 C7 . . 108.9(6) ?
    H8A C8 H8B . . 108.3 ?
    C7 C8 H8A . . 109.9 ?
    C7 C8 H8B . . 109.9 ?
    N2 C9 H9A . . 109.2 ?
    N2 C9 H9B . . 109.2 ?
    N2 C9 C10 . . 112.0(6) ?
    H9A C9 H9B . . 107.9 ?
    C10 C9 H9A . . 109.2 ?
    C10 C9 H9B . . 109.2 ?
    N6 C6 H6A . . 109.0 ?
    N6 C6 H6B . . 109.0 ?
    N5 C6 N6 . . 112.8(5) ?
    N5 C6 H6A . . 109.0 ?
    N5 C6 H6B . . 109.0 ?
    H6A C6 H6B . . 107.8 ?
    N3 C2 H2A . . 108.6 ?
    N3 C2 H2B . . 108.6 ?
    N2 C2 N3 . . 114.7(6) ?
    N2 C2 H2A . . 108.6 ?
    N2 C2 H2B . . 108.6 ?
    H2A C2 H2B . . 107.6 ?
    N1 C1 H1A . . 108.7 ?
    N1 C1 H1B . . 108.7 ?
    N2 C1 N1 . . 114.4(5) ?
    N2 C1 H1A . . 108.7 ?
    N2 C1 H1B . . 108.7 ?
    H1A C1 H1B . . 107.6 ?
    N6 C7 C8 . . 107.2(6) ?
    N6 C7 H7A . . 110.3 ?
    N6 C7 H7B . . 110.3 ?
    C8 C7 H7A . . 110.3 ?
    C8 C7 H7B . . 110.3 ?
    H7A C7 H7B . . 108.5 ?
    N4 C5 H5A . . 108.9 ?
    N4 C5 H5B . . 108.9 ?
    N5 C5 N4 . . 113.5(5) ?
    N5 C5 H5A . . 108.9 ?
    N5 C5 H5B . . 108.9 ?
    H5A C5 H5B . . 107.7 ?
    N4 C4 H4A . . 110.2 ?
    N4 C4 H4B . . 110.2 ?
    N4 C4 C3 . . 107.7(5) ?
    H4A C4 H4B . . 108.5 ?
    C3 C4 H4A . . 110.2 ?
    C3 C4 H4B . . 110.2 ?
    N5 C13 H13A . . 109.5 ?
    N5 C13 H13B . . 109.5 ?
    N5 C13 C14 . . 110.8(6) ?
    H13A C13 H13B . . 108.1 ?
    C14 C13 H13A . . 109.5 ?
    C14 C13 H13B . . 109.5 ?
    N3 C3 C4 . . 108.8(6) ?
    N3 C3 H3A . . 109.9 ?
    N3 C3 H3B . . 109.9 ?
    C4 C3 H3A . . 109.9 ?
    C4 C3 H3B . . 109.9 ?
    H3A C3 H3B . . 108.3 ?
    C13 C14 H14A . . 108.4 ?
    C13 C14 H14B . . 108.4 ?
    H14A C14 H14B . . 107.5 ?
    C15 C14 C13 . . 115.5(6) ?
    C15 C14 H14A . . 108.4 ?
    C15 C14 H14B . . 108.4 ?
    C16 C15 H15A . . 108.2 ?
    C16 C15 H15B . . 108.2 ?
    C14 C15 C16 . . 116.5(6) ?
    C14 C15 H15A . . 108.2 ?
    C14 C15 H15B . . 108.2 ?
    H15A C15 H15B . . 107.3 ?
    C9 C10 H10A . . 108.5 ?
    C9 C10 H10B . . 108.5 ?
    C9 C10 C11 . . 115.1(7) ?
    H10A C10 H10B . . 107.5 ?
    C11 C10 H10A . . 108.5 ?
    C11 C10 H10B . . 108.5 ?
    C12 C11 H11A . . 108.3 ?
    C12 C11 H11B . . 108.3 ?
    C10 C11 C12 . . 115.8(7) ?
    C10 C11 H11A . . 108.3 ?
    C10 C11 H11B . . 108.3 ?
    H11A C11 H11B . . 107.4 ?
    H5WA O5W H5WB . . 104.5 ?
    H4WA O4W H4WB . . 113.5 ?
    H2WA O2W H2WB . . 103.1 ?
    H3WA O3W H3WB . . 104.5 ?
loop_
    _geom_torsion_atom_site_label_1
    _geom_torsion_atom_site_label_2
    _geom_torsion_atom_site_label_3
    _geom_torsion_atom_site_label_4
    _geom_torsion_site_symmetry_1
    _geom_torsion_site_symmetry_2
    _geom_torsion_site_symmetry_3
    _geom_torsion_site_symmetry_4
    _geom_torsion
    _geom_torsion_publ_flag
    Cd1 O3 C16 O4 1_454 . . . -0.8(8) ?
    Cd1 O3 C16 C15 1_454 . . . 177.9(5) ?
    Cd1 O1 C12 O2 . . . . 0.0(8) ?
    Cd1 O1 C12 C11 . . . . -178.5(6) ?
    Cd1 O4 C16 O3 1_454 . . . 0.7(7) ?
    Cd1 O4 C16 C15 1_454 . . . -177.9(7) ?
    Cd1 O2 C12 O1 . . . . 0.0(8) ?
    Cd1 O2 C12 C11 . . . . 178.5(7) ?
    Cu1 N4 C5 N5 . . . . 55.3(7) ?
    Cu1 N4 C4 C3 . . . . -41.9(6) ?
    Cu1 N1 C8 C7 . . . . 38.4(6) ?
    Cu1 N1 C1 N2 . . . . -60.1(6) ?
    Cu1 N6 C6 N5 . . . . -55.0(6) ?
    Cu1 N6 C7 C8 . . . . 43.3(6) ?
    Cu1 N3 C2 N2 . . . . 55.6(7) ?
    Cu1 N3 C3 C4 . . . . -38.4(6) ?
    O3 C16 C15 C14 . . . . 4.1(11) ?
    N4 C4 C3 N3 . . . . 54.4(7) ?
    O1 C12 C11 C10 . . . . -19.3(12) ?
    N1 C8 C7 N6 . . . . -55.6(7) ?
    O4 C16 C15 C14 . . . . -177.2(7) ?
    N2 C9 C10 C11 . . . . 179.9(6) ?
    N5 C13 C14 C15 . . . . 173.1(7) ?
    O2 C12 C11 C10 . . . . 162.1(7) ?
    C8 N1 C1 N2 . . . . 178.0(5) ?
    C9 N2 C2 N3 . . . . 74.3(7) ?
    C9 N2 C1 N1 . . . . -71.1(7) ?
    C9 C10 C11 C12 . . . . 78.6(10) ?
    C6 N6 C7 C8 . . . . 171.2(5) ?
    C6 N5 C5 N4 . . . . -69.7(8) ?
    C6 N5 C13 C14 . . . . -131.6(7) ?
    C2 N3 C3 C4 . . . . -165.0(6) ?
    C2 N2 C9 C10 . . . . 152.8(6) ?
    C2 N2 C1 N1 . . . . 69.9(8) ?
    C1 N1 C8 C7 . . . . 163.9(5) ?
    C1 N2 C9 C10 . . . . -66.4(8) ?
    C1 N2 C2 N3 . . . . -66.8(8) ?
    C7 N6 C6 N5 . . . . -177.3(5) ?
    C5 N4 C4 C3 . . . . -169.2(6) ?
    C5 N5 C6 N6 . . . . 69.0(8) ?
    C5 N5 C13 C14 . . . . 81.8(8) ?
    C4 N4 C5 N5 . . . . 177.9(6) ?
    C13 N5 C6 N6 . . . . -77.7(7) ?
    C13 N5 C5 N4 . . . . 76.8(7) ?
    C13 C14 C15 C16 . . . . -177.4(7) ?
    C3 N3 C2 N2 . . . . 177.4(6) ?
loop_
    _geom_hbond_atom_site_label_D
    _geom_hbond_atom_site_label_H
    _geom_hbond_atom_site_label_A
    _geom_hbond_site_symmetry_A
    _geom_hbond_distance_DH
    _geom_hbond_distance_HA
    _geom_hbond_distance_DA
    _geom_hbond_angle_DHA
    _geom_hbond_publ_flag
    O1W H1WB O3 2_565 0.85 2.06 2.787(7) 143 yes
    N4 H4 O4 2 0.98 2.08 2.961(8) 148 yes
    N1 H1 Cl2 2_666 0.98 2.54 3.377(5) 143 yes
    N6 H6 Cl1 2_656 0.98 2.77 3.379(5) 121 yes
    N3 H3 O2W . 0.98 2.04 3.006(13) 167 yes
    O1W H1WA O2W . 0.85 2.28 3.037(14) 149 yes
    O2W H2WA O2 2_666 0.85 1.93 2.721(14) 154 yes
_shelx_space_group_comment
;
The symmetry employed for this shelxl refinement is uniquely defined
by the following loop, which should always be used as a source of
symmetry information in preference to the above space-group names.
They are only intended as comments.
;
_shelx_estimated_absorpt_T_min     0.775
_shelx_estimated_absorpt_T_max     0.916
_shelx_hkl_file
;
  -2   0   0   37025     890  -2
   2   0   0   37025     890   1
  -3   0   0  154055    2167  -2
   3   0   0  154055    2167   1
  -4   0   0  705578   10625  -2
   4   0   0  705578   10625   1
   5   0   0  102181    2199   1
   6   0   0    8160    1048   1
   7   0   0    8608    1366   1
   8   0   0    5200    2127   1
   9   0   0   -1853    1853   1
  10   0   0    9374    3181   1
 -10   1   0    2876    3234   1
  -9   1   0   12845    2306   1
  -8   1   0  101112    3124   1
  -7   1   0  214753    4395   1
  -6   1   0   -1256    1256   1
  -5   1   0  452916    5627   1
  -4   1   0  705737    8031   1
  -3   1   0  603491    6625   1
  -2   1   0 2732795   25694   1
   2   1   0  573964   13015   1
   3   1   0  175422    4777   1
   4   1   0  482538    8082   1
   5   1   0   86463    1893   1
   6   1   0   87945    2009   1
   7   1   0  167389    3604   1
   8   1   0  116320    4621   1
   9   1   0   -1514    1778   1
  10   1   0   16215    3323   1
  11   1   0   10140    3232   1
  -9   2   0   13943    3875   1
  -8   2   0   17137    2213   1
  -7   2   0   14559    2546   1
  -6   2   0   10332    1594   1
  -5   2   0   43821    1630   1
  -4   2   0  399954    4987   1
  -3   2   0  623675    6808   1
  -2   2   0  111829    1810   1
  -1   2   0  543600    5692   1
   0   2   0 4631153   46600   1
   1   2   0  389047    3691   1
   2   2   0  145462    2000   1
   3   2   0  359031    5244   1
   4   2   0   20934    1308   1
   5   2   0    8280    1380   1
   6   2   0    5686     875   1
   7   2   0   33733    1807   1
   8   2   0    -550    1696   1
   9   2   0   11875    1782   1
  10   2   0   23878    2316   1
  11   2   0   71381    3828   1
  -9   3   0    9312    3209   1
  -8   3   0   44450    4058   1
  -7   3   0   70108    3413   1
  -6   3   0   -1597    1597   1
  -5   3   0   92998    2544   1
  -4   3   0  144483    2673   1
  -3   3   0   36702    1392   1
  -2   3   0   35550    1251   1
  -1   3   0    -244     727   1
   0   3   0  154020    2448   1
   1   3   0   16854     905   1
   2   3   0  359294    3874   1
   3   3   0  219498    2810   1
   4   3   0 1650127   20215   1
   5   3   0  217247    4767   1
   6   3   0  526685    9698   1
   7   3   0  287807    5802   1
   8   3   0  202335    6072   1
   9   3   0   17894    2887   1
  10   3   0    4870    2242   1
  11   3   0   13502    2220   1
  -8   4   0    5443    3005   1
  -7   4   0    -148    3566   1
  -6   4   0    -759    2121   1
  -5   4   0  129895    4856   1
  -4   4   0  199302    3805   1
  -3   4   0  113088    2545   1
  -2   4   0   62343    1906   1
  -1   4   0 1399036   15628   1
   0   4   0 1133600   12240   1
   1   4   0   17508    1128   1
   2   4   0   55217    1296   1
   3   4   0  528302    6254   1
   4   4   0  616215    7267   1
   5   4   0   45038    1274   1
   6   4   0   94848    2270   1
   7   4   0    1099    1842   1
   8   4   0    1469    2030   1
   9   4   0    8815    2448   1
  10   4   0   34851    2369   1
  11   4   0   38215    3846   1
  -7   5   0   22225    3688   1
  -6   5   0    8608    3020   1
  -5   5   0  154216    7030   1
  -4   5   0  115714    4154   1
  -3   5   0   18368    1709   1
  -2   5   0   10352    1422   1
  -1   5   0   60085    1992   1
   0   5   0  185704    3635   1
   1   5   0  224810    3704   1
   2   5   0  495794    6243   1
   3   5   0  670836    8295   1
   4   5   0  317717    4245   1
   5   5   0    9015    1069   1
   6   5   0  270716    4251   1
   7   5   0  136160    4022   1
   8   5   0    6992    1557   1
   9   5   0   28999    4438   1
  10   5   0   43272    4177   1
  11   5   0   16493    3087   1
  -6   6   0   17409    3964   1
  -5   6   0   18894    3853   1
  -4   6   0   12405    3805   1
  -3   6   0   32254    3482   1
  -2   6   0  298316    5689   1
  -1   6   0  538795    7999   1
   5   6   3  330650    4856  -2
   0   6   0  330650    4856   1
   4   6   3   40582    1848  -2
   1   6   0   40582    1848   1
   3   6   3  150362    3141  -2
   2   6   0  150362    3141   1
   2   6   3  140922    2848  -2
   3   6   0  140922    2848   1
   7   6   0    1991    1203   1
   8   6   0   11373    1822   1
   9   6   0   20929    1921   1
  10   6   0   77608    4225   1
  11   6   0   58651    3452   1
  -6   7   0   22068    4655   1
  -5   7   0   54172    5243   1
  -4   7   0   33770    3996   1
  -3   7   0   18887    2948   1
  -2   7   0    2370    2228   1
  -1   7   0   42276    2944   1
   0   7   0   74044    3369   1
   1   7   0    2593    1595   1
   2   7   0   47299    2162   1
   3   7   0  175459    3479   1
   4   7   0   77272    2421   1
   5   7   0   32997    2016   1
   6   7   0  205672    4518   1
   7   7   0  163131    4069   1
   8   7   0   30405    2316   1
   9   7   0   13820    2116   1
  10   7   0   27949    2436   1
  11   7   0   12028    3033   1
  -4   8   0    7835    4400   1
  -3   8   0    6509    3435   1
  -2   8   0    6370    2934   1
  -1   8   0  152311    5143   1
   0   8   0   50469    3617   1
   1   8   0    4993    1952   1
   2   8   0   45698    3211   1
   3   8   0  149232    4255   1
   4   8   0   43724    2340   1
   5   8   0   79106    3836   1
   6   8   0    1026    1791   1
   7   8   0   15103    2088   1
   8   8   0   19978    2505   1
   9   8   0   56636    2944   1
  10   8   0  110489    4171   1
  11   8   0   16374    2708   1
  -3   9   0   -3439    3439   1
  -2   9   0   -2913    2913   1
  -1   9   0    4544    2776   1
   0   9   0    1796    2347   1
   1   9   0   27133    2993   1
   2   9   0   17255    2794   1
   3   9   0   67738    4274   1
   4   9   0   12801    2965   1
   5   9   0  106808    6504   1
   6   9   0  186613    7449   1
   7   9   0  102768    3979   1
   8   9   0   -2043    2043   1
   9   9   0   22282    2278   1
  10   9   0   12071    3163   1
  -2  10   0    7896    3768   1
  -1  10   0   14876    4119   1
   0  10   0    2226    3330   1
   1  10   0   35382    3763   1
   2  10   0   36900    4258   1
   3  10   0   39787    4143   1
   4  10   0   -1234    2998   1
   5  10   0   -1530    4014   1
   6  10   0    7956    4084   1
   7  10   0   -2709    2709   1
   8  10   0   -2625    2625   1
   9  10   0    3324    3064   1
  10  10   0   17276    4722   1
   0  11   0   -3412    3412   1
   1  11   0   15276    3540   1
   2  11   0    -215    2886   1
   3  11   0   24629    4157   1
   4  11   0    2963    3762   1
   5  11   0   44913    6308   1
   6  11   0   54906    5949   1
   7  11   0    8530    3781   1
   8  11   0    7210    3353   1
   9  11   0   16097    3918   1
   7  12   6   19355    4296  -2
   3  12   0   19355    4296   1
   6  12   6    2356    4113  -2
   4  12   0    2356    4113   1
   5  12   6    7949    4272  -2
   5  12   0    7949    4272   1
   6  12   0    9915    5972   1
   7  12   0    5821    4519   1
  -6 -12   1    4515    4507   1
  -5 -12   1   36566    5842   1
  -6 -12  -7   35305    5348  -2
  -4 -12   1   35305    5348   1
  -8 -11   1   55252    5064   1
  -7 -11   1   76508    5689   1
  -6 -11   1    5674    4062   1
  -5 -11   1   32496    6543   1
  -4 -11   1   67186    6724   1
  -3 -11   1   -1335    3648   1
  -2 -11   1   16586    3439   1
  -1 -11   1     537    3116   1
   0 -11   1   13550    3995   1
 -10 -10   1    3133    7724   1
  -9 -10   1    4560    2730   1
  -8 -10   1    -190    4857   1
  -7 -10   1    5527    3334   1
  -6 -10   1   -2787    2787   1
  -5 -10   1    -177    2875   1
  -4 -10   1    9586    3569   1
  -3 -10   1   38283    4691   1
  -2 -10   1   98664    6222   1
  -1 -10   1  125342    5677   1
   0 -10   1   90725    5102   1
   1 -10   1    1626    3458   1
   2 -10   1   -3327    3327   1
 -10  -9   1    2025    3011   1
  -9  -9   1   30814    2971   1
  -8  -9   1   54300    4767   1
  -7  -9   1    4633    2475   1
  -6  -9   1   84330    4477   1
  -5  -9   1  237253    8461   1
  -4  -9   1  274867    8356   1
  -3  -9   1   39924    3844   1
  -2  -9   1    7523    2606   1
  -1  -9   1    -729    2510   1
   0  -9   1   -2140    2140   1
   1  -9   1    -376    2471   1
   2  -9   1   11010    3264   1
   3  -9   1   -3496    3496   1
 -11  -8   1    6534    2979   1
 -10  -8   1    6796    2887   1
  -9  -8   1   46739    3472   1
  -8  -8   1   31977    2606   1
  -7  -8   1   23864    2477   1
  -6  -8   1   46587    2847   1
  -5  -8   1   28443    2250   1
  -4  -8   1   94749    4311   1
  -3  -8   1    7615    2132   1
  -2  -8   1   25914    2565   1
  -1  -8   1  133093    4506   1
   0  -8   1  164132    4813   1
   1  -8   1    -761    2285   1
   2  -8   1     -97    2587   1
   3  -8   1    1565    3025   1
   4  -8   1   21189    4879   1
 -11  -7   1   -2414    2414   1
 -10  -7   1    4640    2273   1
  -9  -7   1  106306    4272   1
  -8  -7   1  164580    3964   1
  -7  -7   1   53675    2552   1
  -6  -7   1   11700    1771   1
  -5  -7   1  166037    3809   1
  -4  -7   1  173938    3576   1
  -3  -7   1   73515    2445   1
  -2  -7   1   35891    2524   1
  -1  -7   1    1938    1613   1
   0  -7   1   11364    3278   1
   1  -7   1    2120    2039   1
   2  -7   1   82916    3877   1
   3  -7   1   10150    2733   1
   4  -7   1    7178    2936   1
   5  -7   1    1264    4094   1
 -11  -6   1   20817    3377   1
 -10  -6   1    5208    1945   1
  -9  -6   1   22119    2315   1
  -8  -6   1   47904    2777   1
  -7  -6   1  132804    7016   1
  -6  -6   1  167512    3581   1
  -5  -6   1  168404    3691   1
  -2  -6  -4  328405    6484  -2
  -3  -6   1  328405    6484   1
  -3  -6  -4  636983    8305  -2
  -2  -6   1  636983    8305   1
  -4  -6  -4  557196    7571  -2
  -1  -6   1  557196    7571   1
  -5  -6  -4  178401    3233  -2
   0  -6   1  178401    3233   1
  -6  -6  -4  110983    3791  -2
   1  -6   1  110983    3791   1
   2  -6   1  162839    4010   1
   3  -6   1  131623    4060   1
   5  -6   1   16223    3111   1
   6  -6   1    3237    3619   1
 -11  -5   1    1364    1835   1
 -10  -5   1   37106    3321   1
  -9  -5   1  169182    7555   1
  -8  -5   1  132818    5904   1
  -7  -5   1    2234    1231   1
  -6  -5   1  164344    3061   1
  -5  -5   1  295885    4495   1
  -4  -5   1  230190    3572   1
  -3  -5   1    3838     999   1
  -2  -5   1  226250    3966   1
  -1  -5   1  241932    3844   1
   0  -5   1  123913    2498   1
   1  -5   1   38970    1851   1
   2  -5   1   66724    2286   1
   3  -5   1   49374    2303   1
   4  -5   1   32646    2727   1
   5  -5   1    7405    2380   1
   6  -5   1   39510    3372   1
   7  -5   1    8392    3060   1
 -11  -4   1    2419    2025   1
 -10  -4   1   16692    2951   1
  -9  -4   1   23169    2171   1
  -8  -4   1    4504    1481   1
  -7  -4   1   25248    2831   1
  -6  -4   1   28090    1171   1
  -5  -4   1    3014     862   1
  -4  -4   1   39909    1346   1
  -3  -4   1  360875    4599   1
  -2  -4   1  662579    7721   1
  -1  -4   1  734488    8499   1
   0  -4   1  370626    4910   1
   1  -4   1   60295    1964   1
   2  -4   1  252977    3952   1
   3  -4   1   17619    1329   1
   4  -4   1    3090    1310   1
   5  -4   1    7472    1740   1
   6  -4   1    8414    2272   1
   7  -4   1   -2422    2422   1
   8  -4   1   -3399    4117   1
 -11  -3   1    2407    2186   1
 -10  -3   1    8808    2079   1
  -9  -3   1   37744    2883   1
  -8  -3   1   23017    2158   1
  -7  -3   1    3070    1095   1
  -6  -3   1  694431   11119   1
  -5  -3   1 1000914   14273   1
  -4  -3   1  232570    3296   1
  -3  -3   1  225240    3088   1
  -2  -3   1  269878    3230   1
  -1  -3   1   34317    1114   1
   0  -3   1     -30     862   1
   1  -3   1  190627    2924   1
   2  -3   1  411082    5156   1
   3  -3   1  371855    4733   1
   4  -3   1    1003     945   1
   5  -3   1  347724    5385   1
   6  -3   1  311706    6067   1
   7  -3   1   31728    2685   1
   8  -3   1    -735    2251   1
   9  -3   1   23899    3241   1
 -11  -2   1    2991    3414   1
 -10  -2   1    3443    2193   1
  -9  -2   1    8782    1968   1
  -8  -2   1  169658    4364   1
  -7  -2   1  120400    3218   1
  -6  -2   1  345431    5634   1
  -5  -2   1  274192    4386   1
  -4  -2   1   57922    1412   1
  -3  -2   1  227688    3114   1
  -2  -2   1  603871    6442   1
  -1  -2   1 2023570   19179   1
   0  -2   1   21353    1066   1
   1  -2   1   32889    1006   1
   2  -2   1 2218088   22233   1
   3  -2   1  744895    8118   1
   4  -2   1    1477     824   1
   5  -2   1   76965    2125   1
   6  -2   1   31884    1801   1
   7  -2   1   26006    2048   1
   8  -2   1    1407    1907   1
   9  -2   1   12371    2758   1
 -11  -1   1    4988    3124   1
 -10  -1   1   70699    3807   1
  -9  -1   1   69625    4766   1
  -8  -1   1   27609    2403   1
  -7  -1   1   54184    3193   1
  -6  -1   1  553544    6995   1
  -5  -1   1  726001    9473   1
  -4  -1   1    1834     607   1
  -3  -1   1  165002    2266   1
  -2  -1   1     -60     480   1
  -1  -1   1   12778     494   1
   0  -1   1       3     364   1
   1  -1   1  428477    4570   1
   2  -1   1  282135    3236   1
   3  -1   1    9986     789   1
   4  -1   1  158933    2286   1
   5  -1   1  519993    6023   1
   6  -1   1  410980    5836   1
   7  -1   1   13311    1583   1
   8  -1   1   32935    2144   1
   9  -1   1   16369    2078   1
  10  -1   1     -61    2983   1
 -10   0   1   31155    4884   1
  -9   0   1    4081    2099   1
  -8   0   1   96230    3150   1
  -7   0   1    6708    1441   1
  -6   0   1   21096    1526   1
  -5   0   1   30901    1295   1
  -4   0   1     937     680   1
   3   0  -1  266196    5270  -2
  -3   0   1  266196    5270   1
   2   0  -1   11325     720  -2
  -2   0   1   11325     720   1
  -1   0  -1 2758200   30340  -2
   1   0   1 2758200   30340   1
  -2   0  -1 1452156   15904  -2
   2   0   1 1452156   15904   1
  -3   0  -1  456530    5604  -2
   3   0   1  456530    5604   1
  -4   0  -1    -418     624  -2
   4   0   1    -418     624   1
   5   0   1   59045    1702   1
   6   0   1   18253    1468   1
   7   0   1   33933    1567   1
   8   0   1    9977    1735   1
   9   0   1   42242    2680   1
  10   0   1   29044    3029   1
 -10   1   1   28696    4075   1
  -9   1   1    8271    2128   1
  -8   1   1    6875    1919   1
  -7   1   1   77371    2761   1
  -6   1   1  215171    4199   1
  -5   1   1   26966    1468   1
  -4   1   1    4928     879   1
  -3   1   1    2732     720   1
  -2   1   1    2086     585   1
  -1   1   1  293038    3098   1
   2   1   1  526153   13785   1
   3   1   1  347677   10216   1
   4   1   1  252174    4269   1
   5   1   1  881729   12446   1
   6   1   1   72064    2378   1
   7   1   1   13339    1427   1
   8   1   1  186100    4776   1
   9   1   1  114949    3587   1
  10   1   1   32915    3359   1
  11   1   1   -1545    3821   1
  -9   2   1    -201    2378   1
  -8   2   1   -1171    1976   1
  -7   2   1      84    1742   1
  -6   2   1   30240    1930   1
  -5   2   1    5698    1092   1
  -4   2   1   23079    1185   1
  -3   2   1  888205    9632   1
  -2   2   1 2073452   19732   1
  -1   2   1  823727    8953   1
   0   2   1  743709    8274   1
   1   2   1 2551741   23940   1
   2   2   1 1328631   14159   1
   3   2   1  208050    6859   1
   4   2   1  609417   16917   1
   5   2   1  237389    7371   1
   6   2   1  144526    4482   1
   7   2   1   88370    2403   1
   8   2   1   63168    2064   1
   9   2   1   46099    3848   1
  10   2   1   14338    2775   1
  11   2   1    -421    2192   1
  -9   3   1    3698    2986   1
  -8   3   1     229    2502   1
  -7   3   1  141752    4966   1
  -6   3   1  285271    5568   1
  -5   3   1  100275    2767   1
  -4   3   1   12581    1242   1
  -3   3   1    7147    1063   1
  -2   3   1  107936    2129   1
  -1   3   1   13817    1021   1
   0   3   1     951     675   1
   1   3   1  502588    5835   1
   2   3   1  337945    3755   1
   3   3   1  290934    3347   1
   4   3   1  606451   10702   1
   5   3   1 2664441   66345   1
   6   3   1  139900    5901   1
   7   3   1   27404    4446   1
   8   3   1  132438    7113   1
   9   3   1   59299    6930   1
  10   3   1    9436    2326   1
  11   3   1    3808    2108   1
  -8   4   1   -2684    2684   1
  -7   4   1    2680    2635   1
  -6   4   1   36744    3170   1
  -5   4   1    -400    1665   1
  -4   4   1   23327    1732   1
  -3   4   1  185992    3395   1
  -2   4   1  248799    4081   1
  -1   4   1    -587    1030   1
   0   4   1 1235009   13253   1
   1   4   1 1342888   15826   1
   2   4   1   39271    1245   1
   3   4   1     556     770   1
   4   4   1  160448    2363   1
   5   4   1   26109    1043   1
   6   4   1   17435    1417   1
   7   4   1   47128    2783   1
   8   4   1   62386    5020   1
   9   4   1   49428    5246   1
  10   4   1   11098    4422   1
  11   4   1   -2733    2733   1
  -7   5   1   15235    3502   1
  -6   5   1   12522    3181   1
  -5   5   1    1981    2479   1
  -4   5   1   37743    2488   1
  -3   5   1   22810    1807   1
  -2   5   1    3468    1290   1
  -1   5   1   21368    1550   1
   0   5   1    3094    1032   1
   1   5   1   54277    1892   1
   2   5   1  176083    3252   1
   3   5   1   15993    1172   1
   4   5   1  971535   10918   1
   5   5   1 1369699   15560   1
   6   5   1  261109    3890   1
   7   5   1   -1027    1027   1
   8   5   1   78208    4262   1
   9   5   1   30930    6676   1
  10   5   1    5013    4346   1
  11   5   1   -2429    9801   1
  12   5   1    1562    3585   1
  -6   6   1   16637    4657   1
  -5   6   1   10703    7302   1
  -4   6   1   18179    3136   1
  -3   6   1  276476    6291   1
  -2   6   1  156852    4494   1
  -1   6   1   42876    2258   1
   5   6   2  344775    5144  -2
   0   6   1  344775    5144   1
   4   6   2  440154    6546  -2
   1   6   1  440154    6546   1
   3   6   2  457260    6922  -2
   2   6   1  457260    6922   1
   2   6   2  188445    3931  -2
   3   6   1  188445    3931   1
   1   6   2  106164    3451  -2
   4   6   1  106164    3451   1
   5   6   1   11717    1442   1
   8   6   1   48860    4711   1
   9   6   1   16715    2209   1
  10   6   1   13749    3361   1
  11   6   1   58495    4500   1
  -5   7   1     624    3327   1
  -4   7   1   27460    3811   1
  -3   7   1   46365    3734   1
  -2   7   1   23189    2878   1
  -1   7   1   16032    2560   1
   0   7   1  119816    4358   1
   1   7   1   15479    2322   1
   2   7   1    -678    1482   1
   3   7   1   46308    1973   1
   4   7   1  211864    4829   1
   5   7   1  220387    4405   1
   6   7   1   23196    1952   1
   7   7   1  177963    4038   1
   8   7   1  214604    4982   1
   9   7   1   72872    3017   1
  10   7   1    1684    2340   1
  11   7   1   -2266    2266   1
  -4   8   1   30946    4747   1
  -3   8   1   48787    4611   1
  -2   8   1   23762    3428   1
  -1   8   1   66769    3929   1
   0   8   1  218208    6108   1
   1   8   1   44466    3159   1
   2   8   1    4813    1820   1
   3   8   1  117606    3517   1
   4   8   1   85496    3001   1
   5   8   1   78201    3031   1
   6   8   1   72672    2956   1
   7   8   1   42492    2360   1
   8   8   1   56140    2565   1
   9   8   1   35306    2794   1
  10   8   1    3824    2153   1
  11   8   1   32908    3079   1
  -3   9   1     490    3503   1
  -2   9   1      54    2898   1
  -1   9   1   -2453    2453   1
   0   9   1   -1203    2567   1
   1   9   1    6232    2442   1
   2   9   1   -2276    2276   1
   3   9   1  154092    5249   1
   4   9   1  147713    5718   1
   5   9   1   68506    4112   1
   6   9   1   12111    2525   1
   7   9   1   24197    2532   1
   8   9   1   91732    3693   1
   9   9   1   13020    2672   1
  10   9   1    5366    2754   1
  11   9   1    1165    2796   1
  -2  10   1    3816    3559   1
  -1  10   1   20684    4455   1
   0  10   1   85571    5130   1
   1  10   1   67822    5066   1
   2  10   1    8468    2935   1
   3  10   1     965    2453   1
   4  10   1    4026    2870   1
   5  10   1    8147    3250   1
   6  10   1   62130    5810   1
   7  10   1   62950    4723   1
   8  10   1   30336    3299   1
   9  10   1    3800    2452   1
  10  10   1    9535    3726   1
   0  11   1    5672    3659   1
   1  11   1    7290    3271   1
   2  11   1   11403    3306   1
   3  11   1   58907    4765   1
   4  11   1  135650   11297   1
   5  11   1   13694    4051   1
   6  11   1    -582    2996   1
   7  11   1   31893    4314   1
   8  11   1   42799    4770   1
   9  11   1    3540    4244   1
   7  12   5   13237    4946  -2
   3  12   1   13237    4946   1
   6  12   5   27753    8594  -2
   4  12   1   27753    8594   1
   5  12   5    5533    4111  -2
   5  12   1    5533    4111   1
   6  12   1    5298    3858   1
   7  12   1      54    3530   1
  -8 -11   2   -3245    3245   1
  -7 -11   2   51059    4781   1
  -6 -11   2   93679    6540   1
  -5 -11   2   12952    4548   1
  -4 -11   2   24593    5436   1
  -3 -11   2    2714    3897   1
  -2 -11   2   16414    4060   1
  -1 -11   2    2295    3199   1
  -9 -10   2    7456    3264   1
  -8 -10   2    8496    3393   1
  -7 -10   2   -1323    2892   1
  -6 -10   2     609    3006   1
  -5 -10   2    7983    3819   1
  -4 -10   2    4706    5342   1
  -3 -10   2   26355    4343   1
  -2 -10   2   25473    3939   1
  -1 -10   2    4184    3210   1
   0 -10   2   17496    3309   1
   1 -10   2   41604    4304   1
 -10  -9   2   66661   13124   1
  -9  -9   2   30775    3139   1
  -8  -9   2    1035    2518   1
  -7  -9   2  172735    6183   1
  -6  -9   2  183636    9177   1
  -5  -9   2   22640    3672   1
  -4  -9   2    8592    2964   1
  -3  -9   2   35931    3771   1
  -2  -9   2   45717    3825   1
  -1  -9   2   55019    3832   1
   0  -9   2   42606    3295   1
   1  -9   2   38014    3328   1
   2  -9   2    1711    2997   1
   3  -9   2   -3438    3438   1
 -11  -8   2   10441    3945   1
 -10  -8   2   17647    3472   1
  -9  -8   2   14729    2825   1
  -8  -8   2   15429    2440   1
  -7  -8   2    2530    2159   1
  -6  -8   2      81    1961   1
  -5  -8   2   21338    2551   1
  -4  -8   2  208430    5437   1
  -3  -8   2  266465    6492   1
  -2  -8   2  136703    5001   1
  -1  -8   2    1976    2126   1
   0  -8   2  122775    4558   1
   1  -8   2  109612    4269   1
   2  -8   2    3555    2726   1
   3  -8   2   -1515    3050   1
   4  -8   2   29642    6356   1
 -11  -7   2   25243    4551   1
 -10  -7   2   45405    3387   1
  -9  -7   2   -2325    2325   1
  -8  -7   2  117270    5225   1
  -7  -7   2  499713    9168   1
  -6  -7   2  381646    7584   1
  -5  -7   2    2036    1507   1
  -4  -7   2   52133    3524   1
  -3  -7   2   41115    2309   1
  -2  -7   2   62532    2951   1
  -1  -7   2   13598    2181   1
   0  -7   2    6275    2096   1
   1  -7   2      21    2186   1
   2  -7   2   47665    3218   1
   3  -7   2   19038    3006   1
   4  -7   2   32828    3714   1
   5  -7   2   25540    4189   1
 -11  -6   2   44710    3096   1
 -10  -6   2   34637    2921   1
  -9  -6   2   15113    2448   1
  -8  -6   2   41803    2939   1
  -7  -6   2    2110    1694   1
  -5  -6   2   17396    2473   1
  -3  -6   2  239363    4438   1
  -3  -6  -5   46248    2199  -2
  -2  -6   2   46248    2199   1
  -4  -6  -5   75781    2602  -2
  -1  -6   2   75781    2602   1
  -5  -6  -5  404957    5588  -2
   0  -6   2  404957    5588   1
  -6  -6  -5  226111    4677  -2
   1  -6   2  226111    4677   1
  -7  -6  -5  193195    5883  -2
   2  -6   2  193195    5883   1
   4  -6   2   27224    2953   1
   5  -6   2   30331    3794   1
   6  -6   2   37666    6593   1
 -11  -5   2   29888    3178   1
 -10  -5   2   82619    5201   1
  -9  -5   2    3532    1940   1
  -8  -5   2   54210    2801   1
  -7  -5   2  207350    4691   1
  -6  -5   2   80697    2666   1
  -5  -5   2   34311    1662   1
  -4  -5   2   21700    1295   1
  -3  -5   2  169281    3713   1
  -2  -5   2   98536    2740   1
  -1  -5   2  114906    2733   1
   0  -5   2   96226    2226   1
   1  -5   2   19055    1621   1
   2  -5   2   35686    1773   1
   3  -5   2  130468    3416   1
   4  -5   2  260571    5623   1
   5  -5   2  189618    5556   1
   6  -5   2   -2257    2325   1
   7  -5   2    9642    2893   1
 -11  -4   2   14337    2550   1
 -10  -4   2    4509    2064   1
  -9  -4   2    -839    1660   1
  -8  -4   2    2500    1871   1
  -7  -4   2   65396    2936   1
  -6  -4   2   11941    1209   1
  -5  -4   2  221478    4092   1
  -4  -4   2  457006    6409   1
  -3  -4   2  700818    8982   1
  -2  -4   2   32933    1438   1
  -1  -4   2  650974    8411   1
   0  -4   2 1343276   14857   1
   1  -4   2 1016485   12825   1
   2  -4   2   62312    2048   1
   3  -4   2   46502    1700   1
   4  -4   2    9750    1566   1
   5  -4   2   17127    2759   1
   6  -4   2    7069    2191   1
   7  -4   2    2211    2373   1
   8  -4   2    -931    2633   1
 -11  -3   2   35694    3098   1
 -10  -3   2   22174    2559   1
  -9  -3   2   11936    3088   1
  -8  -3   2  125027    4190   1
  -7  -3   2  371436    7412   1
  -6  -3   2   93363    2286   1
  -5  -3   2   52296    1562   1
  -4  -3   2  252992    3788   1
  -3  -3   2  769041    9976   1
  -2  -3   2  805191    8734   1
  -1  -3   2  104732    2165   1
   0  -3   2   38679    1307   1
   1  -3   2   97575    2206   1
   2  -3   2   25361    1292   1
   3  -3   2   71113    1903   1
   4  -3   2  254489    3845   1
   5  -3   2   45469    1932   1
   6  -3   2   75925    3025   1
   7  -3   2   66948    3464   1
   8  -3   2   39246    3190   1
   9  -3   2    -829    2606   1
 -11  -2   2   18226    3310   1
 -10  -2   2      98    2258   1
  -9  -2   2    1460    2034   1
  -8  -2   2   12395    2351   1
  -7  -2   2   -1312    1312   1
  -6  -2   2   46376    1644   1
  -5  -2   2  304569    4457   1
  -4  -2   2  513635    7160   1
  -3  -2   2  272240    3710   1
  -2  -2   2   42837    1108   1
  -1  -2   2  677453    7923   1
   0  -2   2  243876    3545   1
   1  -2   2    7891     838   1
   2  -2   2   33786    1224   1
   3  -2   2  226352    3084   1
   4  -2   2   99984    2077   1
   5  -2   2    4003    1055   1
   6  -2   2   33518    1865   1
   7  -2   2    6156    1758   1
   8  -2   2   17074    2142   1
   9  -2   2    3473    2285   1
 -10  -1   2     -55    2828   1
  -9  -1   2   10816    2395   1
  -8  -1   2  104582    3944   1
  -7  -1   2  127864    3489   1
  -6  -1   2   55812    1791   1
  -5  -1   2   19782    1129   1
  -4  -1   2  155645    2540   1
  -3  -1   2    4302     679   1
  -2  -1   2    6253     630   1
  -1  -1   2   78073    1402   1
   1  -1   2   22736     935   1
   2  -1   2  115614    1971   1
   3  -1   2 1243563   13777   1
   4  -1   2 1349008   15027   1
   5  -1   2  149992    2476   1
   6  -1   2  106869    2478   1
   7  -1   2  365638    5546   1
   8  -1   2   54292    2355   1
   9  -1   2    1887    1839   1
  10  -1   2   -2511    5430   1
 -10   0   2    4078    3319   1
  -9   0   2   32475    4248   1
  -8   0   2   17338    2590   1
  -7   0   2   23735    1926   1
  -6   0   2   -1123    1123   1
  -5   0   2  178033    3507   1
  -4   0   2  585619    9873   1
  -3   0   2  134830    3317   1
   2   0  -2    -594     594  -2
  -2   0   2    -594     594   1
   1   0  -2 2796513   48730  -2
  -1   0   2 2796513   48730   1
   0   0  -2 3055266   81235  -2
   0   0   2 3055266   81235   1
  -1   0  -2  491598    5279  -2
   1   0   2  491598    5279   1
  -2   0  -2  108138    1631  -2
   2   0   2  108138    1631   1
  -3   0  -2  344834    4204  -2
   3   0   2  344834    4204   1
  -4   0  -2  753354    9072  -2
   4   0   2  753354    9072   1
  -5   0  -2  254243    3929  -2
   5   0   2  254243    3929   1
   6   0   2   81910    2601   1
   7   0   2   23858    1754   1
   8   0   2   28543    1774   1
   9   0   2   -1579    1579   1
  10   0   2   33335    4447   1
 -10   1   2   -3367    3367   1
  -9   1   2    6510    2560   1
  -8   1   2   59791    3039   1
  -7   1   2   72004    2852   1
  -6   1   2   39837    2137   1
  -5   1   2  211429    3404   1
  -4   1   2  194103    3279   1
  -3   1   2  330416    4284   1
  -2   1   2   51901    1226   1
  -1   1   2   64528    1373   1
   1   1   2  129253    1554   1
   2   1   2  625027    7027   1
   3   1   2 1669538   23426   1
   4   1   2 1572054   24048   1
   5   1   2   70481    2711   1
   6   1   2  166911    3563   1
   7   1   2  442871    7109   1
   8   1   2   16862    1682   1
   9   1   2   27089    2145   1
  10   1   2   32785    3200   1
  11   1   2    3254    2357   1
  -9   2   2   -1620    2765   1
  -8   2   2    8503    2385   1
  -7   2   2    8382    2119   1
  -6   2   2   15966    1936   1
  -5   2   2   31315    1652   1
  -4   2   2   49506    1900   1
  -3   2   2    1281    1014   1
  -2   2   2  394943    5082   1
  -1   2   2 1445380   15705   1
   0   2   2 2047562   21820   1
   2   2   2    6576     543   1
   3   2   2   35349     938   1
   4   2   2   17563    2713   1
   5   2   2   -2199    2199   1
   6   2   2    2756    2444   1
   7   2   2   44855    1963   1
   8   2   2   49352    3601   1
   9   2   2    4843    1604   1
  10   2   2   68164    3393   1
  11   2   2   59542    4884   1
  -9   3   2    7631    3132   1
  -8   3   2   10841    4365   1
  -7   3   2   -2104    2104   1
  -6   3   2   88284    3334   1
  -5   3   2  105727    3095   1
  -4   3   2   33226    1634   1
  -3   3   2   54276    2172   1
  -2   3   2  133791    2653   1
  -1   3   2  101800    2197   1
   0   3   2 1549803   16296   1
   1   3   2  551258    6123   1
   2   3   2  201125    2361   1
   3   3   2  110551    1563   1
   4   3   2  579941   10159   1
   5   3   2   64525    4586   1
   6   3   2  504626   15623   1
   7   3   2  447454   12640   1
   8   3   2   47450    4683   1
   9   3   2   -1364    3364   1
  10   3   2    8245    2397   1
  11   3   2   -1170    3022   1
  -8   4   2     771    3577   1
  -7   4   2   -1458    2482   1
  -6   4   2   18292    2855   1
  -5   4   2  100838    3508   1
  -4   4   2  142082    3404   1
  -3   4   2   48205    1880   1
  -2   4   2   37571    1692   1
  -1   4   2  650763    8683   1
   0   4   2  426523    5311   1
   1   4   2  372977    4998   1
   2   4   2  459219    4899   1
   3   4   2  265577    3834   1
   4   4   2   31357    1204   1
   5   4   2   25117    1218   1
   6   4   2   59413    2604   1
   7   4   2    4576    3055   1
   8   4   2    1898    3292   1
   9   4   2   57997    5534   1
  10   4   2  103537    7224   1
  11   4   2   35617    5539   1
  -7   5   2    1319    3080   1
  -6   5   2   13149    3284   1
  -5   5   2   26408    3350   1
  -4   5   2    3806    1942   1
  -3   5   2    -157    1417   1
  -2   5   2    2940    1299   1
  -1   5   2   26425    1635   1
   0   5   2   47860    1727   1
   1   5   2  116044    2644   1
   2   5   2  595835    7567   1
   3   5   2  559314    6557   1
   4   5   2   89040    1932   1
   5   5   2  822280    9088   1
   6   5   2  673904    9758   1
   7   5   2  176929    4369   1
   8   5   2    2086    1847   1
   9   5   2   31738    4762   1
  10   5   2   20517    4719   1
  11   5   2   -2248    4279   1
  12   5   2   -4909    4909   1
  -6   6   2    7236    6057   1
  -5   6   2     607    4308   1
  -4   6   2    5625    2816   1
  -3   6   2   82484    3356   1
  -2   6   2  383624    7118   1
  -1   6   2  341055    6024   1
   0   6   2   30080    1802   1
   4   6   1  178937    3597  -2
   1   6   2  178937    3597   1
   3   6   1  279421    4673  -2
   2   6   2  279421    4673   1
   2   6   1  402538    5455  -2
   3   6   2  402538    5455   1
   1   6   1  281683    5704  -2
   4   6   2  281683    5704   1
   0   6   1  264209    4068  -2
   5   6   2  264209    4068   1
   6   6   2   47616    1760   1
   9   6   2   25157    2419   1
  10   6   2   42365    9479   1
  11   6   2   22180    5163   1
  12   6   2   14728    6582   1
  -5   7   2   27057    4636   1
  -4   7   2    -138    2952   1
  -3   7   2    5427    2666   1
  -2   7   2    -618    2090   1
  -1   7   2    3088    2143   1
   0   7   2   -1824    1824   1
   1   7   2   60778    2618   1
   2   7   2  357706    5893   1
   3   7   2   78247    2226   1
   4   7   2   88024    2530   1
   5   7   2  293762    5404   1
   6   7   2  329827    5512   1
   7   7   2    3409    1541   1
   8   7   2   -1458    1458   1
   9   7   2    3175    1608   1
  10   7   2   28214    2790   1
  11   7   2    1392    4630   1
  -4   8   2    -232    3564   1
  -3   8   2   11986    3613   1
  -2   8   2  153016    8240   1
  -1   8   2  147380    5352   1
   0   8   2   36985    3144   1
   1   8   2     -46    1991   1
   2   8   2   15350    2112   1
   3   8   2   24531    2139   1
   4   8   2    4138    1566   1
   5   8   2   -1544    1544   1
   6   8   2   -1440    1440   1
   7   8   2    -380    1530   1
   8   8   2   30862    2852   1
   9   8   2  167038    5069   1
  10   8   2  150606    5192   1
  11   8   2    4893    2108   1
  -3   9   2    1612    3554   1
  -2   9   2    7608    3268   1
  -1   9   2    8689    2921   1
   0   9   2    6348    2693   1
   1   9   2    9981    2934   1
   2   9   2  136550    5116   1
   3   9   2    1220    2339   1
   4   9   2  102532    4253   1
   5   9   2  244683    6145   1
   6   9   2  158755    5187   1
   7   9   2   35272    2773   1
   8   9   2    7300    2102   1
   9   9   2    7031    2645   1
  10   9   2   13325    2858   1
  11   9   2     742    2093   1
  -2  10   2   27396    5766   1
  -1  10   2    6749    3734   1
   0  10   2   19909    3765   1
   1  10   2  130045    9524   1
   2  10   2   93626    4788   1
   3  10   2   51010    3823   1
   4  10   2    -195    2739   1
   5  10   2   -2436    2436   1
   6  10   2     395    2577   1
   7  10   2   -2331    2331   1
   8  10   2    6179    2522   1
   9  10   2   21788    3532   1
  10  10   2   52319    4042   1
   0  11   2    6225    3349   1
   1  11   2   21036    4169   1
   2  11   2    8298    3216   1
   3  11   2    5057    3272   1
   4  11   2   16607    4275   1
   5  11   2   38168    4873   1
   6  11   2   14476    3976   1
   7  11   2    3847    2960   1
   8  11   2    1361    2837   1
   9  11   2    7946    3137   1
   7  12   4    2059    3523  -2
   3  12   2    2059    3523   1
   6  12   4    1860    4154  -2
   4  12   2    1860    4154   1
   5  12   4    3036    4136  -2
   5  12   2    3036    4136   1
   4  12   4    7870    4049  -2
   6  12   2    7870    4049   1
   7  12   2   11441    3983   1
  -7 -11   3   36488    5014   1
  -6 -11   3    3419    4331   1
  -5 -11   3   11330    6515   1
  -4 -11   3    7411    4283   1
  -3 -11   3   -4246    4246   1
  -2 -11   3   -3704    3704   1
  -1 -11   3    1148    3481   1
  -9 -10   3   -1341    3185   1
  -8 -10   3    3969    3384   1
  -7 -10   3   -3188    3188   1
  -6 -10   3    3367    3140   1
  -5 -10   3   66835    5542   1
  -4 -10   3   28799    4242   1
  -3 -10   3    1086    3504   1
  -2 -10   3   92151    5835   1
  -1 -10   3  113794    9210   1
   0 -10   3   32315    3741   1
   1 -10   3    4456    3336   1
 -10  -9   3    1422    3639   1
  -9  -9   3   54542    3899   1
  -8  -9   3   69117    4780   1
  -7  -9   3    5893    3077   1
  -6  -9   3   98433    5935   1
  -5  -9   3  150234    6306   1
  -4  -9   3   82071    5350   1
  -3  -9   3   -2604    2604   1
  -2  -9   3    7935    3078   1
  -1  -9   3   14191    3284   1
   0  -9   3    1851    2515   1
   1  -9   3    8874    2855   1
   2  -9   3    4106    2927   1
   3  -9   3   17161    5426   1
 -10  -8   3   21549    4534   1
  -9  -8   3    4738    2327   1
  -8  -8   3     -55    2265   1
  -7  -8   3     563    2312   1
  -6  -8   3    -207    2639   1
  -5  -8   3   64770    3671   1
  -4  -8   3   10622    2865   1
  -3  -8   3   16255    2901   1
  -2  -8   3   95191    4507   1
  -1  -8   3  173091    6040   1
   0  -8   3   67809    3686   1
   1  -8   3    5172    2525   1
   2  -8   3    4982    2631   1
   3  -8   3    6181    3307   1
   4  -8   3   -1954    3475   1
 -11  -7   3    2905    4880   1
 -10  -7   3   13969    7025   1
  -9  -7   3   42496    4181   1
  -8  -7   3   38198    3083   1
  -7  -7   3    1999    2772   1
  -6  -7   3  284641    7656   1
  -5  -7   3  294746    6518   1
  -4  -7   3   75501    3114   1
  -3  -7   3   54107    2762   1
  -2  -7   3   87048    3375   1
  -1  -7   3    9890    2248   1
   0  -7   3    5063    2242   1
   1  -7   3    3397    2120   1
   2  -7   3   48734    3265   1
   3  -7   3   29913    3285   1
   4  -7   3   -2662    2662   1
   5  -7   3   34217    4473   1
 -11  -6   3    4981    3791   1
 -10  -6   3   23104    3165   1
  -9  -6   3    2433    2697   1
  -8  -6   3   23729    5802   1
  -7  -6   3   85977    7079   1
  -6  -6   3  128204    4630   1
  -5  -6   3  387672   11142   1
  -4  -6   3  237819    4280   1
  -2  -6   3  539794    8604   1
  -4  -6  -6  349350    6356  -2
  -1  -6   3  349350    6356   1
  -5  -6  -6   32539    2032  -2
   0  -6   3   32539    2032   1
  -6  -6  -6  149766    4244  -2
   1  -6   3  149766    4244   1
  -7  -6  -6  113727    4227  -2
   2  -6   3  113727    4227   1
  -8  -6  -6  281690    6475  -2
   3  -6   3  281690    6475   1
   6  -6   3     762    3313   1
 -11  -5   3    4174    2464   1
 -10  -5   3   98688    6568   1
  -9  -5   3  218337    6166   1
  -8  -5   3  102978    6887   1
  -7  -5   3   27175    3145   1
  -6  -5   3  235772    6117   1
  -5  -5   3  149518    3134   1
  -4  -5   3   56278    2136   1
  -3  -5   3   12784    1309   1
  -2  -5   3   95058    2789   1
  -1  -5   3   79504    2450   1
   0  -5   3  142708    3073   1
   1  -5   3  100833    2724   1
   2  -5   3   26810    2007   1
   3  -5   3    1941    1598   1
   4  -5   3    2696    1818   1
   5  -5   3   93637    4171   1
   6  -5   3   40809    3304   1
   7  -5   3    5233    2773   1
 -11  -4   3     896    2394   1
 -10  -4   3    5282    2487   1
  -9  -4   3    2277    2119   1
  -8  -4   3     153    1758   1
  -7  -4   3    3219    2394   1
  -6  -4   3   13154    1660   1
  -5  -4   3   17754    1386   1
  -4  -4   3    5036    1056   1
  -3  -4   3  259606    4139   1
  -2  -4   3  951207   11857   1
  -1  -4   3  266658    4274   1
   0  -4   3    4257    1061   1
   1  -4   3  825275   11245   1
   2  -4   3   24119    1461   1
   3  -4   3   30732    1767   1
   4  -4   3   25513    1905   1
   5  -4   3     457    1691   1
   6  -4   3    5065    2276   1
   7  -4   3    1552    2732   1
   8  -4   3    4132    2658   1
 -11  -3   3   -1761    2830   1
 -10  -3   3   40870    3561   1
  -9  -3   3   73742    3644   1
  -8  -3   3    1511    1836   1
  -7  -3   3   62828    4011   1
  -6  -3   3  215916    4777   1
  -5  -3   3   54276    2077   1
  -4  -3   3   18298    1195   1
  -3  -3   3  157898    3573   1
  -2  -3   3    1811     931   1
  -1  -3   3  247118    4001   1
   0  -3   3    3454     894   1
   1  -3   3  207195    3411   1
   2  -3   3  317950    4839   1
   3  -3   3    4750    1097   1
   4  -3   3    3296    1141   1
   5  -3   3  262589    4906   1
   6  -3   3  149912    4007   1
   7  -3   3    5485    2123   1
   8  -3   3    -425    2328   1
   9  -3   3   33039    3465   1
 -11  -2   3    1390    3148   1
 -10  -2   3    1547    2695   1
  -9  -2   3   -2634    2748   1
  -8  -2   3    4423    2110   1
  -7  -2   3   26274    2344   1
  -6  -2   3   70312    2797   1
  -5  -2   3   71098    2147   1
  -4  -2   3   15841    1125   1
  -3  -2   3  810635   11148   1
  -2  -2   3 2972782   32665   1
  -1  -2   3  335211    4644   1
   0  -2   3   81316    2067   1
   1  -2   3  761872    9375   1
   2  -2   3  329559    4531   1
   3  -2   3  134904    2711   1
   4  -2   3   24357    1301   1
   5  -2   3    -250     935   1
   6  -2   3   19753    1682   1
   7  -2   3   55811    2604   1
   8  -2   3   76608    3095   1
   9  -2   3   47872    4798   1
 -10  -1   3   38168    3960   1
  -9  -1   3   72104    3946   1
  -8  -1   3    5739    2249   1
  -7  -1   3  192123    5020   1
  -6  -1   3  289298    5958   1
  -5  -1   3  398736    5783   1
  -4  -1   3  150690    2671   1
  -3  -1   3   24789    1390   1
  -2  -1   3   37918    1323   1
  -1  -1   3 1850392   21763   1
   0  -1   3  192507    3116   1
   1  -1   3   52420    1419   1
   2  -1   3  273804    4005   1
   3  -1   3   41492    1351   1
   4  -1   3  586131    7066   1
   5  -1   3  705505    8435   1
   6  -1   3  409930    6060   1
   7  -1   3   -1321    1321   1
   8  -1   3   -1460    1460   1
   9  -1   3   15215    2060   1
  10  -1   3    2897    3303   1
 -10   0   3   13951    5628   1
  -9   0   3   34099    3074   1
  -8   0   3   50821    3024   1
  -7   0   3   52798    2791   1
  -6   0   3  110360    3794   1
  -5   0   3    8710    1172   1
  -4   0   3  112457    2592   1
  -3   0   3  362644    8148   1
   2   0  -3  114799    3210  -2
  -2   0   3  114799    3210   1
   1   0  -3    4784     831  -2
  -1   0   3    4784     831   1
   0   0  -3  629294   15303  -2
   0   0   3  629294   15303   1
  -1   0  -3 1406738   15721  -2
   1   0   3 1406738   15721   1
  -2   0  -3  281126    3931  -2
   2   0   3  281126    3931   1
  -3   0  -3   22169     919  -2
   3   0   3   22169     919   1
  -4   0  -3   10100     824  -2
   4   0   3   10100     824   1
  -5   0  -3    7404     918  -2
   5   0   3    7404     918   1
  -6   0  -3   76410    1975  -2
   6   0   3   76410    1975   1
   7   0   3   -1001    1001   1
   8   0   3   24217    1877   1
   9   0   3   84454    4952   1
  10   0   3   30917    3273   1
 -10   1   3   33654    4743   1
  -9   1   3    8619    2798   1
  -8   1   3      12    2197   1
  -7   1   3   95696    4330   1
  -6   1   3   74842    3292   1
  -5   1   3   14462    1399   1
  -4   1   3   65452    1860   1
  -3   1   3  106715    2316   1
  -2   1   3   32990    1178   1
  -1   1   3  594812    7889   1
   0   1   3  240680    3672   1
   1   1   3  306802    3699   1
   2   1   3  601919    7628   1
   3   1   3  199155    2739   1
   4   1   3  978155   11881   1
   5   1   3  542931    7065   1
   6   1   3  187378    3327   1
   7   1   3    2413    1150   1
   8   1   3   35470    1867   1
   9   1   3   34759    2087   1
  10   1   3     973    1847   1
  11   1   3    3103    2280   1
  -9   2   3   -1189    3085   1
  -8   2   3    8145    2836   1
  -7   2   3    5886    2194   1
  -6   2   3   10195    2278   1
  -5   2   3   -1192    1192   1
  -4   2   3   99968    2433   1
  -3   2   3  848619   10332   1
  -2   2   3  304989    4373   1
  -1   2   3   75219    1878   1
   0   2   3  181368    2815   1
   1   2   3  996630   10121   1
   2   2   3  700376    7096   1
   3   2   3  192998    2515   1
   4   2   3   22674    1158   1
   5   2   3   29013    1456   1
   6   2   3   18461    1675   1
   7   2   3   16822    1432   1
   8   2   3  140706    3385   1
   9   2   3   73229    2636   1
  10   2   3   -1759    1759   1
  11   2   3   39042    2521   1
  -8   3   3    1904    3453   1
  -7   3   3   66704    4486   1
  -6   3   3   93866    4536   1
  -5   3   3   19409    1851   1
  -4   3   3    2807    1164   1
  -3   3   3   26532    1473   1
  -2   3   3  121370    2690   1
  -1   3   3  270096    4233   1
   0   3   3  480479    5901   1
   1   3   3 1186800   12927   1
   2   3   3    3110     690   1
   3   3   3  268215    3333   1
   4   3   3  624418    7649   1
   5   3   3  527161    8699   1
   6   3   3     833    2791   1
   7   3   3  328564   10250   1
   8   3   3  348481   11204   1
   9   3   3   78240    5879   1
  10   3   3    4187    3917   1
  11   3   3    2065    2272   1
  -8   4   3    1832    3031   1
  -7   4   3    2929    3055   1
  -6   4   3   -2124    2124   1
  -5   4   3   40518    3210   1
  -4   4   3  139491    3448   1
  -3   4   3  202320    3824   1
  -2   4   3  113471    2658   1
  -1   4   3   93555    2467   1
   0   4   3 1102706   12023   1
   1   4   3  417358    5513   1
   2   4   3     905     831   1
   3   4   3    3431     757   1
   4   4   3  141626    2384   1
   5   4   3   38293    1246   1
   6   4   3   48641    1775   1
   7   4   3   58421    6433   1
   8   4   3  234699    8779   1
   9   4   3  141434    7858   1
  10   4   3     878    4112   1
  11   4   3   31345    5613   1
  -7   5   3   33273    4449   1
  -6   5   3   13034    3111   1
  -5   5   3    -250    2384   1
  -4   5   3   -1772    1772   1
  -3   5   3     557    1447   1
  -2   5   3   -1152    1152   1
  -1   5   3     281    1195   1
   0   5   3   16466    1247   1
   1   5   3  383990    5664   1
   2   5   3      25    1007   1
   3   5   3  141401    2616   1
   4   5   3 1388361   15330   1
   5   5   3  656663    7444   1
   6   5   3    8630    1417   1
   7   5   3   27472    1489   1
   8   5   3   88861    4454   1
   9   5   3    9684    3838   1
  10   5   3    -306    3781   1
  11   5   3   -4375    4970   1
  12   5   3     416    5679   1
  -6   6   3   15974    4025   1
  -5   6   3   14618    4733   1
  -4   6   3   26719    3217   1
  -3   6   3   55192    3512   1
  -2   6   3    3011    1890   1
  -1   6   3   85612    3055   1
   0   6   3  446525    6215   1
   1   6   3  190558    3725   1
   3   6   0  120612    3028  -2
   2   6   3  120612    3028   1
   2   6   0  221752    3697  -2
   3   6   3  221752    3697   1
   1   6   0   31822    1388  -2
   4   6   3   31822    1388   1
   0   6   0  241420    3682  -2
   5   6   3  241420    3682   1
   8   6   3   72344    2641   1
   9   6   3   14233    1955   1
  10   6   3   22847    4964   1
  11   6   3   88832    7286   1
  12   6   3   52261    8054   1
  -5   7   3    7792    3872   1
  -4   7   3    1760    2921   1
  -3   7   3   17213    2928   1
  -2   7   3   31471    3015   1
  -1   7   3   54346    3318   1
   0   7   3  111380    4203   1
   1   7   3  292086    5790   1
   2   7   3   53029    2424   1
   3   7   3  142366    3169   1
   4   7   3  787352   10042   1
   5   7   3  234486    4192   1
   6   7   3  204623    3861   1
   7   7   3  265263    4652   1
   8   7   3   75681    2525   1
   9   7   3    3802    1456   1
  10   7   3   11403    2035   1
  11   7   3    -502    1965   1
  -4   8   3   54996    5601   1
  -3   8   3   43413    4494   1
  -2   8   3    2163    2679   1
  -1   8   3  103152    4585   1
   0   8   3  182169    5635   1
   1   8   3   18636    2620   1
   2   8   3    3423    2479   1
   3   8   3   14668    2019   1
   4   8   3   13565    1811   1
   5   8   3    -922    1520   1
   6   8   3    2460    1470   1
   7   8   3    2002    1438   1
   8   8   3   -1145    1373   1
   9   8   3   -1181    1763   1
  10   8   3   81499    3106   1
  11   8   3   64161    4074   1
  -3   9   3   -3271    3271   1
  -2   9   3   -2958    2958   1
  -1   9   3    4905    2767   1
   0   9   3    5780    2631   1
   1   9   3   26981    3471   1
   2   9   3    8084    2562   1
   3   9   3  122090    4721   1
   4   9   3  128976    4322   1
   5   9   3   -1390    2058   1
   6   9   3  210901    5257   1
   7   9   3  158758    4446   1
   8   9   3   51294    2906   1
   9   9   3     955    2144   1
  10   9   3   -1381    2053   1
  11   9   3    1931    2058   1
  -2  10   3     391    3769   1
  -1  10   3   13593    4194   1
   0  10   3   16615    3506   1
   1  10   3   -1655    2870   1
   2  10   3   -2014    2555   1
   3  10   3   16060    3197   1
   4  10   3   44513    3795   1
   5  10   3   10964    3092   1
   6  10   3   62148    5579   1
   7  10   3  106541    4376   1
   8  10   3    6734    2324   1
   9  10   3   -1658    2306   1
  10  10   3   51301    4091   1
   0  11   3   13021    4318   1
   1  11   3    4420    3292   1
   2  11   3   57718    4440   1
   3  11   3  184105    9996   1
   4  11   3  124418    7093   1
   5  11   3    2468    3573   1
   6  11   3   27086    3883   1
   7  11   3   30827    3896   1
   8  11   3   17734    3416   1
   9  11   3   -2097    4734   1
   3  12   3    -230    3489   1
   6  12   3    1280    3557  -2
   4  12   3    1280    3557   1
   5  12   3   13829    4420  -2
   5  12   3   13829    4420   1
   4  12   3    4897    3693  -2
   6  12   3    4897    3693   1
   7  12   3   -3387    3387   1
  -7 -11   4   54744    7167   1
  -6 -11   4   47780    5659   1
  -5 -11   4    6470    4141   1
  -4 -11   4    1422    4421   1
  -3 -11   4    -361    3863   1
  -2 -11   4    3965    4238   1
  -8 -10   4    3061    3515   1
  -7 -10   4    -879    3507   1
  -6 -10   4   12734    4060   1
  -5 -10   4    -721    3814   1
  -4 -10   4    2054    3228   1
  -3 -10   4   61396    5535   1
  -2 -10   4   15515    3991   1
  -1 -10   4   14553    3987   1
   0 -10   4   40524    4525   1
   1 -10   4   27068    3995   1
  -9  -9   4    9530    3445   1
  -8  -9   4    3414    3192   1
  -7  -9   4   31412    4212   1
  -6  -9   4    3066    6079   1
  -5  -9   4    2184    3363   1
  -4  -9   4   23053    4032   1
  -3  -9   4   17948    3425   1
  -2  -9   4   10906    3664   1
  -1  -9   4    8382    3090   1
   0  -9   4   31416    3592   1
   1  -9   4   38895    3688   1
   2  -9   4   13288    3169   1
 -10  -8   4   -4122    4122   1
  -9  -8   4   -1540    2447   1
  -8  -8   4   -2372    2372   1
  -7  -8   4   15548    3557   1
  -6  -8   4   16922    3567   1
  -5  -8   4   24669    3862   1
  -4  -8   4  230842    8224   1
  -3  -8   4  294276    8485   1
  -2  -8   4   66890    4111   1
  -1  -8   4   21949    2884   1
   0  -8   4  197938    6067   1
   1  -8   4  136670    5038   1
   2  -8   4    7643    2776   1
   3  -8   4     119    2884   1
   4  -8   4    1176    3621   1
 -10  -7   4   30488    7058   1
  -9  -7   4    4523    2887   1
  -8  -7   4  101377    5404   1
  -7  -7   4  232709    9364   1
  -6  -7   4   66803    4614   1
  -5  -7   4   45212    4299   1
  -4  -7   4  101042    3942   1
  -3  -7   4   51028    2888   1
  -2  -7   4   72756    3563   1
  -1  -7   4   68305    3545   1
   0  -7   4    9556    2396   1
   1  -7   4   38134    3203   1
   2  -7   4     -69    2363   1
   3  -7   4   32280    4186   1
   4  -7   4   26891    3631   1
   5  -7   4   -3187    3187   1
 -11  -6   4   15695    3551   1
 -10  -6   4    1213    2970   1
  -9  -6   4    -410    4318   1
  -8  -6   4    9497    2995   1
  -7  -6   4    3150    2330   1
  -6  -6   4   26185    3375   1
  -5  -6   4   29923    2994   1
  -4  -6   4  287092    5563   1
  -3  -6   4  271513    5351   1
  -2  -6   4    2371    1559   1
  -4  -6  -7   68447    2666  -2
  -1  -6   4   68447    2666   1
  -5  -6  -7  221553    5203  -2
   0  -6   4  221553    5203   1
  -6  -6  -7  142096    5600  -2
   1  -6   4  142096    5600   1
  -7  -6  -7  308993    7192  -2
   2  -6   4  308993    7192   1
  -8  -6  -7   46702    3231  -2
   3  -6   4   46702    3231   1
  -9  -6  -7   21986    3182  -2
   4  -6   4   21986    3182   1
   6  -6   4   26893    4091   1
 -11  -5   4   16149    3570   1
 -10  -5   4    9611    3080   1
  -9  -5   4   25278    2952   1
  -8  -5   4  107179    5145   1
  -7  -5   4  164527    6115   1
  -6  -5   4    2902    2538   1
  -5  -5   4   78339    2961   1
  -4  -5   4    7688    1617   1
  -3  -5   4     -24    1230   1
  -2  -5   4    6123    1422   1
  -1  -5   4   24559    1625   1
   0  -5   4   96902    2678   1
   1  -5   4   30048    2165   1
   2  -5   4   63087    2735   1
   3  -5   4  147667    4303   1
   4  -5   4  244062    5853   1
   5  -5   4   52960    3513   1
   6  -5   4    4857    2533   1
   7  -5   4    7599    3143   1
 -11  -4   4    4848    3439   1
 -10  -4   4   -2550    2834   1
  -9  -4   4   -1880    2216   1
  -8  -4   4   45338    3118   1
  -7  -4   4   31507    3000   1
  -6  -4   4   60744    3533   1
  -5  -4   4   54643    2222   1
  -4  -4   4  361430    6015   1
  -3  -4   4  319608    5493   1
  -2  -4   4   51633    2191   1
  -1  -4   4  398657    5593   1
   0  -4   4 1579446   18277   1
   1  -4   4  280740    4305   1
   2  -4   4   77989    2665   1
   3  -4   4   32719    1930   1
   4  -4   4   22987    1913   1
   5  -4   4    4796    1857   1
   6  -4   4    3000    2247   1
   7  -4   4   13120    2765   1
   8  -4   4    4665    2907   1
 -11  -3   4   18089    4125   1
 -10  -3   4    8141    3217   1
  -9  -3   4   72100    3899   1
  -8  -3   4  106864    5866   1
  -7  -3   4  107892    4097   1
  -6  -3   4   22555    2016   1
  -5  -3   4  373984    5969   1
  -4  -3   4  183294    3671   1
  -3  -3   4  230630    4245   1
  -2  -3   4  518855    7758   1
  -1  -3   4   69124    2039   1
   0  -3   4  181483    3105   1
   1  -3   4   33106    1524   1
   2  -3   4  181119    3352   1
   3  -3   4   76971    2159   1
   4  -3   4   84223    2375   1
   5  -3   4   -1280    1280   1
   6  -3   4  108887    3860   1
   7  -3   4    8855    2239   1
   8  -3   4    7078    3524   1
   9  -3   4    5936    2885   1
 -10  -2   4   -1037    2928   1
  -9  -2   4    1810    2549   1
  -8  -2   4    -176    2145   1
  -7  -2   4   12875    2314   1
  -6  -2   4   80834    3119   1
  -5  -2   4  310226    5498   1
  -4  -2   4  273137    4729   1
  -3  -2   4  132913    2958   1
  -2  -2   4  622481    8941   1
  -1  -2   4 1286280   18120   1
   0  -2   4  163739    3003   1
   1  -2   4    1755     923   1
   2  -2   4    -217    1001   1
   3  -2   4    2070    1007   1
   4  -2   4    3913    1078   1
   5  -2   4   51162    1970   1
   6  -2   4   -1256    1256   1
   7  -2   4    -414    1559   1
   8  -2   4    4882    2004   1
   9  -2   4     232    2234   1
 -10  -1   4   -1717    3406   1
  -9  -1   4  122675    7375   1
  -8  -1   4  137564    5683   1
  -7  -1   4   18517    2853   1
  -6  -1   4   18340    1814   1
  -5  -1   4   78401    2253   1
  -4  -1   4  163840    3071   1
  -3  -1   4   22705    1234   1
  -2  -1   4   29396    1264   1
  -1  -1   4   38081    1589   1
   0  -1   4  383790    5886   1
   1  -1   4  184544    3075   1
   2  -1   4   45229    1284   1
   3  -1   4   18810    1223   1
   4  -1   4    8542    1012   1
   5  -1   4    -842     842   1
   6  -1   4  383215    5782   1
   7  -1   4   38132    2039   1
   8  -1   4   35370    2131   1
   9  -1   4   -1646    1646   1
  10  -1   4    -946    2927   1
 -10   0   4   -2213    3382   1
  -9   0   4    3779    2740   1
  -8   0   4    7734    2590   1
  -7   0   4    5236    2180   1
  -6   0   4   33840    3482   1
  -5   0   4  591231    9095   1
  -4   0   4  628449   14023   1
  -3   0   4   11559    1166   1
  -2   0   4    -131     835   1
   1   0  -4 1045602   26355  -2
  -1   0   4 1045602   26355   1
   0   0  -4  146528    4236  -2
   0   0   4  146528    4236   1
  -1   0  -4  121103    2781  -2
   1   0   4  121103    2781   1
  -2   0  -4   92495    1878  -2
   2   0   4   92495    1878   1
  -3   0  -4  101994    2026  -2
   3   0   4  101994    2026   1
  -4   0  -4 1184267   14270  -2
   4   0   4 1184267   14270   1
  -5   0  -4   11336     971  -2
   5   0   4   11336     971   1
  -6   0  -4  172580    2853  -2
   6   0   4  172580    2853   1
   7   0   4   19057    1375   1
   8   0   4    2446    1476   1
   9   0   4   21079    2161   1
  10   0   4  114571    5336   1
  -9   1   4   34982    3464   1
  -8   1   4   87869    4128   1
  -7   1   4   36697    3122   1
  -6   1   4   12919    2215   1
  -5   1   4   75808    2568   1
  -4   1   4   60361    2128   1
  -3   1   4   59890    1882   1
  -2   1   4   22175    1261   1
  -1   1   4  113792    2417   1
   0   1   4  544375    7068   1
   1   1   4  527664    6205   1
   2   1   4 1419580   15325   1
   3   1   4 1698374   20706   1
   4   1   4   54352    1427   1
   5   1   4  287593    4009   1
   6   1   4  527780    6604   1
   7   1   4   84202    2202   1
   8   1   4   14542    1427   1
   9   1   4   10027    2199   1
  10   1   4   17000    2391   1
  11   1   4    3177    2473   1
  -9   2   4    -394    4102   1
  -8   2   4   -1038    2473   1
  -7   2   4    7978    2454   1
  -6   2   4   47314    3136   1
  -5   2   4   93536    3295   1
  -4   2   4   35708    2004   1
  -3   2   4  271210    4452   1
  -2   2   4 1333274   16446   1
  -1   2   4  436293    5982   1
   0   2   4  159744    2791   1
   1   2   4   41187    1289   1
   2   2   4  152856    2260   1
   3   2   4   57917    1368   1
   4   2   4   65961    1369   1
   5   2   4   14711    1029   1
   6   2   4    3675     940   1
   7   2   4   15062    1600   1
   8   2   4      82    1092   1
   9   2   4   55588    2413   1
  10   2   4  110061    4849   1
  11   2   4   27308    2561   1
  -8   3   4    1173    3131   1
  -7   3   4   -2543    2543   1
  -6   3   4  116637    4563   1
  -5   3   4   96596    3330   1
  -4   3   4   93284    2752   1
  -3   3   4   20436    1581   1
  -2   3   4    -948    1169   1
  -1   3   4   20399    1372   1
   0   3   4   23174    1190   1
   1   3   4  111794    2220   1
   2   3   4   64658    1503   1
   3   3   4  229235    3014   1
   4   3   4    4064     619   1
   5   3   4  332481    5102   1
   6   3   4  360426    6462   1
   7   3   4   75677    3359   1
   8   3   4    1557    3272   1
   9   3   4   23444    2795   1
  10   3   4    8938    2067   1
  11   3   4    1499    2063   1
  -8   4   4    2500    3319   1
  -7   4   4     926    2974   1
  -6   4   4   38280    3278   1
  -5   4   4  121769    4197   1
  -4   4   4   11499    1978   1
  -3   4   4    1460    1270   1
  -2   4   4  215368    4045   1
  -1   4   4  445558    6519   1
   0   4   4      82     959   1
   1   4   4  120392    2922   1
   2   4   4    4336     976   1
   3   4   4  182804    2774   1
   4   4   4   12031     869   1
   5   4   4   56605    1277   1
   6   4   4   42838    1391   1
   7   4   4    4291    1728   1
   8   4   4   30469    4887   1
   9   4   4  292418   10609   1
  10   4   4  239669    9962   1
  11   4   4   20084    8067   1
  -7   5   4     531    4673   1
  -6   5   4   25157    4094   1
  -5   5   4    -256    2319   1
  -4   5   4   47523    2845   1
  -3   5   4   82025    3524   1
  -2   5   4   46183    2195   1
  -1   5   4   -1072    1072   1
   0   5   4    -571    1005   1
   1   5   4  344891    5302   1
   2   5   4  107119    2516   1
   3   5   4  122023    2393   1
   4   5   4  238257    3449   1
   5   5   4  964870   10503   1
   6   5   4  636448    7460   1
   7   5   4  206455    3742   1
   8   5   4     687    1355   1
   9   5   4   91519    7475   1
  10   5   4    9234    4262   1
  11   5   4   -2625    4200   1
  12   5   4   -4156    5220   1
  -6   6   4   34105    4755   1
  -5   6   4   32407    4334   1
  -4   6   4    2954    2721   1
  -3   6   4   61874    4205   1
  -2   6   4  194491    5118   1
  -1   6   4   96455    5062   1
   0   6   4  171353    3565   1
   1   6   4  672414    9690   1
   3   6  -1  477627    7897  -2
   2   6   4  477627    7897   1
   2   6  -1  536659    7113  -2
   3   6   4  536659    7113   1
   1   6  -1  390012    5922  -2
   4   6   4  390012    5922   1
   0   6  -1  141242    2729  -2
   5   6   4  141242    2729   1
  -1   6  -1  106630    2220  -2
   6   6   4  106630    2220   1
   7   6   4   87383   17817   1
   8   6   4  113796    3789   1
   9   6   4  242213    6742   1
  10   6   4   51504    5791   1
  11   6   4   -4065    4065   1
  12   6   4   38732    6119   1
  -5   7   4    -327    3515   1
  -4   7   4    -746    2868   1
  -3   7   4    3103    2606   1
  -2   7   4   19962    2681   1
  -1   7   4   36661    4315   1
   0   7   4   27920    2697   1
   1   7   4  354314    6640   1
   2   7   4  142449    3594   1
   3   7   4   73359    2973   1
   4   7   4   24652    1624   1
   5   7   4  588812    9021   1
   6   7   4  242221    4291   1
   7   7   4   40616    1844   1
   8   7   4     394    1367   1
   9   7   4   80874    2721   1
  10   7   4    7275    1923   1
  11   7   4    1612    1887   1
  -4   8   4    6425    4481   1
  -3   8   4   31430    4141   1
  -2   8   4   85364    4785   1
  -1   8   4   52863    3686   1
   0   8   4    9817    2524   1
   1   8   4    2895    2760   1
   2   8   4   11467    2102   1
   3   8   4   16659    2192   1
   4   8   4   15056    1959   1
   5   8   4  141909    4326   1
   6   8   4   79306    2867   1
   7   8   4   45268    2153   1
   8   8   4   75394    2551   1
   9   8   4  344466    6790   1
  10   8   4   33846    2758   1
  11   8   4      17    1820   1
  -3   9   4    6388    3953   1
  -2   9   4    6500    3327   1
  -1   9   4     -87    2666   1
   0   9   4    9492    2834   1
   1   9   4   82242    4603   1
   2   9   4  149022    5750   1
   3   9   4    4704    2404   1
   4   9   4  145327    5362   1
   5   9   4  582884   11095   1
   6   9   4  180235    5157   1
   7   9   4   11859    2167   1
   8   9   4   12665    2416   1
   9   9   4   44279    3184   1
  10   9   4   14929    2780   1
  11   9   4    4785    2149   1
  -1  10   4   -2731    3644   1
   0  10   4   21406    3707   1
   1  10   4   24217    3657   1
   2  10   4   36588    3608   1
   3  10   4   43558    3919   1
   4  10   4     197    2643   1
   5  10   4    2874    2793   1
   6  10   4   11807    2832   1
   7  10   4   85728    6227   1
   8  10   4   67422    3603   1
   9  10   4  106362    5250   1
  10  10   4   17108    4167   1
   0  11   4   11552    3834   1
   1  11   4    7831    3486   1
   2  11   4    6345    3088   1
   3  11   4   10694    3461   1
   4  11   4  128049    7377   1
   5  11   4  178043    8242   1
   6  11   4   22642    3818   1
   7  11   4   -1575    2860   1
   8  11   4    7519    3106   1
   9  11   4    -595    2613   1
   3  12   4    3187    3893   1
   6  12   2   14593    4365  -2
   4  12   4   14593    4365   1
   5  12   2    3187    5669  -2
   5  12   4    3187    5669   1
   4  12   2     545    3747  -2
   6  12   4     545    3747   1
   3  12   2   -1270    3523  -2
   7  12   4   -1270    3523   1
  -5 -11   5   31196    6108   1
  -4 -11   5    -861    4811   1
  -3 -11   5    1961    4304   1
  -8 -10   5   -3055    3055   1
  -7 -10   5   11355    6646   1
  -6 -10   5   38682    6398   1
  -5 -10   5   66286   17410   1
  -4 -10   5   60379    6716   1
  -3 -10   5   -2714    3419   1
  -2 -10   5   59004    5173   1
  -1 -10   5   57200    5667   1
   0 -10   5    4606    3802   1
  -9  -9   5  102116    9282   1
  -8  -9   5   40253    4669   1
  -7  -9   5    -513    3386   1
  -6  -9   5   10880    3852   1
  -5  -9   5   26226    5161   1
  -4  -9   5     570    3384   1
  -3  -9   5    1927    3140   1
  -2  -9   5    7820    4195   1
  -1  -9   5    -585    3274   1
   0  -9   5   -3108    3108   1
   1  -9   5   16492    3312   1
   2  -9   5   45368    4333   1
  -9  -8   5   -2983    2983   1
  -8  -8   5   -3148    3148   1
  -7  -8   5   -2937    2937   1
  -6  -8   5    3207    3640   1
  -5  -8   5   22643    4533   1
  -4  -8   5     -69    2701   1
  -3  -8   5   89431    5310   1
  -2  -8   5  202966    6515   1
  -1  -8   5  117587    5303   1
   0  -8   5    3159    2911   1
   1  -8   5   22659    3268   1
   2  -8   5    9147    2797   1
   3  -8   5    1791    2912   1
   4  -8   5    -813    3306   1
 -10  -7   5   30692    5066   1
  -9  -7   5   44043    6068   1
  -8  -7   5      24    3605   1
  -7  -7   5   34905    4742   1
  -6  -7   5  128491    6723   1
  -5  -7   5   52047    3427   1
  -4  -7   5   -1091    1823   1
  -3  -7   5   -1223    2037   1
  -2  -7   5   31296    2882   1
  -1  -7   5   21428    2890   1
   0  -7   5   19985    3039   1
   1  -7   5   16738    3115   1
   2  -7   5  138163    8275   1
   3  -7   5   47582    4102   1
   4  -7   5    3259    3465   1
   5  -7   5   27011    4540   1
 -10  -6   5    3700    3323   1
  -9  -6   5     626    3688   1
  -8  -6   5   38918    5568   1
  -7  -6   5   36523    4639   1
  -6  -6   5  182385    8108   1
  -5  -6   5  253379    7086   1
  -4  -6   5    9926    2515   1
  -3  -6   5  195093    4289   1
  -2  -6   5  352658    6238   1
  -1  -6   5  261487    6498   1
  -5  -6  -8   35117    4049  -2
   0  -6   5   35117    4049   1
  -6  -6  -8   73585    4169  -2
   1  -6   5   73585    4169   1
  -7  -6  -8  161214    5084  -2
   2  -6   5  161214    5084   1
  -8  -6  -8  105400    4133  -2
   3  -6   5  105400    4133   1
  -9  -6  -8   45018    3766  -2
   4  -6   5   45018    3766   1
 -10  -6  -8    7137    2845  -2
   5  -6   5    7137    2845   1
   6  -6   5   15921    3782   1
 -10  -5   5  123211    6046   1
  -9  -5   5   89386    5174   1
  -8  -5   5   15696    3745   1
  -7  -5   5   83245    5732   1
  -6  -5   5  331321    9541   1
  -5  -5   5   66490    3514   1
  -4  -5   5   23269    2238   1
  -3  -5   5    -468    1306   1
  -2  -5   5    3752    1388   1
  -1  -5   5    4275    1256   1
   0  -5   5   23452    1539   1
   1  -5   5  153792    3462   1
   2  -5   5   99330    3931   1
   3  -5   5    -917    1763   1
   4  -5   5  117551    4219   1
   5  -5   5  168904    5441   1
   6  -5   5   31556    3557   1
   7  -5   5    7233    3881   1
 -10  -4   5    3864    3364   1
  -9  -4   5     157    3003   1
  -8  -4   5   60805    4386   1
  -7  -4   5   62477    3621   1
  -6  -4   5  292022    8447   1
  -5  -4   5  257263    5624   1
  -4  -4   5   31130    2125   1
  -3  -4   5  376340    6778   1
  -2  -4   5  149751    3766   1
  -1  -4   5   13651    1425   1
   0  -4   5  383771    5591   1
   1  -4   5  644447    9246   1
   2  -4   5   84442    2396   1
   3  -4   5   28004    1796   1
   4  -4   5    1938    1659   1
   5  -4   5    1405    1987   1
   6  -4   5   11855    2580   1
   7  -4   5    3468    2639   1
   8  -4   5     -33    2779   1
 -10  -3   5   95547    5553   1
  -9  -3   5    9463    4793   1
  -8  -3   5   -2248    2248   1
  -7  -3   5   39312    3091   1
  -6  -3   5  141630    4821   1
  -5  -3   5   67097    2317   1
  -4  -3   5  133090    3465   1
  -3  -3   5    5544    1380   1
  -2  -3   5   88436    2761   1
  -1  -3   5    -417    1072   1
   0  -3   5   76920    2295   1
   1  -3   5  540590    8226   1
   2  -3   5  183950    3643   1
   3  -3   5     228    1043   1
   4  -3   5   66282    2234   1
   5  -3   5  340338    5842   1
   6  -3   5    4816    1879   1
   7  -3   5    1875    2204   1
   8  -3   5    4804    2725   1
 -10  -2   5    2641    3848   1
  -9  -2   5   14436    3941   1
  -8  -2   5       0    2452   1
  -7  -2   5    5838    2352   1
  -6  -2   5  160825    5160   1
  -5  -2   5  101571    3085   1
  -4  -2   5  135467    3214   1
  -3  -2   5  813063   14258   1
  -2  -2   5 1614032   22868   1
  -1  -2   5    3811    1195   1
   0  -2   5  312594    4692   1
   1  -2   5  317210    5204   1
   2  -2   5  195662    3437   1
   3  -2   5  365874    5914   1
   4  -2   5    -981    1000   1
   5  -2   5   15300    1466   1
   6  -2   5     -92    2206   1
   7  -2   5   50509    2642   1
   8  -2   5   57004    3205   1
   9  -2   5   45639    3271   1
 -10  -1   5   39935    4471   1
  -9  -1   5    7271    3584   1
  -8  -1   5   46964    4501   1
  -7  -1   5   93500    3871   1
  -6  -1   5  133681    4287   1
  -5  -1   5   52355    1942   1
  -4  -1   5   53669    2034   1
  -3  -1   5   28093    1503   1
  -2  -1   5   99552    2538   1
  -1  -1   5    6255    1226   1
   0  -1   5  221859    4100   1
   1  -1   5  719981    9560   1
   2  -1   5    4281     910   1
   3  -1   5  374821    5520   1
   4  -1   5  196901    3464   1
   5  -1   5  780149    9740   1
   6  -1   5   15872    1555   1
   7  -1   5    7458    1571   1
   8  -1   5   37055    2421   1
   9  -1   5   16234    2076   1
  10  -1   5    2291    3108   1
  -9   0   5     -42    3103   1
  -8   0   5    9229    3409   1
  -7   0   5   54606    4487   1
  -6   0   5  115173    4158   1
  -5   0   5     -95    1354   1
  -4   0   5  809477   11473   1
  -3   0   5  545496   12812   1
  -2   0   5  399778   11781   1
  -1   0   5  616352   13906   1
   0   0  -5 3676330   88164  -2
   0   0   5 3676330   88164   1
  -1   0  -5  919033   23041  -2
   1   0   5  919033   23041   1
  -2   0  -5    2831     874  -2
   2   0   5    2831     874   1
  -3   0  -5  682609    9060  -2
   3   0   5  682609    9060   1
  -4   0  -5   39481    1335  -2
   4   0   5   39481    1335   1
  -5   0  -5    3836     923  -2
   5   0   5    3836     923   1
  -6   0  -5   16246    1271  -2
   6   0   5   16246    1271   1
  -7   0  -5  135745    3851  -2
   7   0   5  135745    3851   1
   8   0   5   61368    2342   1
   9   0   5  115442    5701   1
  10   0   5    5698    2724   1
  -9   1   5    2398    3060   1
  -8   1   5   53141    3958   1
  -7   1   5   91681    4613   1
  -6   1   5   22915    2889   1
  -5   1   5    -475    1593   1
  -4   1   5    2514    1327   1
  -3   1   5   26200    1928   1
  -2   1   5  110190    2669   1
  -1   1   5   32659    1540   1
   0   1   5    2228    1024   1
   1   1   5    8694    1117   1
   2   1   5   50923    1433   1
   3   1   5  275004    4477   1
   4   1   5 1072014   13010   1
   5   1   5  559516    7240   1
   6   1   5   19867    1331   1
   7   1   5   32890    1548   1
   8   1   5    -824    1245   1
   9   1   5    4927    1892   1
  10   1   5    6418    2952   1
  11   1   5    1017    2235   1
  -9   2   5   -1703    3344   1
  -8   2   5    1570    2894   1
  -7   2   5   29432    3071   1
  -6   2   5   56938    3580   1
  -5   2   5   -1728    1728   1
  -4   2   5  203795    4197   1
  -3   2   5  460463    7065   1
  -2   2   5   22232    1649   1
  -1   2   5  311678    5001   1
   0   2   5  293324    4427   1
   1   2   5  515491    6761   1
   2   2   5  759558    8598   1
   3   2   5  268774    4181   1
   4   2   5   27540    1069   1
   5   2   5   86514    1858   1
   6   2   5    -899     899   1
   7   2   5  113924    2801   1
   8   2   5   19870    1707   1
   9   2   5   24235    1800   1
  10   2   5   11880    2210   1
  11   2   5   85345    6736   1
  -8   3   5   -3117    3117   1
  -7   3   5   18581    3319   1
  -6   3   5    -641    2467   1
  -5   3   5   -1829    1829   1
  -4   3   5     765    1582   1
  -3   3   5   51608    2222   1
  -2   3   5  214450    4186   1
  -1   3   5  335545    5188   1
   0   3   5  969821   11597   1
   1   3   5  193646    3514   1
   2   3   5   44085    1577   1
   3   3   5  712768    8753   1
   4   3   5 1052226   11082   1
   5   3   5  298989    3876   1
   6   3   5   98312    2368   1
   7   3   5  117573    2863   1
   8   3   5   81990    3272   1
   9   3   5   56480    2717   1
  10   3   5   -2004    2158   1
  11   3   5     704    1845   1
  -7   4   5    1431    3121   1
  -6   4   5   -1338    2606   1
  -5   4   5  100347    4296   1
  -4   4   5  308204    6258   1
  -3   4   5  265972    5154   1
  -2   4   5   22447    1764   1
  -1   4   5  106907    2772   1
   0   4   5  426279    5724   1
   1   4   5  369221    5217   1
   2   4   5  164942    3096   1
   3   4   5    3511     883   1
   4   4   5  187273    2831   1
   5   4   5   71452    1566   1
   6   4   5   47506    1498   1
   7   4   5  135457    2866   1
   8   4   5  133927    4859   1
   9   4   5   18124    2921   1
  10   4   5   51408    6202   1
  11   4   5   73340   13570   1
  -7   5   5   29893    7991   1
  -6   5   5    4355    4062   1
  -5   5   5     996    2943   1
  -4   5   5    9469    2383   1
  -3   5   5    2710    1656   1
  -2   5   5    9485    1710   1
  -1   5   5   66640    2562   1
   0   5   5   83136    2399   1
   1   5   5    1394    1166   1
   2   5   5   35808    2253   1
   3   5   5  928719   11583   1
   4   5   5  333275    4501   1
   5   5   5    4829     871   1
   6   5   5   10226     939   1
   7   5   5   41322    1515   1
   8   5   5   71102    2061   1
   9   5   5    7255    2501   1
  10   5   5    5967    4215   1
  11   5   5    1220    6576   1
  -6   6   5    4634    4197   1
  -5   6   5    9427    3604   1
  -4   6   5   23153    3252   1
  -3   6   5   43736    3605   1
  -2   6   5    5833    2097   1
  -1   6   5  102654    3765   1
   0   6   5   54230    3809   1
   1   6   5  207769    4743   1
   2   6  -2   20453    1436  -2
   3   6   5   20453    1436   1
   1   6  -2   38762    1741  -2
   4   6   5   38762    1741   1
   0   6  -2  251118    4330  -2
   5   6   5  251118    4330   1
  -1   6  -2  204311    3502  -2
   6   6   5  204311    3502   1
  -2   6  -2  295336    4681  -2
   7   6   5  295336    4681   1
   8   6   5  481042    7088   1
   9   6   5   15288    2656   1
  10   6   5   69521    7197   1
  11   6   5   86374    7180   1
  -5   7   5   -3201    3201   1
  -4   7   5    -285    2995   1
  -3   7   5   25451    3156   1
  -2   7   5   25407    2815   1
  -1   7   5   76308    3723   1
   0   7   5  184345    5381   1
   1   7   5    -312    1945   1
   2   7   5  225040    5177   1
   3   7   5  369841    7728   1
   4   7   5  505203    7329   1
   5   7   5   55547    2337   1
   6   7   5    5668    1423   1
   7   7   5   22041    1633   1
   8   7   5   46320    2949   1
   9   7   5     308    1748   1
  10   7   5    1958    1496   1
  11   7   5    2271    1958   1
  -4   8   5    9095    4245   1
  -3   8   5    9293    3523   1
  -2   8   5    5127    2979   1
  -1   8   5  202409    6152   1
   0   8   5  135185    5070   1
   1   8   5   61064    3546   1
   2   8   5    7797    2799   1
   3   8   5    2242    1825   1
   4   8   5    1191    1718   1
   5   8   5     973    1693   1
   6   8   5   50616    2939   1
   7   8   5   11741    1693   1
   8   8   5   39868    2152   1
   9   8   5   73840    3096   1
  10   8   5  198393    5665   1
  11   8   5   65182    3895   1
  -3   9   5   24295    4482   1
  -2   9   5   17818    3640   1
  -1   9   5   26264    3473   1
   0   9   5    6227    2743   1
   1   9   5   11377    3035   1
   2   9   5   61723    4528   1
   3   9   5   84545    4375   1
   4   9   5   13092    4116   1
   5   9   5   53779    3328   1
   6   9   5  144145    4694   1
   7   9   5  142568    4282   1
   8   9   5   29551    2443   1
   9   9   5     608    2552   1
  10   9   5   -2049    2282   1
  11   9   5     310    2064   1
  -1  10   5     748    3551   1
   0  10   5     250    3019   1
   1  10   5     621    2882   1
   2  10   5    4013    3320   1
   3  10   5   -2273    2903   1
   4  10   5   -1072    2816   1
   5  10   5     278    2403   1
   6  10   5  140163    5485   1
   7  10   5   65284    4000   1
   8  10   5    1486    2296   1
   9  10   5   38031    3115   1
  10  10   5  121164    8469   1
   1  11   5    -839    3645   1
   2  11   5   27963    4493   1
   3  11   5   98139    6117   1
   4  11   5   49428    4826   1
   5  11   5   28485    5373   1
   6  11   5   84804    5275   1
   7  11   5   75667    5096   1
   8  11   5   32878    3582   1
   9  11   5    1195    2642   1
   3  12   5    1513    3762   1
   4  12   5   14662    4321   1
   5  12   1   18244    4560  -2
   5  12   5   18244    4560   1
   4  12   1   45222    6823  -2
   6  12   5   45222    6823   1
   3  12   1   34229    4823  -2
   7  12   5   34229    4823   1
  -7 -10   6   -5347    5347   1
  -6 -10   6    6923    6469   1
  -5 -10   6    2856    4779   1
  -4 -10   6   31494    7240   1
  -3 -10   6   19327    5691   1
  -2 -10   6    1283    4159   1
  -1 -10   6   20442    4894   1
  -8  -9   6   28785    5619   1
  -7  -9   6    5072    4606   1
  -6  -9   6    -597    5377   1
  -5  -9   6     402    5566   1
  -4  -9   6     845    4697   1
  -3  -9   6    2643    4183   1
  -2  -9   6    2036    3815   1
  -1  -9   6   -4222    4734   1
   0  -9   6    7572    3707   1
   1  -9   6    6276    3760   1
   2  -9   6   -2923    4201   1
  -9  -8   6    -415    5276   1
  -8  -8   6    4872    7300   1
  -7  -8   6   12794    4582   1
  -6  -8   6     690    3825   1
  -5  -8   6   18212    3786   1
  -4  -8   6  118534    6486   1
  -3  -8   6   52472    4386   1
  -2  -8   6    6005    3193   1
  -1  -8   6  127219    6557   1
   0  -8   6  128299    5702   1
   1  -8   6   39807    4047   1
   2  -8   6    8230    3271   1
   3  -8   6    4531    3034   1
  -9  -7   6   15615    8211   1
  -8  -7   6   48257    5624   1
  -7  -7   6   27733    5417   1
  -6  -7   6   -1934    6747   1
  -5  -7   6   34501    7770   1
  -4  -7   6   84898    5290   1
  -3  -7   6   54321    4733   1
  -2  -7   6   68434    4967   1
  -1  -7   6   52651    3495   1
   0  -7   6   49337    4694   1
   1  -7   6   20852    3265   1
   2  -7   6   11411    2829   1
   3  -7   6   69203    6285   1
   4  -7   6   23676    3701   1
   5  -7   6   -2224    3553   1
 -10  -6   6   10624    4123   1
  -9  -6   6   -3155    3155   1
  -8  -6   6   -7038    7748   1
  -7  -6   6   14279    4060   1
  -6  -6   6   43162    4888   1
  -5  -6   6  234266    8251   1
  -4  -6   6  343029    8816   1
  -3  -6   6   42576    2740   1
  -2  -6   6   52015    2914   1
  -1  -6   6  290126    6803   1
  -5  -6  -9  101388    4003  -2
   0  -6   6  101388    4003   1
  -6  -6  -9  127360    8772  -2
   1  -6   6  127360    8772   1
  -7  -6  -9   84297    3786  -2
   2  -6   6   84297    3786   1
  -8  -6  -9   25956    2737  -2
   3  -6   6   25956    2737   1
  -9  -6  -9   35106    3191  -2
   4  -6   6   35106    3191   1
 -10  -6  -9   63226    4480  -2
   5  -6   6   63226    4480   1
 -11  -6  -9   14421    4256  -2
   6  -6   6   14421    4256   1
 -10  -5   6    -103    3536   1
  -9  -5   6   72893    5131   1
  -8  -5   6   89376    5320   1
  -7  -5   6   33756    4589   1
  -6  -5   6   27336    4203   1
  -5  -5   6   42125    4913   1
  -4  -5   6   16345    2604   1
  -3  -5   6    1495    1735   1
  -2  -5   6   23190    2080   1
  -1  -5   6   47331    2378   1
   0  -5   6   82217    2981   1
   1  -5   6   22262    2223   1
   2  -5   6   62637    3243   1
   3  -5   6  240551    5451   1
   4  -5   6  107538    5890   1
   5  -5   6    1102    2541   1
   6  -5   6    9059    4962   1
   7  -5   6   24410    3961   1
 -10  -4   6    1956    3398   1
  -9  -4   6   -2441    5453   1
  -8  -4   6    5365    3154   1
  -7  -4   6    2828    3571   1
  -6  -4   6    1927    2538   1
  -5  -4   6  262250    7045   1
  -4  -4   6  345793    6611   1
  -3  -4   6   32628    2158   1
  -2  -4   6  108586    4002   1
  -1  -4   6  306884    5319   1
   0  -4   6  320817    5016   1
   1  -4   6   14358    1566   1
   2  -4   6   53905    2632   1
   3  -4   6   16345    1874   1
   4  -4   6   19961    2350   1
   5  -4   6   34083    2902   1
   6  -4   6   42249    3674   1
   7  -4   6   41198    3784   1
   8  -4   6    4067    3017   1
 -10  -3   6   11515    4803   1
  -9  -3   6   59483    5904   1
  -8  -3   6   58296    6263   1
  -7  -3   6   27055    3119   1
  -6  -3   6  128265    4943   1
  -5  -3   6  176586    5013   1
  -4  -3   6    2030    1444   1
  -3  -3   6  204102    4782   1
  -2  -3   6   80103    2990   1
  -1  -3   6  212192    4533   1
   0  -3   6   19353    1490   1
   1  -3   6  135058    3289   1
   2  -3   6  870302   12505   1
   3  -3   6  748943   10867   1
   4  -3   6  232936    4634   1
   5  -3   6   65581    2664   1
   6  -3   6   40901    2634   1
   7  -3   6   24856    3016   1
   8  -3   6    3351    2820   1
 -10  -2   6    2103    3788   1
  -9  -2   6    8994    3620   1
  -8  -2   6    -951    3782   1
  -7  -2   6   10140    3140   1
  -6  -2   6   89807    4261   1
  -5  -2   6  634901   11099   1
  -4  -2   6  112830    3309   1
  -3  -2   6    -267    1289   1
  -2  -2   6 1647382   25209   1
  -1  -2   6 1878260   26434   1
   0  -2   6  414986    6685   1
   1  -2   6   39441    1800   1
   2  -2   6   49003    1839   1
   3  -2   6  139840    3023   1
   4  -2   6   21512    1694   1
   5  -2   6    1616    1309   1
   6  -2   6    5300    1699   1
   7  -2   6   13773    2083   1
   8  -2   6     901    2055   1
   9  -2   6   16035    2920   1
 -10  -1   6   18312    5176   1
  -9  -1   6   95296    5998   1
  -8  -1   6   11928    4027   1
  -7  -1   6    2894    2490   1
  -6  -1   6  207803    5727   1
  -5  -1   6  166662    4232   1
  -4  -1   6   47777    2542   1
  -3  -1   6  301738    5131   1
  -2  -1   6  226702    6520   1
  -1  -1   6  886227   11873   1
   0  -1   6  257108    4725   1
   1  -1   6   55751    3104   1
   2  -1   6  510130    7702   1
   3  -1   6   42640    1617   1
   4  -1   6    3780    1190   1
   5  -1   6  155172    3098   1
   6  -1   6  177176    3933   1
   7  -1   6   46256    2406   1
   8  -1   6    1214    1797   1
   9  -1   6    1770    1977   1
  10  -1   6   -3820    3820   1
  -9   0   6    1934    3238   1
  -8   0   6    4226    3868   1
  -7   0   6   17325    2971   1
  -6   0   6  122685    4977   1
  -5   0   6  796489   25817   1
  -4   0   6  287043    6533   1
  -3   0   6   73539    2410   1
  -2   0   6  539280    8359   1
  -1   0   6 1951269   49217   1
   0   0  -6  136370    4079  -2
   0   0   6  136370    4079   1
  -1   0  -6  130209    3279  -2
   1   0   6  130209    3279   1
  -2   0  -6   33057    1556  -2
   2   0   6   33057    1556   1
  -3   0  -6  461228    7470  -2
   3   0   6  461228    7470   1
  -4   0  -6  244883    4161  -2
   4   0   6  244883    4161   1
  -5   0  -6  128333    2689  -2
   5   0   6  128333    2689   1
  -6   0  -6  250087    4180  -2
   6   0   6  250087    4180   1
  -7   0  -6   30229    1829  -2
   7   0   6   30229    1829   1
  -8   0  -6    7394    1573  -2
   8   0   6    7394    1573   1
   9   0   6  137582    4471   1
  10   0   6  138162    6376   1
  -9   1   6   68227    4972   1
  -8   1   6   34651    4307   1
  -7   1   6    1070    2793   1
  -6   1   6    7105    2654   1
  -5   1   6    -325    2270   1
  -4   1   6   15784    1719   1
  -3   1   6  216219    4204   1
  -2   1   6  255072    4828   1
  -1   1   6  630442    8870   1
   0   1   6   25948    1555   1
   1   1   6  611797    8522   1
   2   1   6 1309483   16670   1
   3   1   6  545073    7986   1
   4   1   6   23970    1370   1
   5   1   6  568644    7850   1
   6   1   6  418380    5867   1
   7   1   6  145388    3130   1
   8   1   6   56173    2437   1
   9   1   6   11428    2030   1
  10   1   6   -1864    1913   1
  -8   2   6    -116    3056   1
  -7   2   6    4404    2921   1
  -6   2   6  114371    9159   1
  -5   2   6  211566    5562   1
  -4   2   6   24688    2118   1
  -3   2   6  180437    3903   1
  -2   2   6 1043447   14702   1
  -1   2   6  568730    8181   1
   0   2   6    3252    1061   1
   1   2   6    7602    1084   1
   2   2   6  291825    4383   1
   3   2   6  395834    5771   1
   4   2   6  302968    4616   1
   5   2   6  102894    2317   1
   6   2   6  146109    2874   1
   7   2   6    -641    1132   1
   8   2   6   34890    1799   1
   9   2   6   76327    2874   1
  10   2   6   70928    4419   1
  11   2   6    -268    1941   1
  -8   3   6    -301    3472   1
  -7   3   6   19081    3469   1
  -6   3   6   26876    3708   1
  -5   3   6   21498    2733   1
  -4   3   6    9240    2073   1
  -3   3   6   11538    1671   1
  -2   3   6      17    1232   1
  -1   3   6   12319    1362   1
   0   3   6   87677    2275   1
   1   3   6  480898    6676   1
   2   3   6 1429993   17186   1
   3   3   6  248709    4004   1
   4   3   6    8680     929   1
   5   3   6  356569    4976   1
   6   3   6  178579    3514   1
   7   3   6   15217    1319   1
   8   3   6   21927    2561   1
   9   3   6     -52    1798   1
  10   3   6   -1373    1373   1
  11   3   6   -1030    1685   1
  -7   4   6     355    3555   1
  -6   4   6   42410    4952   1
  -5   4   6   39937    3636   1
  -4   4   6   10886    2366   1
  -3   4   6  175962    4798   1
  -2   4   6  347324    6107   1
  -1   4   6  225787    4263   1
   0   4   6  157439    3041   1
   1   4   6   60304    2023   1
   2   4   6   37026    1616   1
   3   4   6   12448    1134   1
   4   4   6   95293    2045   1
   5   4   6   82141    1812   1
   6   4   6   28250    1511   1
   7   4   6    2760     877   1
   8   4   6   81534    2609   1
   9   4   6  156515    4863   1
  10   4   6  150139    3916   1
  11   4   6    1722    2112   1
  -6   5   6    8730    3957   1
  -5   5   6   11571    3913   1
  -4   5   6   36715    3684   1
  -3   5   6   88994    3746   1
  -2   5   6  150247    4408   1
  -1   5   6   53387    2812   1
   0   5   6   48788    1953   1
   1   5   6  110725    3048   1
   2   5   6  772149   10746   1
   3   5   6  107253    2674   1
   4   5   6  538086    6647   1
   5   5   6  609936    7674   1
   6   5   6  219638    3541   1
   7   5   6   66616    1941   1
   8   5   6    -301    1102   1
   9   5   6    3552    2454   1
  10   5   6    -710    2651   1
  11   5   6    7289    2962   1
  -6   6   6   46882    6277   1
  -5   6   6   36957    4905   1
  -4   6   6    -246    3178   1
  -3   6   6   83878    4520   1
  -2   6   6  156960    5377   1
  -1   6   6   19497    3675   1
   2   6   6  210271    4486   1
   3   6   6  492510    7099   1
   1   6  -3  279023    4593  -2
   4   6   6  279023    4593   1
   0   6  -3   38339    1699  -2
   5   6   6   38339    1699   1
  -1   6  -3   78982    4612  -2
   6   6   6   78982    4612   1
  -2   6  -3   66577    2988  -2
   7   6   6   66577    2988   1
  -3   6  -3  323534    5489  -2
   8   6   6  323534    5489   1
   9   6   6  152671    3756   1
  10   6   6   63501    3228   1
  11   6   6    1623    2517   1
  -5   7   6    3303    4838   1
  -4   7   6    3447    3544   1
  -3   7   6   -2686    2686   1
  -2   7   6   -1655    2401   1
  -1   7   6    6936    2476   1
   0   7   6   76186    3915   1
   1   7   6  264131    8268   1
   2   7   6   65745    3430   1
   3   7   6     944    1484   1
   4   7   6  155718    3429   1
   5   7   6  254284    4480   1
   6   7   6   85487    2624   1
   7   7   6   -1201    1201   1
   8   7   6    -285    1414   1
   9   7   6     720    1600   1
  10   7   6   -1496    1496   1
  11   7   6    1642    2672   1
  -4   8   6    1256    4621   1
  -3   8   6    8140    3737   1
  -2   8   6   28465    3936   1
  -1   8   6    -139    2464   1
   0   8   6    2379    2584   1
   1   8   6   23703    3168   1
   2   8   6   19127    3077   1
   3   8   6   42806    3235   1
   4   8   6  101944    3903   1
   5   8   6  103757    3587   1
   6   8   6    8248    1955   1
   7   8   6    -757    1445   1
   8   8   6  198433    4383   1
   9   8   6  211136    5296   1
  10   8   6    6023    2121   1
  11   8   6   14966    2282   1
  -2   9   6     257    3410   1
  -1   9   6    9560    3250   1
   0   9   6   32074    7290   1
   1   9   6  149842    6628   1
   2   9   6  136898    6105   1
   3   9   6     320    2546   1
   4   9   6   47049    3580   1
   5   9   6   52895    3603   1
   6   9   6   68527    3752   1
   7   9   6     533    1939   1
   8   9   6    6397    2037   1
   9   9   6   11725    2544   1
  10   9   6   22712    3621   1
  11   9   6   29299    3104   1
  -1  10   6   -2662    3919   1
   0  10   6   -3272    3272   1
   1  10   6   -2774    2941   1
   2  10   6    8754    3438   1
   3  10   6   10262    3451   1
   4  10   6     148    2935   1
   5  10   6   25618    3253   1
   6  10   6   -2585    2585   1
   7  10   6  106423    6415   1
   8  10   6  128009    4687   1
   9  10   6  108342    5118   1
  10  10   6   -2780    2780   1
   1  11   6   -2179    3755   1
   2  11   6    3673    4143   1
   3  11   6   33944    4613   1
   4  11   6   94642    5889   1
   5  11   6   57657    4832   1
   6  11   6   -1205    3598   1
   7  11   6   -1535    2922   1
   8  11   6    5011    2833   1
   9  11   6    4878    2733   1
   4  12   6    9698    4330   1
   5  12   0   16866    4048  -2
   5  12   6   16866    4048   1
   4  12   0    8172    3982  -2
   6  12   6    8172    3982   1
   3  12   0   32085    4689  -2
   7  12   6   32085    4689   1
  -6 -10   7   55480   10957   1
  -5 -10   7   69973   18828   1
  -4 -10   7    9677    6164   1
  -3 -10   7    6427    5020   1
  -2 -10   7   33369    6172   1
  -7  -9   7    2059    5987   1
  -6  -9   7    2634   17304   1
  -5  -9   7    6852    6334   1
  -4  -9   7   14158    6048   1
  -3  -9   7   18320    5209   1
  -2  -9   7    5198    3928   1
  -1  -9   7   -3357    3767   1
   0  -9   7   15763    3984   1
   1  -9   7   25785    4608   1
  -8  -8   7    3150    7784   1
  -7  -8   7   16542    6245   1
  -6  -8   7   42544    7108   1
  -5  -8   7   19218    6293   1
  -4  -8   7   13943    4630   1
  -3  -8   7   74484    7263   1
  -2  -8   7  100672    7356   1
  -1  -8   7   13870    3752   1
   0  -8   7   17275    3769   1
   1  -8   7   22529    3673   1
   2  -8   7   17308    3669   1
   3  -8   7   -3278    3278   1
  -9  -7   7    7610    9434   1
  -8  -7   7    1605    5337   1
  -7  -7   7   10056    5673   1
  -6  -7   7   20891    5989   1
  -5  -7   7    -302    4961   1
  -4  -7   7     777    4686   1
  -3  -7   7     134    2725   1
  -2  -7   7    -517    3168   1
  -1  -7   7    -831    2502   1
   0  -7   7    8017    2795   1
   1  -7   7   64055    5670   1
   2  -7   7   68854    4566   1
   3  -7   7    7947    3180   1
   4  -7   7    6192    3652   1
  -9  -6   7    6306    4327   1
  -8  -6   7    5673    4157   1
  -7  -6   7   31951    4802   1
  -6  -6   7   24666    4680   1
  -5  -6   7   16810    4056   1
  -4  -6   7   84509    5188   1
  -3  -6   7  307239    8573   1
  -2  -6   7  338250    8497   1
   0  -6   7   36946    5854   1
  -6  -6 -10     974    2401  -2
   1  -6   7     974    2401   1
  -7  -6 -10  234919    8670  -2
   2  -6   7  234919    8670   1
  -8  -6 -10  201934    6610  -2
   3  -6   7  201934    6610   1
  -9  -6 -10   22288    2938  -2
   4  -6   7   22288    2938   1
 -10  -6 -10   13915    4818  -2
   5  -6   7   13915    4818   1
 -10  -5   7   29407    5872   1
  -9  -5   7   19837    4110   1
  -8  -5   7    1450    3437   1
  -7  -5   7   50503    7912   1
  -6  -5   7  110053    6734   1
  -5  -5   7  148343    6333   1
  -4  -5   7  127399    5240   1
  -3  -5   7     726    1916   1
  -2  -5   7   39882    2845   1
  -1  -5   7    -320    1809   1
   0  -5   7   86302    4398   1
   1  -5   7  241451    6627   1
   2  -5   7   65306    3881   1
   3  -5   7   13028    2525   1
   4  -5   7  193760    5688   1
   5  -5   7   62123    6363   1
   6  -5   7   22311    6113   1
 -10  -4   7   -1680    3693   1
  -9  -4   7    -674    3487   1
  -8  -4   7   71151    8011   1
  -7  -4   7  178926    7129   1
  -6  -4   7  139928    6195   1
  -5  -4   7     133    2545   1
  -4  -4   7  211902    6410   1
  -3  -4   7  450077    8766   1
  -2  -4   7   60543    2951   1
  -1  -4   7    8968    1564   1
   0  -4   7  239909    4464   1
   1  -4   7  228169    4564   1
   2  -4   7   23559    2371   1
   3  -4   7   -1496    1677   1
   4  -4   7   11597    2211   1
   5  -4   7   -2073    2073   1
   6  -4   7    -948    2461   1
   7  -4   7   -2638    2638   1
 -10  -3   7   51935    6026   1
  -9  -3   7   12594    3933   1
  -8  -3   7   -2426    3094   1
  -7  -3   7   46621    4374   1
  -6  -3   7   55493    4304   1
  -5  -3   7   33562    3091   1
  -4  -3   7     780    1617   1
  -3  -3   7   16467    1895   1
  -2  -3   7    -908    1525   1
  -1  -3   7    3473    1480   1
   0  -3   7  175388    3737   1
   1  -3   7  603913    9358   1
   2  -3   7  134626    3409   1
   3  -3   7   63946    2765   1
   4  -3   7  405714   10643   1
   5  -3   7   89135    4620   1
   6  -3   7    7350    2551   1
   7  -3   7    3549    2603   1
   8  -3   7    4645    2649   1
  -9  -2   7   -3403    3403   1
  -8  -2   7   14557    3869   1
  -7  -2   7   38530    4049   1
  -6  -2   7  135690    6055   1
  -5  -2   7   10170    2253   1
  -4  -2   7  133615    3597   1
  -3  -2   7  317720    6219   1
  -2  -2   7   87023    3275   1
  -1  -2   7   12609    1656   1
   0  -2   7   10632    1491   1
   1  -2   7  122282    3680   1
   2  -2   7  141661    3110   1
   3  -2   7    6481    1342   1
   4  -2   7   90990    2656   1
   5  -2   7   37323    2139   1
   6  -2   7    1723    1851   1
   7  -2   7   27422    2840   1
   8  -2   7   62053    3453   1
   9  -2   7    5067    3463   1
  -9  -1   7    2021    4437   1
  -8  -1   7    4288    3675   1
  -7  -1   7   28453    3406   1
  -6  -1   7    4541    2643   1
  -5  -1   7   15950    2242   1
  -4  -1   7   -1324    1324   1
  -3  -1   7    1552    1355   1
  -2  -1   7    6663    1500   1
  -1  -1   7  165021    3791   1
   0  -1   7 1219779   20456   1
   1  -1   7 1355968   21099   1
   2  -1   7   72087    2518   1
   3  -1   7  475626    6660   1
   4  -1   7  539063    7951   1
   5  -1   7  183704    3634   1
   6  -1   7    4578    1524   1
   7  -1   7   80813    3252   1
   8  -1   7   57670    3441   1
   9  -1   7   13191    2520   1
  -9   0   7    6405    3718   1
  -8   0   7   22374    6787   1
  -7   0   7   25488    3456   1
  -6   0   7   26802    3275   1
  -5   0   7  247114    6534   1
  -4   0   7  725879   21930   1
  -3   0   7  440442   10501   1
  -2   0   7  227811    7874   1
  -1   0   7  462059   10316   1
  -1   0  -7  278529    7598  -2
   1   0   7  278529    7598   1
  -2   0  -7   48841    1935  -2
   2   0   7   48841    1935   1
  -3   0  -7   -1050    1050  -2
   3   0   7   -1050    1050   1
  -4   0  -7   19875    1465  -2
   4   0   7   19875    1465   1
  -5   0  -7   -1053    1053  -2
   5   0   7   -1053    1053   1
  -6   0  -7   58132    2389  -2
   6   0   7   58132    2389   1
  -7   0  -7  220616    4646  -2
   7   0   7  220616    4646   1
  -8   0  -7  203959    5506  -2
   8   0   7  203959    5506   1
   9   0   7   30706    2318   1
  10   0   7   10623    2879   1
  -9   1   7   10737    3655   1
  -8   1   7   60436    5304   1
  -7   1   7   54465    4794   1
  -6   1   7   12494    3031   1
  -5   1   7    6786    2409   1
  -4   1   7   14240    2647   1
  -3   1   7   -1241    1351   1
  -2   1   7    6752    1537   1
  -1   1   7   90264    2700   1
   0   1   7  689588    9258   1
   1   1   7  127512    3061   1
   2   1   7   69297    2228   1
   3   1   7  680965    9433   1
   4   1   7  542449    8643   1
   5   1   7  100634    2681   1
   6   1   7   19336    1620   1
   7   1   7   14717    1564   1
   8   1   7   26439    2339   1
   9   1   7   -1526    1526   1
  10   1   7   -2287    2287   1
  -8   2   7   22993    3854   1
  -7   2   7   21468    3679   1
  -6   2   7   25014    3556   1
  -5   2   7   19197    2816   1
  -4   2   7  204894    7212   1
  -3   2   7   88791    3075   1
  -2   2   7     835    1307   1
  -1   2   7  614472   11907   1
   0   2   7  341207    5352   1
   1   2   7  115789    3006   1
   2   2   7  109265    2520   1
   3   2   7  102875    2222   1
   4   2   7   30614    1966   1
   5   2   7   21169    1367   1
   6   2   7   72028    2381   1
   7   2   7  287921    5103   1
   8   2   7   95434    3017   1
   9   2   7    6834    1827   1
  10   2   7   38433    3709   1
  11   2   7   29307    2955   1
  -8   3   7   12349    3972   1
  -7   3   7   -3563    3563   1
  -6   3   7   -1982    2848   1
  -5   3   7    -492    2362   1
  -4   3   7   14051    2540   1
  -3   3   7    -708    1535   1
  -2   3   7   56276    2448   1
  -1   3   7  408584    6306   1
   0   3   7  864622   10777   1
   1   3   7  381223    6038   1
   2   3   7  225683    3880   1
   3   3   7  662306    8286   1
   4   3   7  731085    9735   1
   5   3   7  234397    4070   1
   6   3   7   38147    1685   1
   7   3   7   90352    2782   1
   8   3   7   78983    2625   1
   9   3   7   22399    1943   1
  10   3   7    -585    1650   1
  11   3   7    1460    1841   1
  -7   4   7    8084    4185   1
  -6   4   7   -3113    3113   1
  -5   4   7   84788    5182   1
  -4   4   7  222869    6127   1
  -3   4   7   89129    3653   1
  -2   4   7    8248    1675   1
  -1   4   7  240912    4574   1
   0   4   7  402489    5791   1
   1   4   7   78388    2357   1
   2   4   7  141238    3186   1
   3   4   7   65859    2089   1
   4   4   7   22887    1251   1
   5   4   7   28253    1417   1
   6   4   7  144567    3134   1
   7   4   7  178413    3559   1
   8   4   7    6444    1393   1
   9   4   7   19831    1789   1
  10   4   7  179242    4344   1
  11   4   7   74705    4290   1
  -6   5   7   -3887    3887   1
  -5   5   7   -2843    3530   1
  -4   5   7     590    4347   1
  -3   5   7    8014    2632   1
  -2   5   7   44440    3166   1
  -1   5   7  143286    4298   1
   0   5   7  112430    2982   1
   1   5   7    4576    1413   1
   2   5   7   64791    2398   1
   3   5   7  515915    7620   1
   4   5   7  173789    3305   1
   5   5   7   25054    1538   1
   6   5   7  157406    3645   1
   7   5   7  115985    2693   1
   8   5   7  172162    4613   1
   9   5   7   52544    3375   1
  10   5   7    5484    1840   1
  11   5   7   27744    2477   1
  -5   6   7   32381    5189   1
  -4   6   7   47219    4516   1
  -3   6   7    7318    2830   1
  -2   6   7   40112    3276   1
  -1   6   7   11032    2425   1
   0   6   7   21692    3761   1
   3   6   7    2005    1393   1
   1   6  -4   31919    2066  -2
   4   6   7   31919    2066   1
   0   6  -4  161021    3294  -2
   5   6   7  161021    3294   1
  -1   6  -4  223359    4176  -2
   6   6   7  223359    4176   1
  -2   6  -4  497520    7720  -2
   7   6   7  497520    7720   1
  -3   6  -4   34174    1875  -2
   8   6   7   34174    1875   1
  -4   6  -4    8718    2388  -2
   9   6   7    8718    2388   1
  10   6   7   82739    2672   1
  11   6   7   54577    6185   1
  -4   7   7    5071    3556   1
  -3   7   7     409    2858   1
  -2   7   7   10702    2840   1
  -1   7   7   32830    3219   1
   0   7   7   77027    3960   1
   1   7   7   30688    2836   1
   2   7   7  243807    5660   1
   3   7   7  333696    7240   1
   4   7   7  228080    4615   1
   5   7   7   30802    1958   1
   6   7   7   62147    2392   1
   7   7   7    8468    1483   1
   8   7   7   77866    2476   1
   9   7   7   26246    2113   1
  10   7   7    7582    1855   1
  11   7   7    9644    2021   1
  -3   8   7    3026    3584   1
  -2   8   7   24917    4323   1
  -1   8   7   70403    6039   1
   0   8   7   92470    4539   1
   1   8   7   63157    4973   1
   2   8   7   11011    2934   1
   3   8   7     659    2162   1
   4   8   7   17388    2415   1
   5   8   7  101328    4045   1
   6   8   7  106963    3880   1
   7   8   7  119291    3740   1
   8   8   7    5097    1753   1
   9   8   7   79983    3485   1
  10   8   7  120644    5439   1
  11   8   7   17272    2237   1
  -2   9   7   31981    4564   1
  -1   9   7   30772    4860   1
   0   9   7   -1726    2988   1
   1   9   7   23984    4852   1
   2   9   7  151970    6551   1
   3   9   7  118439    8325   1
   4   9   7    3214    2449   1
   5   9   7    1264    2346   1
   6   9   7   20173    2804   1
   7   9   7   15171    2536   1
   8   9   7    1402    1985   1
   9   9   7     381    2536   1
  10   9   7   -1670    3341   1
  -1  10   7   10832    5443   1
   0  10   7    -913    3451   1
   1  10   7    3890    3367   1
   2  10   7   -3106    3106   1
   3  10   7   -3001    3001   1
   4  10   7   -1738    2847   1
   5  10   7    1510    2876   1
   6  10   7   58882    4408   1
   7  10   7   15439    2981   1
   8  10   7   -1562    2318   1
   9  10   7   85561    4152   1
  10  10   7  126888    6516   1
   1  11   7    2441    3743   1
   2  11   7   19159    4874   1
   3  11   7   11744    3854   1
   4  11   7   -1499    3266   1
   5  11   7   14198    3632   1
   6  11   7   27235    4357   1
   7  11   7   61829    4367   1
   8  11   7   37603    3722   1
   9  11   7   19319    3985   1
   5  12   7   67344    5592   1
   4  12  -1   68339    6402  -2
   6  12   7   68339    6402   1
  -6  -9   8    -968    6177   1
  -5  -9   8   -2367    5546   1
  -4  -9   8   -6907    6907   1
  -3  -9   8     769    4397   1
  -2  -9   8    1388    3998   1
  -1  -9   8   -1659    4260   1
   0  -9   8    6700    4695   1
  -8  -8   8   22124    7334   1
  -7  -8   8   12172   11056   1
  -6  -8   8    -693    5532   1
  -5  -8   8   63271    8303   1
  -4  -8   8   54784    6381   1
  -3  -8   8   11355    4047   1
  -2  -8   8    -595    3510   1
  -1  -8   8   47731    4692   1
   0  -8   8   32258    4317   1
   1  -8   8   12635    3545   1
   2  -8   8    4866    3430   1
  -8  -7   8   23616    7681   1
  -7  -7   8    8664    5820   1
  -6  -7   8    3309    5421   1
  -5  -7   8    6505    9350   1
  -4  -7   8   13180    4750   1
  -3  -7   8   49529    4935   1
  -2  -7   8  126523    5966   1
  -1  -7   8   73674    6258   1
   0  -7   8   28243    3552   1
   1  -7   8    2214    2890   1
   2  -7   8   56914    4355   1
   3  -7   8   75456    5568   1
   4  -7   8    7816    4355   1
  -9  -6   8    9913    5461   1
  -8  -6   8   10646    4725   1
  -7  -6   8    6936    5329   1
  -6  -6   8   28280   11429   1
  -5  -6   8  238322   12793   1
  -4  -6   8  246166   25939   1
  -3  -6   8    4961    3850   1
  -2  -6   8  113102    5507   1
  -1  -6   8  258421    6756   1
   0  -6   8   82484    4449   1
  -6  -6 -11   81027    8372  -2
   1  -6   8   81027    8372   1
  -7  -6 -11   16359    2930  -2
   2  -6   8   16359    2930   1
  -8  -6 -11   37676    5896  -2
   3  -6   8   37676    5896   1
  -9  -6 -11   78251    8809  -2
   4  -6   8   78251    8809   1
 -10  -6 -11   31549    4876  -2
   5  -6   8   31549    4876   1
  -9  -5   8   32056    5805   1
  -8  -5   8   30105    6109   1
  -7  -5   8    4889    4112   1
  -6  -5   8    5423    5054   1
  -5  -5   8     611    3450   1
  -4  -5   8   61985    4758   1
  -3  -5   8   30942    3466   1
  -2  -5   8   72547    4448   1
  -1  -5   8  110766    4259   1
   0  -5   8   87367    3816   1
   1  -5   8   -1274    2591   1
   2  -5   8   26130    3186   1
   3  -5   8   66918    3771   1
   4  -5   8    2253    2596   1
   5  -5   8    9914    3492   1
   6  -5   8   49753    4718   1
  -9  -4   8    4538    4627   1
  -8  -4   8   12128    4603   1
  -7  -4   8   -3055    3368   1
  -6  -4   8   64681    5832   1
  -5  -4   8  183704    7069   1
  -4  -4   8  292848    8107   1
  -3  -4   8    3230    2024   1
  -2  -4   8   34995    2678   1
  -1  -4   8   59026    3692   1
   0  -4   8    4868    2094   1
   1  -4   8   14835    2215   1
   2  -4   8    3455    2233   1
   3  -4   8    5347    2152   1
   4  -4   8   36636    3125   1
   5  -4   8   27624    3257   1
   6  -4   8   96557    4946   1
   7  -4   8   56562    4785   1
  -9  -3   8   26390    8211   1
  -8  -3   8   31006    4362   1
  -7  -3   8   47095    4588   1
  -6  -3   8   19149    3660   1
  -5  -3   8   -2425    2425   1
  -4  -3   8    1273    2132   1
  -3  -3   8   63894    3226   1
  -2  -3   8   69293    3237   1
  -1  -3   8   46774    2533   1
   0  -3   8   21432    2021   1
   1  -3   8  169949    4285   1
   2  -3   8  665816   10977   1
   3  -3   8  460055   13779   1
   4  -3   8   22383    2154   1
   5  -3   8   49767    3484   1
   6  -3   8  100760    4769   1
   7  -3   8   24257    3297   1
   8  -3   8    8495    2956   1
  -9  -2   8   19637    7502   1
  -8  -2   8    6919    4331   1
  -7  -2   8     938    3213   1
  -6  -2   8  156791    6850   1
  -5  -2   8  256414    7462   1
  -4  -2   8   58106    3123   1
  -3  -2   8  215725    5138   1
  -2  -2   8  649619   10875   1
  -1  -2   8  250769    5402   1
   0  -2   8   69836    2642   1
   1  -2   8    2898    1647   1
   2  -2   8   37391    2121   1
   3  -2   8    -452    1116   1
   4  -2   8   16062    2332   1
   5  -2   8   52947    2824   1
   6  -2   8   88105    3885   1
   7  -2   8   22144    2785   1
   8  -2   8    6834    2701   1
  -9  -1   8   25245    5546   1
  -8  -1   8    4702    4432   1
  -7  -1   8    5313    2956   1
  -6  -1   8   22980    3310   1
  -5  -1   8   39925    3187   1
  -4  -1   8   44713    2667   1
  -3  -1   8   60100    2724   1
  -2  -1   8   70370    2831   1
  -1  -1   8   71145    2607   1
   0  -1   8    1752    1334   1
   1  -1   8  276046    5669   1
   2  -1   8 1129238   20097   1
   3  -1   8  246084    4543   1
   4  -1   8    1407    1200   1
   5  -1   8  118868    3451   1
   6  -1   8   86162    3601   1
   7  -1   8    3864    1914   1
   8  -1   8   -2054    2054   1
   9  -1   8    1690    2370   1
  -9   0   8   -2468    6638   1
  -8   0   8    -479    3459   1
  -7   0   8   12986    4415   1
  -6   0   8  178249    6607   1
  -5   0   8  289678   11199   1
  -4   0   8    2398    1758   1
  -3   0   8   53176    2624   1
  -2   0   8  238754    5032   1
  -1   0   8  161755    4748   1
   0   0   8   83247    2517   1
   1   0   8   44070    2187   1
  -2   0  -8   69411    3833  -2
   2   0   8   69411    3833   1
  -3   0  -8   47833    2128  -2
   3   0   8   47833    2128   1
  -4   0  -8    2655    1339  -2
   4   0   8    2655    1339   1
  -5   0  -8  169573    3896  -2
   5   0   8  169573    3896   1
  -6   0  -8  351513    6400  -2
   6   0   8  351513    6400   1
  -7   0  -8   42889    2563  -2
   7   0   8   42889    2563   1
  -8   0  -8   85407    3516  -2
   8   0   8   85407    3516   1
  -9   0  -8  188617    5864  -2
   9   0   8  188617    5864   1
  10   0   8   64210    4735   1
  -8   1   8   -1853    3637   1
  -7   1   8   -2016    3268   1
  -6   1   8    7860    3385   1
  -5   1   8    4516    2494   1
  -4   1   8    2156    2040   1
  -3   1   8  148189    4008   1
  -2   1   8  370440    6824   1
  -1   1   8  633848    9369   1
   0   1   8   10272    1407   1
   1   1   8  460427    9089   1
   2   1   8  983668   14031   1
   3   1   8  146699    3343   1
   4   1   8  127285    3637   1
   5   1   8  390445    6831   1
   6   1   8  245928    5124   1
   7   1   8   71153    2692   1
   8   1   8    8108    1657   1
   9   1   8     339    1985   1
  10   1   8     191    2474   1
  -8   2   8    -367    3623   1
  -7   2   8   27823    4200   1
  -6   2   8  106194    6339   1
  -5   2   8  145926    6022   1
  -4   2   8   -1221    2080   1
  -3   2   8   50314    2687   1
  -2   2   8  182267    4346   1
  -1   2   8   11654    1561   1
   0   2   8   80648    2493   1
   1   2   8   33801    2008   1
   2   2   8  217328    4142   1
   3   2   8  136840    2878   1
   4   2   8  186800    4531   1
   5   2   8  284826    5426   1
   6   2   8  354824    6474   1
   7   2   8    1732    1317   1
   8   2   8  127262    3281   1
   9   2   8  177161    4883   1
  10   2   8   22138    2474   1
  -7   3   8   -2663    3700   1
  -6   3   8    5303    3346   1
  -5   3   8    3931    3051   1
  -4   3   8     399    2186   1
  -3   3   8   -1428    1729   1
  -2   3   8    2275    1562   1
  -1   3   8   27292    1881   1
   0   3   8  312602    5154   1
   1   3   8 1102340   15304   1
   2   3   8  435004    6727   1
   3   3   8    2473    1074   1
   4   3   8   58138    1910   1
   5   3   8  176479    3744   1
   6   3   8   91514    2883   1
   7   3   8    3894    1348   1
   8   3   8    2352    1523   1
   9   3   8    -634    1686   1
  10   3   8    2980    2585   1
  11   3   8   -1568    1951   1
  -7   4   8     -23    3980   1
  -6   4   8    7378    4123   1
  -5   4   8   -1813    4208   1
  -4   4   8   74550    4765   1
  -3   4   8   89816    4625   1
  -2   4   8  112119    3754   1
  -1   4   8   22116    2010   1
   0   4   8  159775    3447   1
   1   4   8   10341    1502   1
   2   4   8    5845    1308   1
   3   4   8    6702    1207   1
   4   4   8   94110    2330   1
   5   4   8  277540    4907   1
   6   4   8  334644    6144   1
   7   4   8   13981    1553   1
   8   4   8   51330    2390   1
   9   4   8  140767    4084   1
  10   4   8   16160    2079   1
  11   4   8    7453    1989   1
  -6   5   8    5045    4116   1
  -5   5   8   -2840    3650   1
  -4   5   8    2750    3042   1
  -3   5   8   47934    3859   1
  -2   5   8   31885    2774   1
  -1   5   8   43880    2920   1
   0   5   8  247074    5729   1
   1   5   8  502722    7969   1
   2   5   8  412560    6787   1
   3   5   8   12193    1470   1
   4   5   8  149569    3288   1
   5   5   8  206904    4419   1
   6   5   8   23723    1881   1
   7   5   8   51504    2259   1
   8   5   8    1206    1478   1
   9   5   8   11155    2925   1
  10   5   8     290    1636   1
  11   5   8   15859    2370   1
  -5   6   8    3423    4378   1
  -4   6   8   24462    5489   1
  -3   6   8  102148    6386   1
  -2   6   8   59516    5184   1
  -1   6   8   85949   10122   1
   0   6   8   18442    2948   1
   1   6   8   -1644    1644   1
   0   6  -5   60607    2407  -2
   5   6   8   60607    2407   1
  -1   6  -5   52687    2326  -2
   6   6   8   52687    2326   1
  -2   6  -5  191242    4398  -2
   7   6   8  191242    4398   1
  -3   6  -5  136302    3865  -2
   8   6   8  136302    3865   1
  -4   6  -5   65903    2990  -2
   9   6   8   65903    2990   1
  -5   6  -5    5424    1890  -2
  10   6   8    5424    1890   1
  11   6   8   20964    2182   1
  -4   7   8    7520    4375   1
  -3   7   8   27069    4239   1
  -2   7   8     358    2908   1
  -1   7   8    4148    2662   1
   0   7   8  113258    4755   1
   1   7   8  126581    4947   1
   2   7   8    1092    2071   1
   3   7   8  110243    4191   1
   4   7   8  293756    6573   1
   5   7   8  241991    5063   1
   6   7   8     914    1598   1
   7   7   8   10016    1723   1
   8   7   8    1923    1480   1
   9   7   8    4846    1826   1
  10   7   8    -617    1901   1
  11   7   8    7063    2142   1
  -3   8   8    6522    3700   1
  -2   8   8    3222    3214   1
  -1   8   8   18370    3233   1
   0   8   8    2064    2630   1
   1   8   8   17599    3424   1
   2   8   8   53602    4149   1
   3   8   8   29067    3360   1
   4   8   8   96391    4067   1
   5   8   8   81248    3810   1
   6   8   8   -1791    1791   1
   7   8   8   10394    1921   1
   8   8   8   73665    3116   1
   9   8   8   50088    2867   1
  10   8   8     918    2300   1
  11   8   8   30947    3324   1
  -2   9   8    4487    4012   1
  -1   9   8    3024    5957   1
   0   9   8   60429    4974   1
   1   9   8   96284    5619   1
   2   9   8   32560    4005   1
   3   9   8   11036    3335   1
   4   9   8   58359    4388   1
   5   9   8   31625    3291   1
   6   9   8    5430    2730   1
   7   9   8    3069    2297   1
   8   9   8    2945    2971   1
   9   9   8    2515    2517   1
  10   9   8    3706    2931   1
   0  10   8   -2900    3354   1
   1  10   8    5647    3591   1
   2  10   8   22658    4079   1
   3  10   8   14306    4004   1
   4  10   8    9670    3301   1
   5  10   8    6261    3438   1
   6  10   8   12376    3270   1
   7  10   8   72874    9148   1
   8  10   8   71156    5671   1
   9  10   8   11069    2782   1
   2  11   8    4596    4460   1
   3  11   8   29907    5868   1
   4  11   8   34478    4555   1
   5  11   8    9789    3645   1
   6  11   8   -1737    3322   1
   7  11   8   10827    3400   1
   8  11   8   19530    3706   1
  -5  -9   9   11115    6896   1
  -4  -9   9    3315    7856   1
  -3  -9   9   23317    9901   1
  -2  -9   9    5534    4396   1
  -1  -9   9   -3569    4224   1
  -7  -8   9   32051   13182   1
  -6  -8   9   76245   14509   1
  -5  -8   9   19500    6820   1
  -4  -8   9   10441    4766   1
  -3  -8   9   17494    9959   1
  -2  -8   9   15101    4796   1
  -1  -8   9    6507    4057   1
   0  -8   9   14187    4056   1
   1  -8   9   22899    4355   1
  -8  -7   9   -6936    7257   1
  -7  -7   9   22787   11927   1
  -6  -7   9    1466    9628   1
  -5  -7   9   12167    9556   1
  -4  -7   9   -2020    5560   1
  -3  -7   9    2875    4428   1
  -2  -7   9    5717    4636   1
  -1  -7   9    6950    3548   1
   0  -7   9   54094    4260   1
   1  -7   9   64105    5804   1
   2  -7   9   18432    4087   1
   3  -7   9    6286    3733   1
  -8  -6   9   -5244    5273   1
  -7  -6   9   11793    7547   1
  -6  -6   9   14160    6043   1
  -5  -6   9   -7362    7362   1
  -4  -6   9   61585    7529   1
  -3  -6   9   84027   11123   1
  -2  -6   9  136872   10184   1
  -1  -6   9   29365    4053   1
   0  -6   9   17025    3711   1
  -6  -6 -12   25135    3392  -2
   1  -6   9   25135    3392   1
  -7  -6 -12  117332   11519  -2
   2  -6   9  117332   11519   1
  -8  -6 -12   60716    4529  -2
   3  -6   9   60716    4529   1
  -9  -6 -12    8672    3608  -2
   4  -6   9    8672    3608   1
 -10  -6 -12   19493    4654  -2
   5  -6   9   19493    4654   1
  -8  -5   9   16948    5231   1
  -7  -5   9   10111    4518   1
  -6  -5   9    5440   10189   1
  -5  -5   9   16745    7432   1
  -4  -5   9   33476    5733   1
  -3  -5   9   35911    5084   1
  -2  -5   9    2926    2780   1
  -1  -5   9   50589    4105   1
   0  -5   9  356627   13276   1
   1  -5   9  125366    5946   1
   2  -5   9    2613    2652   1
   3  -5   9   21214    3281   1
   4  -5   9   65324    4424   1
   5  -5   9   31219    4226   1
   6  -5   9   -1416    3193   1
  -9  -4   9   -1687    4825   1
  -8  -4   9   26150    5345   1
  -7  -4   9   46511    8838   1
  -6  -4   9    8391    5358   1
  -5  -4   9    3899    3169   1
  -4  -4   9  339154   14735   1
  -3  -4   9  293939   10154   1
  -2  -4   9  154690    6503   1
  -1  -4   9   -2358    2405   1
   0  -4   9  136907    5631   1
   1  -4   9   75880    4422   1
   2  -4   9   30165    3124   1
   3  -4   9   38313    3799   1
   4  -4   9   -1821    2439   1
   5  -4   9   11798    3231   1
   6  -4   9   -2924    2924   1
   7  -4   9   29035    4248   1
  -9  -3   9    5415    5392   1
  -8  -3   9   25519    5377   1
  -7  -3   9   19220    4873   1
  -6  -3   9   50612    5692   1
  -5  -3   9   32706    4435   1
  -4  -3   9   44199    3484   1
  -3  -3   9   19927    2597   1
  -2  -3   9   19991    2664   1
  -1  -3   9   56212    3774   1
   0  -3   9  305881    8329   1
   1  -3   9   82686    4327   1
   2  -3   9   20489    2356   1
   3  -3   9   71465    3495   1
   4  -3   9  153308    4656   1
   5  -3   9   40402    3509   1
   6  -3   9   -1990    2379   1
   7  -3   9   -1530    2720   1
  -9  -2   9    5114    5508   1
  -8  -2   9   17549    5316   1
  -7  -2   9   30227    5249   1
  -6  -2   9    5970    4186   1
  -5  -2   9    4071    3195   1
  -4  -2   9  116305    5056   1
  -3  -2   9  119981    4075   1
  -2  -2   9    1344    1795   1
  -1  -2   9   37791    2496   1
   0  -2   9   51824    2716   1
   1  -2   9   34550    2546   1
   2  -2   9   76157    3614   1
   3  -2   9   80459    3829   1
   4  -2   9  133988    4832   1
   5  -2   9   87978    4690   1
   6  -2   9    -602    2162   1
   7  -2   9   71895    4442   1
   8  -2   9   47129    3779   1
  -8  -1   9    3092    6761   1
  -7  -1   9   -3112    3112   1
  -6  -1   9    -293    2921   1
  -5  -1   9    1660    2648   1
  -4  -1   9    8750    2428   1
  -3  -1   9   -1415    1692   1
  -2  -1   9   62883    2941   1
  -1  -1   9  295389    5570   1
   0  -1   9  766372   11119   1
   1  -1   9  429204    7936   1
   2  -1   9   12318    2214   1
   3  -1   9  227668    5131   1
   4  -1   9  275152    6617   1
   5  -1   9   54459    3042   1
   6  -1   9      13    2092   1
   7  -1   9    6983    2315   1
   8  -1   9    1621    2231   1
   9  -1   9    4509    3064   1
  -8   0   9   13837    4209   1
  -7   0   9    3645    3529   1
  -6   0   9    -336    3180   1
  -5   0   9  274728    8279   1
  -4   0   9  472558   10817   1
  -3   0   9  221605    5198   1
  -2   0   9   71847    3257   1
  -1   0   9   21893    1917   1
   0   0   9  138072    3392   1
   1   0   9   63491    2649   1
  -2   0  -9   34481    2282  -2
   2   0   9   34481    2282   1
  -3   0  -9   75077    2733  -2
   3   0   9   75077    2733   1
  -4   0  -9  137756    3793  -2
   4   0   9  137756    3793   1
  -5   0  -9   19145    2066  -2
   5   0   9   19145    2066   1
  -6   0  -9   99582    3549  -2
   6   0   9   99582    3549   1
  -7   0  -9  199238    5057  -2
   7   0   9  199238    5057   1
  -8   0  -9   63002    3140  -2
   8   0   9   63002    3140   1
  -9   0  -9   -2047    2047  -2
   9   0   9   -2047    2047   1
  -8   1   9   22820    4634   1
  -7   1   9   43956    7639   1
  -6   1   9    1719    4468   1
  -5   1   9   -2635    2635   1
  -4   1   9    5772    2588   1
  -3   1   9   11395    2066   1
  -2   1   9   80273    3167   1
  -1   1   9  237007    6634   1
   0   1   9  360898    6801   1
   1   1   9   36653    2210   1
   2   1   9  155919    4042   1
   3   1   9  595687   10367   1
   4   1   9  170501    4490   1
   5   1   9   20157    1835   1
   6   1   9   56785    2659   1
   7   1   9   17197    2031   1
   8   1   9    9855    1938   1
   9   1   9   -1311    1741   1
  10   1   9    7125    3173   1
  -7   2   9    3258    4008   1
  -6   2   9   16931    4056   1
  -5   2   9  170216   12472   1
  -4   2   9  154698    5602   1
  -3   2   9   18518    2564   1
  -2   2   9    2148    1694   1
  -1   2   9   78206    2856   1
   0   2   9    4017    1391   1
   1   2   9   35586    2190   1
   2   2   9     267    1757   1
   3   2   9   14793    1420   1
   4   2   9   65987    2715   1
   5   2   9    4857    2156   1
   6   2   9  252855    5847   1
   7   2   9  328057    6115   1
   8   2   9  133620    3630   1
   9   2   9    -252    2136   1
  10   2   9   30530    3156   1
  -7   3   9    8195    4502   1
  -6   3   9    3748    3885   1
  -5   3   9    2843    5755   1
  -4   3   9   28686    4839   1
  -3   3   9     629    2191   1
  -2   3   9    6619    1915   1
  -1   3   9  370998    7554   1
   0   3   9  499469    7848   1
   1   3   9    6750    1486   1
   2   3   9  270150    4993   1
   3   3   9  524749    7545   1
   4   3   9  271269    5517   1
   5   3   9   33032    2247   1
   6   3   9   14061    2477   1
   7   3   9   10751    1732   1
   8   3   9   -1262    1371   1
   9   3   9    1487    1855   1
  10   3   9    7126    2160   1
  -6   4   9    1927    3946   1
  -5   4   9   67662    5963   1
  -4   4   9   48683    4580   1
  -3   4   9    5383    2745   1
  -2   4   9    1378    2071   1
  -1   4   9  233785    5694   1
   0   4   9    7540    1809   1
   1   4   9   72623    2730   1
   2   4   9  145647    3538   1
   3   4   9  113873    2905   1
   4   4   9   44690    1954   1
   5   4   9    9419    1761   1
   6   4   9  368394    7787   1
   7   4   9  144041    3799   1
   8   4   9    7356    1702   1
   9   4   9   96931    3701   1
  10   4   9  144878    4483   1
  11   4   9   25924    2902   1
  -5   5   9   -1460    4016   1
  -4   5   9    1553    3094   1
  -3   5   9   68081    4527   1
  -2   5   9   40534    3430   1
  -1   5   9  356224    7645   1
   0   5   9  133544    4392   1
   1   5   9    5017    1745   1
   2   5   9  120920    3619   1
   3   5   9  266700    5061   1
   4   5   9   22625    1729   1
   5   5   9  121690    3845   1
   6   5   9   44074    3024   1
   7   5   9  105638    3790   1
   8   5   9   14337    1835   1
   9   5   9    1586    1853   1
  10   5   9   17819    2322   1
  11   5   9   11729    2207   1
  -5   6   9   38774    7646   1
  -4   6   9    6057    7507   1
  -3   6   9    2118    3027   1
  -2   6   9   25756    3280   1
  -1   6   9   19701    2710   1
   2   6   9    9545    1874   1
   3   6   9   44840    2748   1
   0   6  -6   86886    4513  -2
   5   6   9   86886    4513   1
  -1   6  -6  216817    5451  -2
   6   6   9  216817    5451   1
  -2   6  -6  109210    3490  -2
   7   6   9  109210    3490   1
  -3   6  -6   15843    1867  -2
   8   6   9   15843    1867   1
  -4   6  -6   49072    3742  -2
   9   6   9   49072    3742   1
  -5   6  -6  102347    3849  -2
  10   6   9  102347    3849   1
  -6   6  -6   30661    2614  -2
  11   6   9   30661    2614   1
  -4   7   9    4383    4539   1
  -3   7   9     879    3585   1
  -2   7   9    4368    3191   1
  -1   7   9   75799    4398   1
   0   7   9   45126    3671   1
   1   7   9   41819    3160   1
   2   7   9   66790    3798   1
   3   7   9  102982    4158   1
   4   7   9   14236    2485   1
   5   7   9  109343    5231   1
   6   7   9   61439    3206   1
   7   7   9   89857    3681   1
   8   7   9   91294    3575   1
   9   7   9   28381    3011   1
  10   7   9   42635    3032   1
  11   7   9   31859    2865   1
  -3   8   9   -3765    3765   1
  -2   8   9    7682    3483   1
  -1   8   9    7568    2933   1
   0   8   9     -13    2958   1
   1   8   9   10250    3128   1
   2   8   9    1292    2580   1
   3   8   9     270    2344   1
   4   8   9   18743    2898   1
   5   8   9  306538    7159   1
   6   8   9  212396    5695   1
   7   8   9   51177    3394   1
   8   8   9    -234    1988   1
   9   8   9   39966    3089   1
  10   8   9   56501    5823   1
  -1   9   9    6940    4047   1
   0   9   9    2520    3413   1
   1   9   9   75478    5300   1
   2   9   9  164816    8592   1
   3   9   9  100648    6236   1
   4   9   9    1532    2795   1
   5   9   9   31587    3400   1
   6   9   9   31503    3303   1
   7   9   9    7624    2916   1
   8   9   9    7602    2716   1
   9   9   9    1264    2533   1
  10   9   9     774    3964   1
   0  10   9    -289    3707   1
   1  10   9    7193    3884   1
   2  10   9   11282    4189   1
   3  10   9     880    3681   1
   4  10   9   -2974    2974   1
   5  10   9   20575    3730   1
   6  10   9   34461    3983   1
   7  10   9   -2961    2961   1
   8  10   9   28748    4085   1
   9  10   9   67441    5290   1
   3  11   9    2341    5889   1
   4  11   9    6970    3823   1
   5  11   9    3497    3422   1
   6  11   9   12789    3991   1
   7  11   9   41074    4885   1
   8  11   9    7290    3493   1
  -6  -8  10    2596   11420   1
  -5  -8  10   69055   18780   1
  -4  -8  10   30144    9791   1
  -3  -8  10    6097    6611   1
  -2  -8  10   -2146    4997   1
  -1  -8  10    -780    3992   1
   0  -8  10   -2700    3938   1
  -7  -7  10    2476   10816   1
  -6  -7  10   -6016    9561   1
  -5  -7  10    2932    9336   1
  -4  -7  10   12513    6386   1
  -3  -7  10    7973    4883   1
  -2  -7  10   33607    6108   1
  -1  -7  10   57042    5841   1
   0  -7  10   16128    4581   1
   1  -7  10    9973    3935   1
   2  -7  10   97787    6362   1
  -7  -6  10     962    6057   1
  -6  -6  10   61285   12967   1
  -5  -6  10  192219   18911   1
  -4  -6  10   21560    8174   1
  -3  -6  10    1906    4159   1
  -2  -6  10   24902    5721   1
  -1  -6  10  108280    8275   1
   0  -6  10  100659   10145   1
   1  -6  10   60385    5698   1
  -7  -6 -13     849    3349  -2
   2  -6  10     849    3349   1
  -8  -6 -13    8924    3404  -2
   3  -6  10    8924    3404   1
  -9  -6 -13    6786    4499  -2
   4  -6  10    6786    4499   1
  -8  -5  10    5388    5163   1
  -7  -5  10    9487    5048   1
  -6  -5  10   21806    6842   1
  -5  -5  10    -829    7952   1
  -4  -5  10    3479    5074   1
  -3  -5  10   52377    5884   1
  -2  -5  10   66252    7521   1
  -1  -5  10  160338    6628   1
   0  -5  10   21980    3684   1
   1  -5  10   36070    4510   1
   2  -5  10   42362    4896   1
   3  -5  10   24784    3956   1
   4  -5  10   -2107    3148   1
   5  -5  10    2955    3517   1
  -8  -4  10    4962    4737   1
  -7  -4  10   25893    5529   1
  -6  -4  10   65921    6622   1
  -5  -4  10  147796    8584   1
  -4  -4  10    9565    5181   1
  -3  -4  10    -656    3729   1
  -2  -4  10   -2609    2609   1
  -1  -4  10   16856    3286   1
   0  -4  10     -82    2682   1
   1  -4  10    5148    3187   1
   2  -4  10   13046    3219   1
   3  -4  10   -2657    2657   1
   4  -4  10   -1711    2613   1
   5  -4  10   16875    4346   1
   6  -4  10   40546    4549   1
  -8  -3  10    4874    4785   1
  -7  -3  10    2232    4318   1
  -6  -3  10      64    4992   1
  -5  -3  10   10542    4426   1
  -4  -3  10    8443    3457   1
  -3  -3  10   47661    4230   1
  -2  -3  10  119768    5548   1
  -1  -3  10  203117    9869   1
   0  -3  10   15055    3070   1
   1  -3  10  130601    5607   1
   2  -3  10   36511    3714   1
   3  -3  10   54716    4200   1
   4  -3  10   15373    4896   1
   5  -3  10   55867    4477   1
   6  -3  10   29045    3570   1
   7  -3  10    8441    3464   1
  -8  -2  10     714    4897   1
  -7  -2  10   14795    7170   1
  -6  -2  10   88173    7142   1
  -5  -2  10   86536    5680   1
  -4  -2  10    7131    3027   1
  -3  -2  10   45887    3623   1
  -2  -2  10   85778    4056   1
  -1  -2  10   37246    3296   1
   0  -2  10    7603    2490   1
   1  -2  10   -1575    2392   1
   2  -2  10   69607    3753   1
   3  -2  10  101197    4461   1
   4  -2  10   49892    3500   1
   5  -2  10  114623    5936   1
   6  -2  10   68560    3910   1
   7  -2  10     781    2572   1
   8  -2  10   18067    3193   1
  -8  -1  10     503    5036   1
  -7  -1  10   -2642    5533   1
  -6  -1  10   -2100    3503   1
  -5  -1  10    6050    3049   1
  -4  -1  10    9462    2836   1
  -3  -1  10   23197    2868   1
  -2  -1  10    4305    2120   1
  -1  -1  10     959    1965   1
   0  -1  10  146739    4787   1
   1  -1  10  583442   13881   1
   2  -1  10  148205    4632   1
   3  -1  10   17664    2416   1
   4  -1  10   30141    2883   1
   5  -1  10   60840    3920   1
   6  -1  10   16638    2624   1
   7  -1  10   -2174    2179   1
   8  -1  10   -1602    2247   1
  -8   0  10    5534    4117   1
  -7   0  10   17263    5196   1
  -6   0  10   29114    4398   1
  -5   0  10    6601    4680   1
  -4   0  10   51135    3817   1
  -3   0  10  161932    6655   1
  -2   0  10  119811    5346   1
  -1   0  10  106516    4204   1
   0   0  10    9375    1974   1
   1   0  10    8087    1821   1
   2   0  10   20391    2101   1
  -3   0 -10   -1033    1567  -2
   3   0  10   -1033    1567   1
  -4   0 -10   26677    2607  -2
   4   0  10   26677    2607   1
  -5   0 -10  224481    8726  -2
   5   0  10  224481    8726   1
  -6   0 -10   75321    3864  -2
   6   0  10   75321    3864   1
  -7   0 -10    -712    2029  -2
   7   0  10    -712    2029   1
  -8   0 -10   81128    4472  -2
   8   0  10   81128    4472   1
  -9   0 -10  104689    4424  -2
   9   0  10  104689    4424   1
  -7   1  10     187    6011   1
  -6   1  10    -863    4401   1
  -5   1  10   -2645    3191   1
  -4   1  10   13507    2940   1
  -3   1  10   95807    4298   1
  -2   1  10  111204    4143   1
  -1   1  10   29152    2552   1
   0   1  10   43972    2780   1
   1   1  10  303984    6062   1
   2   1  10  226116    4995   1
   3   1  10    -105    1401   1
   4   1  10  184175    4978   1
   5   1  10  139792    4236   1
   6   1  10   41476    2777   1
   7   1  10   24709    2343   1
   8   1  10    4162    1989   1
   9   1  10     -13    2025   1
  -7   2  10   23132    6559   1
  -6   2  10   53603    6340   1
  -5   2  10   23538    5082   1
  -4   2  10    1795    3381   1
  -3   2  10   53505    4324   1
  -2   2  10  103939    4379   1
  -1   2  10   -1329    1895   1
   0   2  10   25579    2353   1
   1   2  10    6556    1848   1
   2   2  10   27063    2103   1
   3   2  10   21179    1696   1
   4   2  10  105810    3551   1
   5   2  10  258786    6439   1
   6   2  10   19683    2285   1
   7   2  10   48018    2843   1
   8   2  10  216176    5230   1
   9   2  10  103559    4168   1
  10   2  10    5123    2714   1
  -6   3  10    6929    4192   1
  -5   3  10   -3716    3716   1
  -4   3  10   20089    3807   1
  -3   3  10    6338    2770   1
  -2   3  10    5888    2219   1
  -1   3  10   49461    3061   1
   0   3  10  282564    6303   1
   1   3  10  279197    5389   1
   2   3  10    4558    1497   1
   3   3  10  174076    4197   1
   4   3  10  301036    7631   1
   5   3  10  134026    4191   1
   6   3  10   63623    3017   1
   7   3  10   -1669    1669   1
   8   3  10    1853    1814   1
   9   3  10    8303    2235   1
  10   3  10    1479    2469   1
  -6   4  10    9071    4683   1
  -5   4  10   -1682    4107   1
  -4   4  10   60752    5022   1
  -3   4  10   19577    3371   1
  -2   4  10   33735    3255   1
  -1   4  10   40604    3855   1
   0   4  10  120477    4214   1
   1   4  10   87654    3839   1
   2   4  10   35429    2434   1
   3   4  10   25472    2152   1
   4   4  10  146122    4320   1
   5   4  10  302148   10118   1
   6   4  10   30392    2407   1
   7   4  10   64442    3674   1
   8   4  10  214652    5518   1
   9   4  10   87319    4522   1
  10   4  10    1827    2319   1
  -5   5  10   -3806    4174   1
  -4   5  10    2412    3668   1
  -3   5  10   -2837    2837   1
  -2   5  10   -1856    2546   1
  -1   5  10  140148    4882   1
   0   5  10  442033    8871   1
   1   5  10  218494    5565   1
   2   5  10   81582    3252   1
   3   5  10   14461    2074   1
   4   5  10  104986    4466   1
   5   5  10    3696    1971   1
   6   5  10   71398    3516   1
   7   5  10   -1900    1900   1
   8   5  10   -1703    1703   1
   9   5  10   -1553    2247   1
  10   5  10    7322    2506   1
  -4   6  10   23916    6113   1
  -3   6  10   66168    5397   1
  -2   6  10   49852    4352   1
  -1   6  10    -782    2293   1
   0   6  10    2560    2245   1
   1   6  10    8619    2257   1
   4   6  10  246548    6442   1
   5   6  10   80432    4189   1
  -1   6  -7   -1878    1965  -2
   6   6  10   -1878    1965   1
  -2   6  -7  352467    7528  -2
   7   6  10  352467    7528   1
  -3   6  -7  311833    7873  -2
   8   6  10  311833    7873   1
  -4   6  -7   36302    2921  -2
   9   6  10   36302    2921   1
  -5   6  -7   20645    2885  -2
  10   6  10   20645    2885   1
  -3   7  10    -259    3737   1
  -2   7  10     852    3177   1
  -1   7  10   41170    3810   1
   0   7  10  306209   10579   1
   1   7  10   56854    3918   1
   2   7  10    2641    2392   1
   3   7  10   75830    4124   1
   4   7  10  186613    6255   1
   5   7  10   68647    4188   1
   6   7  10   23084    2793   1
   7   7  10     223    2019   1
   8   7  10    5135    2119   1
   9   7  10    5020    2379   1
  10   7  10    5597    2789   1
  -2   8  10   -2650    3289   1
  -1   8  10   15877    4010   1
   0   8  10    5528    3437   1
   1   8  10    2401    2975   1
   2   8  10   13003    3100   1
   3   8  10   32930    4946   1
   4   8  10  189636    8252   1
   5   8  10   22358    3042   1
   6   8  10   33579    3249   1
   7   8  10  151496    5380   1
   8   8  10  130441    5125   1
   9   8  10   12796    3099   1
  10   8  10   15425    3188   1
  -1   9  10    8726    4729   1
   0   9  10   49606    4802   1
   1   9  10   14985    3822   1
   2   9  10   -2907    2907   1
   3   9  10   70998    5651   1
   4   9  10   57934    4694   1
   5   9  10   15913    3435   1
   6   9  10    5361    2995   1
   7   9  10    -589    2727   1
   8   9  10    3193    2712   1
   9   9  10    8060    2654   1
   1  10  10    6813    4186   1
   2  10  10   37038    5385   1
   3  10  10   64609    7363   1
   4  10  10  102072    6528   1
   5  10  10   14047    3677   1
   6  10  10   36977    5724   1
   7  10  10   85430    5821   1
   8  10  10   33628    5022   1
   9  10  10    2891    3091   1
   4  11  10   32714    5044   1
   5  11  10    -992    3448   1
   6  11  10   -1171    4053   1
   7  11  10    6396    4311   1
  -4  -8  11   40295   11994   1
  -3  -8  11   41754    8463   1
  -2  -8  11   -3199    4913   1
  -1  -8  11   -4664    4664   1
  -6  -7  11    9772   10960   1
  -5  -7  11    1691    9858   1
  -4  -7  11    7458    9451   1
  -3  -7  11    8372   18749   1
  -2  -7  11    6389    4929   1
  -1  -7  11    3973    4783   1
   0  -7  11   26338    5100   1
   1  -7  11   27136    5466   1
  -7  -6  11   29425    7868   1
  -6  -6  11   24525   12057   1
  -5  -6  11   26901   11080   1
  -4  -6  11   36079    7449   1
  -3  -6  11   14338    6272   1
  -2  -6  11    5810    8138   1
  -1  -6  11   44005    5724   1
   0  -6  11    4462    4122   1
   1  -6  11   13885    3959   1
  -7  -6 -14   10689    4285  -2
   2  -6  11   10689    4285   1
  -8  -6 -14   18965    3920  -2
   3  -6  11   18965    3920   1
  -7  -5  11    3839    5997   1
  -6  -5  11   12286    6462   1
  -5  -5  11    1815    6330   1
  -4  -5  11   18009    7659   1
  -3  -5  11    5591    4628   1
  -2  -5  11     591    4255   1
  -1  -5  11   77696    7079   1
   0  -5  11  238077   11554   1
   1  -5  11   86055    5636   1
   2  -5  11    5601    3557   1
   3  -5  11   40012    4561   1
   4  -5  11   21756    4188   1
  -7  -4  11   45236    8250   1
  -6  -4  11    2005    5744   1
  -5  -4  11  116014   10059   1
  -4  -4  11  224479   10450   1
  -3  -4  11   73542    6711   1
  -2  -4  11   36842    4657   1
  -1  -4  11    -284    2978   1
   0  -4  11    5460    3610   1
   1  -4  11    8657    3305   1
   2  -4  11   22925    3814   1
   3  -4  11   19900    3811   1
   4  -4  11   13765    3702   1
   5  -4  11     211    3215   1
   6  -4  11   21771    4219   1
  -7  -3  11    8359    6395   1
  -6  -3  11    6150    5619   1
  -5  -3  11    -459    5632   1
  -4  -3  11   32445    7568   1
  -3  -3  11   -2618    3319   1
  -2  -3  11   22830    3816   1
  -1  -3  11  113666    5692   1
   0  -3  11  228182    9296   1
   1  -3  11   -2970    2970   1
   2  -3  11    9507    3159   1
   3  -3  11  110409    5692   1
   4  -3  11   66302    4749   1
   5  -3  11    7687    3271   1
   6  -3  11   -1832    3062   1
   7  -3  11   -2163    3688   1
  -7  -2  11   35418    8082   1
  -6  -2  11   11148    5986   1
  -5  -2  11   33252    7051   1
  -4  -2  11   78505    6716   1
  -3  -2  11   12859    3790   1
  -2  -2  11    5102    2658   1
  -1  -2  11   44030    3711   1
   0  -2  11   -2526    2526   1
   1  -2  11   13378    2777   1
   2  -2  11   63059    4906   1
   3  -2  11   18092    4212   1
   4  -2  11   53984    3823   1
   5  -2  11    1030    2454   1
   6  -2  11   48439    3948   1
   7  -2  11   82603    4861   1
  -7  -1  11   -5892    6245   1
  -6  -1  11   -3773    3773   1
  -5  -1  11    2395    4047   1
  -4  -1  11   17376    4009   1
  -3  -1  11    3524    2920   1
  -2  -1  11   21287    2885   1
  -1  -1  11  219950    6722   1
   0  -1  11  403640    9846   1
   1  -1  11    5440    2486   1
   2  -1  11   12670    2342   1
   3  -1  11   65241    5434   1
   4  -1  11  115048    6037   1
   5  -1  11   30895    3447   1
   6  -1  11    3497    2665   1
   7  -1  11   -2332    2332   1
   8  -1  11     180    2676   1
  -7   0  11    9358    4948   1
  -6   0  11   -4057    4915   1
  -5   0  11   43138    5776   1
  -4   0  11   74216    6476   1
  -3   0  11   26175    3745   1
  -2   0  11    1789    2357   1
  -1   0  11   49910    3416   1
   0   0  11   96215    5434   1
   1   0  11   60476    3471   1
   2   0  11  279252    6812   1
  -3   0 -11   87659    4121  -2
   3   0  11   87659    4121   1
  -4   0 -11   76866    4335  -2
   4   0  11   76866    4335   1
  -5   0 -11   28689    3196  -2
   5   0  11   28689    3196   1
  -6   0 -11  120193    5015  -2
   6   0  11  120193    5015   1
  -7   0 -11  119545    4755  -2
   7   0  11  119545    4755   1
  -8   0 -11    2775    2411  -2
   8   0  11    2775    2411   1
  -9   0 -11   24221    3295  -2
   9   0  11   24221    3295   1
  -7   1  11    7697    5139   1
  -6   1  11    1089    4381   1
  -5   1  11    1769    4082   1
  -4   1  11    -445    3315   1
  -3   1  11   28408    4735   1
  -2   1  11  198061    5937   1
  -1   1  11  264929    6813   1
   0   1  11  178156    5460   1
   1   1  11    9768    2428   1
   2   1  11  146192    5382   1
   3   1  11  173848    5103   1
   4   1  11   16424    2551   1
   5   1  11   26386    3082   1
   6   1  11   20208    3805   1
   7   1  11   15271    2652   1
   8   1  11    7942    2441   1
   9   1  11    -762    2197   1
  -6   2  11   43142    6629   1
  -5   2  11   71218   14529   1
  -4   2  11   49225    5107   1
  -3   2  11   10341    3305   1
  -2   2  11   10255    2718   1
  -1   2  11     267    2270   1
   0   2  11   32965    3082   1
   1   2  11   22702    3519   1
   2   2  11   11615    2147   1
   3   2  11    1765    1941   1
   4   2  11   12549    2210   1
   5   2  11   89632    6341   1
   6   2  11  129555    4653   1
   7   2  11   93857    3931   1
   8   2  11    6500    2206   1
   9   2  11    7942    2303   1
  -6   3  11    1033    4268   1
  -5   3  11    5210    4313   1
  -4   3  11    1575    3551   1
  -3   3  11     620    2915   1
  -2   3  11   74439    4148   1
  -1   3  11   98598    4771   1
   0   3  11   71110    3863   1
   1   3  11   56641    3572   1
   2   3  11  354743    6807   1
   3   3  11  217826    5864   1
   4   3  11    5137    2790   1
   5   3  11   -1095    2297   1
   6   3  11   22960    2564   1
   7   3  11     979    2347   1
   8   3  11    7067    2042   1
   9   3  11   26102    2381   1
  10   3  11   48254    4325   1
  -5   4  11   25640    5150   1
  -4   4  11    5288    3708   1
  -3   4  11    2227    2999   1
  -2   4  11   -2536    2536   1
  -1   4  11   29928    3043   1
   0   4  11  115378    4634   1
   1   4  11  127232    4412   1
   2   4  11   59593    2960   1
   3   4  11   23530    2822   1
   4   4  11    2017    2495   1
   5   4  11  150922    5025   1
   6   4  11  308559    7555   1
   7   4  11  125900    4662   1
   8   4  11    -840    1926   1
   9   4  11   63197    3589   1
  10   4  11   52905    3849   1
  -4   5  11   -1344    3562   1
  -3   5  11   10160    4061   1
  -2   5  11  110886    5661   1
  -1   5  11  143030    5686   1
   0   5  11    2891    2374   1
   1   5  11  110756    4345   1
   2   5  11  315890    7436   1
   3   5  11  202819    6848   1
   4   5  11    7629    2618   1
   5   5  11    -961    2199   1
   6   5  11   -2244    2244   1
   7   5  11   -1737    1933   1
   8   5  11     239    1992   1
   9   5  11   10442    2460   1
  10   5  11   16901    3120   1
  -4   6  11   -3352    6783   1
  -3   6  11    5131    4030   1
  -2   6  11   17078    3703   1
  -1   6  11   25218    4047   1
   0   6  11   22454    4409   1
   2   6  11    2648    2391   1
   3   6  11   41250    6253   1
   5   6  11   34845    3354   1
  -1   6  -8  148798    5640  -2
   6   6  11  148798    5640   1
  -2   6  -8   31718    3070  -2
   7   6  11   31718    3070   1
  -3   6  -8   62369    3343  -2
   8   6  11   62369    3343   1
  -4   6  -8  131115    4896  -2
   9   6  11  131115    4896   1
  -5   6  -8   56020    3975  -2
  10   6  11   56020    3975   1
  -3   7  11   16229    4588   1
  -2   7  11   19330    3988   1
  -1   7  11   63881    4525   1
   0   7  11    3899    3604   1
   1   7  11   78430    4499   1
   2   7  11   24415    3210   1
   3   7  11    1419    2560   1
   4   7  11    2620    2746   1
   5   7  11   15566    3041   1
   6   7  11   15647    3029   1
   7   7  11    2654    2853   1
   8   7  11   24410    2939   1
   9   7  11   51556    3193   1
  10   7  11   47362    3922   1
  -1   8  11      16    3982   1
   0   8  11      41    3419   1
   1   8  11    1274    2882   1
   2   8  11    1922    2743   1
   3   8  11    1334    3027   1
   4   8  11   69781    5401   1
   5   8  11  226029    7643   1
   6   8  11  139594    5608   1
   7   8  11   22102    3103   1
   8   8  11   55520    4536   1
   9   8  11  109930    4659   1
   0   9  11   20890    7420   1
   1   9  11   96041    6173   1
   2   9  11   71868    6786   1
   3   9  11   26407    4239   1
   4   9  11    4835    3448   1
   5   9  11   16169    4025   1
   6   9  11   39713    4159   1
   7   9  11   19151    3473   1
   8   9  11   15379    3394   1
   9   9  11   14949    3091   1
   2  10  11   -4115    4115   1
   3  10  11    6844    4332   1
   4  10  11   52987    8536   1
   5  10  11  184899   13205   1
   6  10  11   72477    8657   1
   7  10  11    2021    3195   1
   8  10  11   25040    3900   1
  -3  -7  12    -737    6384   1
  -2  -7  12   51558   12392   1
  -1  -7  12   18809    5916   1
   0  -7  12    -560    4791   1
  -5  -6  12   40275   12387   1
  -4  -6  12   -7889    9331   1
  -3  -6  12   36080    7454   1
  -2  -6  12   56996    8884   1
  -1  -6  12   47705   11060   1
   0  -6  12   26787   15578   1
   1  -6  12   15033    4826   1
   2  -6  12    7634    4080   1
  -6  -5  12   -4569    6011   1
  -5  -5  12    1029    5853   1
  -4  -5  12    -678    4702   1
  -3  -5  12   19437    6605   1
  -2  -5  12   41699    6229   1
  -1  -5  12   17116    5167   1
   0  -5  12   28976    4473   1
   1  -5  12  107600    6385   1
   2  -5  12  115541    6634   1
   3  -5  12    -437    3528   1
   4  -5  12     -59    3564   1
  -6  -4  12   44518    8279   1
  -5  -4  12   26448    6779   1
  -4  -4  12   18196    5087   1
  -3  -4  12   41682    6325   1
  -2  -4  12   26162    5401   1
  -1  -4  12    8259    5389   1
   0  -4  12   -3318    3318   1
   1  -4  12    2304    4428   1
   2  -4  12   34302    4371   1
   3  -4  12   13291    3869   1
   4  -4  12    2075    3766   1
   5  -4  12   19982    5876   1
  -7  -3  12   20023    8919   1
  -6  -3  12    3967    6175   1
  -5  -3  12   -1452    6004   1
  -4  -3  12   -5520    5520   1
  -3  -3  12   84341    6225   1
  -2  -3  12  103255    5916   1
  -1  -3  12   57412    4349   1
   0  -3  12   20764    3355   1
   1  -3  12   98736    8210   1
   2  -3  12   57750    4879   1
   3  -3  12     289    2959   1
   4  -3  12   21323    4912   1
   5  -3  12    9113    3529   1
   6  -3  12    8282    3820   1
  -7  -2  12   40941   11108   1
  -6  -2  12  121504   14763   1
  -5  -2  12   33892    7684   1
  -4  -2  12    3701    4233   1
  -3  -2  12   18232    4386   1
  -2  -2  12   26283    4026   1
  -1  -2  12   13234    3132   1
   0  -2  12   -1913    2699   1
   1  -2  12   -1473    2604   1
   2  -2  12    7993    3473   1
   3  -2  12   21660    3585   1
   4  -2  12   84998    6563   1
   5  -2  12   97274    6159   1
   6  -2  12   25707    3904   1
   7  -2  12    3061    3372   1
  -7  -1  12   -4038    7616   1
  -6  -1  12    5857    6792   1
  -5  -1  12   -1391    4204   1
  -4  -1  12   15873    4146   1
  -3  -1  12   89940    5823   1
  -2  -1  12   40741    6509   1
  -1  -1  12   12174    3029   1
   0  -1  12  356093    9120   1
   1  -1  12  353843   11972   1
   2  -1  12   49756    4195   1
   3  -1  12    1366    2910   1
   4  -1  12   50526    3765   1
   5  -1  12   44128    4056   1
   6  -1  12   22001    3379   1
   7  -1  12     310    2571   1
  -6   0  12   25555    5714   1
  -5   0  12   -4165    4165   1
  -4   0  12   41126    4862   1
  -3   0  12  108824    9455   1
  -2   0  12   29076    3447   1
  -1   0  12   12194    2740   1
   0   0  12   10147    2701   1
   1   0  12    -349    2313   1
   2   0  12   51742    4358   1
   3   0  12  102001    6620   1
  -4   0 -12  242990    8423  -2
   4   0  12  242990    8423   1
  -5   0 -12  191882    8268  -2
   5   0  12  191882    8268   1
  -6   0 -12   19030    2959  -2
   6   0  12   19030    2959   1
  -7   0 -12   27285    3182  -2
   7   0  12   27285    3182   1
  -8   0 -12   73356    4237  -2
   8   0  12   73356    4237   1
  -6   1  12   -4168    4605   1
  -5   1  12    2348    5456   1
  -4   1  12    7189    3983   1
  -3   1  12   76129    5229   1
  -2   1  12   20685    3520   1
  -1   1  12    5363    2618   1
   0   1  12  277619    7208   1
   1   1  12  332860    7921   1
   2   1  12  136881    4994   1
   3   1  12   55915    3481   1
   4   1  12   24175    2966   1
   5   1  12   45706    3905   1
   6   1  12    8202    2761   1
   7   1  12   12686    2870   1
   8   1  12    2045    2438   1
   9   1  12   -2301    2301   1
  -6   2  12   11851    5519   1
  -5   2  12   -4694    4694   1
  -4   2  12   13251    4108   1
  -3   2  12   58239    4924   1
  -2   2  12   32671    3965   1
  -1   2  12   52934    3763   1
   0   2  12   64329    6010   1
   1   2  12   79084    4197   1
   2   2  12   17083    2966   1
   3   2  12  101424    5251   1
   4   2  12  202676    6244   1
   5   2  12  117359    5350   1
   6   2  12   13795    2892   1
   7   2  12   93279    4915   1
   8   2  12   91816    4243   1
   9   2  12   27840    2969   1
  -5   3  12   22878    5145   1
  -4   3  12   26989    4514   1
  -3   3  12   78677    5098   1
  -2   3  12    4755    3706   1
  -1   3  12    3301    2481   1
   0   3  12  133808    4833   1
   1   3  12  195170    5492   1
   2   3  12     505    2132   1
   3   3  12   62407    3708   1
   4   3  12  165678    5829   1
   5   3  12  177809    6326   1
   6   3  12   15885    2915   1
   7   3  12    5269    2366   1
   8   3  12    1496    2327   1
   9   3  12    5901    2305   1
  -5   4  12    2167    4748   1
  -4   4  12   13244    4260   1
  -3   4  12     497    3293   1
  -2   4  12    2318    3133   1
  -1   4  12   -1534    2917   1
   0   4  12    4363    2499   1
   1   4  12   -1640    2163   1
   2   4  12   54150    3593   1
   3   4  12  196215    5879   1
   4   4  12  119561    5134   1
   5   4  12   68007    4584   1
   6   4  12   49809    3890   1
   7   4  12   57423    3792   1
   8   4  12   44279    4519   1
   9   4  12   10752    2437   1
  -4   5  12     352    4536   1
  -3   5  12    4687    3853   1
  -2   5  12    4058    3196   1
  -1   5  12   45241    4038   1
   0   5  12   94863    4600   1
   1   5  12  103502    4713   1
   2   5  12    7009    2573   1
   3   5  12   90084    8116   1
   4   5  12  114102    6348   1
   5   5  12   27551    4046   1
   6   5  12    4651    2610   1
   7   5  12    9248    2693   1
   8   5  12    8960    2641   1
   9   5  12    5465    2279   1
  10   5  12   18136    3687   1
  -3   6  12   -3897    3897   1
  -2   6  12    9204    4830   1
  -1   6  12   18839    3611   1
   0   6  12    2915    2863   1
   1   6  12   19149    3435   1
   2   6  12   70402    5936   1
   3   6  12  232213    8753   1
   4   6  12  105023    6219   1
   5   6  12   35338    4450   1
  -1   6  -9   53873    4807  -2
   6   6  12   53873    4807   1
  -2   6  -9  203165    6401  -2
   7   6  12  203165    6401   1
  -3   6  -9   87565    4417  -2
   8   6  12   87565    4417   1
  -4   6  -9    5562    2760  -2
   9   6  12    5562    2760   1
  -5   6  -9   17033    4424  -2
  10   6  12   17033    4424   1
  -2   7  12    -629    4379   1
  -1   7  12   69470    5866   1
   0   7  12  173048    7135   1
   1   7  12   46263    4031   1
   2   7  12     276    2725   1
   3   7  12   27142    3885   1
   4   7  12   52348    5006   1
   5   7  12   26196    3658   1
   6   7  12    6848    2979   1
   7   7  12    3517    2685   1
   8   7  12     558    2386   1
   9   7  12    6323    2615   1
  -1   8  12   -1977    4071   1
   0   8  12    3178    3620   1
   1   8  12    1750    3016   1
   2   8  12    5748    3108   1
   3   8  12   22600    3942   1
   4   8  12   42458    5697   1
   5   8  12    3804    3411   1
   6   8  12   76620    6958   1
   7   8  12  172987    6249   1
   8   8  12   87579    4698   1
   9   8  12   -1864    2481   1
   1   9  12    6239    3859   1
   2   9  12    3333    3858   1
   3   9  12   27607    4541   1
   4   9  12    7562    4085   1
   5   9  12   17469    4292   1
   6   9  12    5187    4436   1
   7   9  12   19224    3681   1
   8   9  12    6029    3196   1
   3  10  12   34087    5526   1
   4  10  12   39890    6394   1
   5  10  12   -3471    3471   1
   6  10  12   64755    5975   1
   7  10  12   92749    8203   1
  -4  -6  13   27850   11080   1
  -3  -6  13   -2869    8708   1
  -2  -6  13   22705    7640   1
  -1  -6  13    8110    5369   1
   0  -6  13   -2006    4432   1
   1  -6  13   20460    5322   1
  -5  -5  13    6222   13444   1
  -4  -5  13   10870    7037   1
  -3  -5  13   29572    8764   1
  -2  -5  13   -5663    5663   1
  -1  -5  13   75987    9615   1
   0  -5  13   68462    6567   1
   1  -5  13   28791    4615   1
   2  -5  13    9954    4197   1
   3  -5  13   13535    4208   1
  -6  -4  13    8933    9971   1
  -5  -4  13   54338    9068   1
  -4  -4  13   40045    6387   1
  -3  -4  13    2857    4853   1
  -2  -4  13   -3785    3785   1
  -1  -4  13    3014    5309   1
   0  -4  13   -1789    4475   1
   1  -4  13   -1416    3373   1
   2  -4  13   21481    4217   1
   3  -4  13   46316    4948   1
   4  -4  13    3180    4483   1
  -6  -3  13    4321    7157   1
  -5  -3  13   18050    7334   1
  -4  -3  13   21826    5599   1
  -3  -3  13    4726    4114   1
  -2  -3  13   72516    6209   1
  -1  -3  13  170267    7412   1
   0  -3  13  111984    7841   1
   1  -3  13   -4043    4043   1
   2  -3  13   86969    5670   1
   3  -3  13   69885    5393   1
   4  -3  13    6935    4164   1
   5  -3  13     671    4435   1
  -6  -2  13   44832   11374   1
  -5  -2  13   90934   10252   1
  -4  -2  13   56506   10512   1
  -3  -2  13    3144    4786   1
  -2  -2  13    1039    3810   1
  -1  -2  13   -3064    3155   1
   0  -2  13      87    2912   1
   1  -2  13   -1570    3337   1
   2  -2  13    7205    3721   1
   3  -2  13   39725    6902   1
   4  -2  13    4783    3593   1
   5  -2  13    9954    4006   1
   6  -2  13   64348    5322   1
  -6  -1  13   -6236    7077   1
  -5  -1  13   31960    8310   1
  -4  -1  13   42192    6606   1
  -3  -1  13   -1378    3914   1
  -2  -1  13   30193    4600   1
  -1  -1  13  119695    5646   1
   0  -1  13   51767    4173   1
   1  -1  13   28676    3857   1
   2  -1  13   76290    5805   1
   3  -1  13   71756    5617   1
   4  -1  13   23717    3785   1
   5  -1  13    8485    3634   1
   6  -1  13    6245    3208   1
   7  -1  13   -3320    3848   1
  -6   0  13   15110    5935   1
  -5   0  13   33959    6066   1
  -4   0  13    5846    4026   1
  -3   0  13   -3195    3195   1
  -2   0  13   -2719    2858   1
  -1   0  13   16823    3161   1
   0   0  13    1702    2618   1
   1   0  13   37926    4388   1
   2   0  13  101788    5598   1
   3   0  13   82346    7938   1
   4   0  13   10425    3571   1
  -5   0 -13   98938    5437  -2
   5   0  13   98938    5437   1
  -6   0 -13  236724    7931  -2
   6   0  13  236724    7931   1
  -7   0 -13   86553    4897  -2
   7   0  13   86553    4897   1
  -5   1  13   26283    5854   1
  -4   1  13    4567    4089   1
  -3   1  13   61200    5084   1
  -2   1  13  182480    6769   1
  -1   1  13  241969    7022   1
   0   1  13   17509    3054   1
   1   1  13   99094    4628   1
   2   1  13   58547    4161   1
   3   1  13   88773    5723   1
   4   1  13   42151    5046   1
   5   1  13    8988    2973   1
   6   1  13    1318    2790   1
   7   1  13   12123    2986   1
   8   1  13    7634    2771   1
  -5   2  13   28288   11753   1
  -4   2  13   10098    4498   1
  -3   2  13   -1221    3720   1
  -2   2  13   32696    4043   1
  -1   2  13   16637    3174   1
   0   2  13    -986    2531   1
   1   2  13   17487    3071   1
   2   2  13   32338    3535   1
   3   2  13    2072    2443   1
   4   2  13   -1015    2394   1
   5   2  13  186186    6766   1
   6   2  13  128661    5821   1
   7   2  13   16636    3177   1
   8   2  13   13156    3010   1
  -4   3  13     533    3877   1
  -3   3  13   28252    4229   1
  -2   3  13   80255    5208   1
  -1   3  13   62936    4023   1
   0   3  13   -2317    2317   1
   1   3  13   59797    4534   1
   2   3  13   37983    3838   1
   3   3  13   35890    3560   1
   4   3  13   54351    4064   1
   5   3  13    2138    3540   1
   6   3  13   19315    3242   1
   7   3  13   67196    4200   1
   8   3  13   46626    3755   1
   9   3  13   50479    3727   1
  -4   4  13   -1385    4553   1
  -3   4  13   -4111    4111   1
  -2   4  13    1916    3339   1
  -1   4  13    1937    2987   1
   0   4  13     539    2955   1
   1   4  13   32860    4315   1
   2   4  13   94088    5095   1
   3   4  13   -2716    2716   1
   4   4  13   38741    3741   1
   5   4  13  504374   12438   1
   6   4  13  236915    7693   1
   7   4  13   32134    3819   1
   8   4  13   -2239    2360   1
   9   4  13   28635    3122   1
  -3   5  13   13485    4637   1
  -2   5  13   52923    4852   1
  -1   5  13   13328    3449   1
   0   5  13    9857    3077   1
   1   5  13   87455    4661   1
   2   5  13  157930    7566   1
   3   5  13  170069    7241   1
   4   5  13   19567    3720   1
   5   5  13    4476    2878   1
   6   5  13    3220    2797   1
   7   5  13   60331    5001   1
   8   5  13   23404    3283   1
   9   5  13   28321    3228   1
  -2   6  13   13012    4046   1
  -1   6  13   31244    4819   1
   0   6  13   58030    5116   1
   1   6  13   32483    3788   1
   2   6  13   31753    3578   1
   3   6  13    5640    4356   1
   4   6  13   73004    5599   1
   5   6  13  195365    7289   1
   6   6  13   89343    7850   1
  -2   6 -10    4473    2970  -2
   7   6  13    4473    2970   1
  -3   6 -10   10198    2942  -2
   8   6  13   10198    2942   1
  -4   6 -10   18690    3082  -2
   9   6  13   18690    3082   1
  -1   7  13    3002    4212   1
   0   7  13    7469    3748   1
   1   7  13   30040    4212   1
   2   7  13   34086    3857   1
   3   7  13   14519    3985   1
   4   7  13    -881    3801   1
   5   7  13    2594    3546   1
   6   7  13   -2580    2839   1
   7   7  13   12459    3085   1
   8   7  13   26377    3460   1
   9   7  13   35678    3578   1
   0   8  13   23507    4723   1
   1   8  13   15421    3708   1
   2   8  13    -975    3542   1
   3   8  13   -2203    3761   1
   4   8  13   58567    7501   1
   5   8  13   87834    6331   1
   6   8  13   19772    4289   1
   7   8  13    3750    2956   1
   8   8  13   55759    4293   1
   2   9  13   41281    5379   1
   3   9  13     134    4304   1
   4   9  13    6734    4966   1
   5   9  13   11548    6028   1
   6   9  13   20996    4604   1
   7   9  13   39637    5020   1
  -3  -5  14   27413    7729   1
  -2  -5  14   29079    6567   1
  -1  -5  14   -7954    7954   1
   0  -5  14   44293    6214   1
   1  -5  14   90944    8366   1
  -4  -4  14   15999   13130   1
  -3  -4  14   32154    6537   1
  -2  -4  14   10600    4681   1
  -1  -4  14   -2611    6994   1
   0  -4  14     541    6992   1
   1  -4  14   15561    4216   1
   2  -4  14    6321    3972   1
   3  -4  14     222    3856   1
  -5  -3  14    6869    6946   1
  -4  -3  14   18160    7502   1
  -3  -3  14   79777   10888   1
  -2  -3  14   47042    5665   1
  -1  -3  14   -2846    3509   1
   0  -3  14   60747   11756   1
   1  -3  14   81124    8325   1
   2  -3  14   24407    4413   1
   3  -3  14    4472    3751   1
   4  -3  14    5890    4105   1
  -5  -2  14    8649   10905   1
  -4  -2  14    4737    6899   1
  -3  -2  14   17051    5514   1
  -2  -2  14   17213    5895   1
  -1  -2  14   14414    3877   1
   0  -2  14   29528    4375   1
   1  -2  14   63503    5974   1
   2  -2  14   10959    4583   1
   3  -2  14   15488    3803   1
   4  -2  14   55354    5711   1
   5  -2  14   65656    8584   1
  -5  -1  14   -6667    6667   1
  -4  -1  14   57507    8084   1
  -3  -1  14   94233    8195   1
  -2  -1  14   37373    5376   1
  -1  -1  14   15038    4058   1
   0  -1  14  195927   13443   1
   1  -1  14  150068    6956   1
   2  -1  14   -1930    4099   1
   3  -1  14   24706    4491   1
   4  -1  14   51099    9630   1
   5  -1  14   14064    4145   1
   6  -1  14   13648    3878   1
  -5   0  14    7310    5636   1
  -4   0  14    5083    4247   1
  -3   0  14    3260    4096   1
  -2   0  14   13115    3800   1
  -1   0  14    1263    3766   1
   0   0  14   -2240    2765   1
   1   0  14    5530    3562   1
   2   0  14    9092    3536   1
   3   0  14  113684    7061   1
   4   0  14  271420   11913   1
  -5   0 -14  111787    6711  -2
   5   0  14  111787    6711   1
  -6   0 -14   -3109    3109  -2
   6   0  14   -3109    3109   1
  -7   0 -14   29633    4267  -2
   7   0  14   29633    4267   1
  -5   1  14   -5204    5204   1
  -4   1  14   12278    4563   1
  -3   1  14   21201    4704   1
  -2   1  14     935    3482   1
  -1   1  14   86337    5199   1
   0   1  14  267998    7823   1
   1   1  14  128364    6017   1
   2   1  14   22904    3485   1
   3   1  14     402    2989   1
   4   1  14    7786    3821   1
   5   1  14    1578    3438   1
   6   1  14    7003    3267   1
   7   1  14   24700    3518   1
  -4   2  14    6791    5358   1
  -3   2  14   25091    5169   1
  -2   2  14   10572    3951   1
  -1   2  14   25715    3952   1
   0   2  14   61148    4347   1
   1   2  14   35508    4010   1
   2   2  14   16030    3309   1
   3   2  14   32268    4131   1
   4   2  14  252373    8453   1
   5   2  14   81778    5804   1
   6   2  14    1530    2872   1
   7   2  14   62990    4453   1
   8   2  14   62606    4472   1
  -4   3  14   39089    6963   1
  -3   3  14   34587    5128   1
  -2   3  14   -3304    3304   1
  -1   3  14  106396    5468   1
   0   3  14  218564    7430   1
   1   3  14   58205    5069   1
   2   3  14    3141    3037   1
   3   3  14    2286    4201   1
   4   3  14   10301    3580   1
   5   3  14    5220    2980   1
   6   3  14   11239    3360   1
   7   3  14   10388    3267   1
   8   3  14    8518    3056   1
  -3   4  14   10686    4627   1
  -2   4  14    8595    3850   1
  -1   4  14    -145    3217   1
   0   4  14    3695    3026   1
   1   4  14   14116    3215   1
   2   4  14   33382    4085   1
   3   4  14   12666    3842   1
   4   4  14   94960    5799   1
   5   4  14    1877    3096   1
   6   4  14   56506    4628   1
   7   4  14   40054    4029   1
   8   4  14   36687    3769   1
  -2   5  14    2782    3749   1
  -1   5  14   42021    5892   1
   0   5  14   33757    4366   1
   1   5  14   -3294    3294   1
   2   5  14    -534    3133   1
   3   5  14   13283    4599   1
   4   5  14   21591    4001   1
   5   5  14    2565    3839   1
   6   5  14   36465    4030   1
   7   5  14    5118    3103   1
   8   5  14   -1163    2650   1
  -1   6  14    2493    4116   1
   0   6  14    2112    3555   1
   1   6  14    8653    3259   1
   2   6  14   62297    6756   1
   3   6  14  120566    6758   1
   4   6  14  104589    8803   1
   5   6  14   -2844    3680   1
   6   6  14   38801    4337   1
  -2   6 -11   39487    6101  -2
   7   6  14   39487    6101   1
  -3   6 -11   27082    3669  -2
   8   6  14   27082    3669   1
   0   7  14   40714    4871   1
   1   7  14   13994    3771   1
   2   7  14   -4746    4746   1
   3   7  14     916    3818   1
   4   7  14   24544    4769   1
   5   7  14    5911    4033   1
   6   7  14   10911    4452   1
   7   7  14    3809    3138   1
   8   7  14    9555    3263   1
   2   8  14   18514    4948   1
   3   8  14   42719    5735   1
   4   8  14    2322    6330   1
   5   8  14   25472    4823   1
   6   8  14   65508    6004   1
   7   8  14   31368    4678   1
  -2  -4  15    8379    9444   1
  -1  -4  15   -3569    6013   1
   0  -4  15   -4961    4961   1
   1  -4  15    8636    4868   1
  -3  -3  15    2652    5252   1
  -2  -3  15  117229    7813   1
  -1  -3  15  155676   12107   1
   0  -3  15   32654    6385   1
   1  -3  15   -3261    4715   1
   2  -3  15   15864    5702   1
   3  -3  15   26943    5347   1
  -4  -2  15    6167    7343   1
  -3  -2  15    8963    5469   1
  -2  -2  15   -2106    4184   1
  -1  -2  15     738    4746   1
   0  -2  15    4122    4772   1
   1  -2  15   15206    4629   1
   2  -2  15   39391    5621   1
   3  -2  15   20322    4938   1
   4  -2  15       6    3863   1
  -4  -1  15    1480    7148   1
  -3  -1  15   -4339    5505   1
  -2  -1  15   43422    6647   1
  -1  -1  15   59964    5308   1
   0  -1  15    3205    4114   1
   1  -1  15   18648    4736   1
   2  -1  15   38875    5410   1
   3  -1  15    9177    4706   1
   4  -1  15   -3288    3633   1
   5  -1  15    1490    3928   1
  -4   0  15    1786    7192   1
  -3   0  15    -955    5224   1
  -2   0  15    8873    3971   1
  -1   0  15     316    3222   1
   0   0  15   -1571    3582   1
   1   0  15   30684    5285   1
   2   0  15  144341    8951   1
   3   0  15  110279   11305   1
   4   0  15    9700    5422   1
   5   0  15  103143    6777   1
  -6   0 -15  111597    7046  -2
   6   0  15  111597    7046   1
  -4   1  15    4429    5965   1
  -3   1  15   15565    4888   1
  -2   1  15   76198    5903   1
  -1   1  15   52262    4678   1
   0   1  15   -3041    3041   1
   1   1  15   66346    4910   1
   2   1  15   98002    5509   1
   3   1  15   45222    5310   1
   4   1  15    2721    5170   1
   5   1  15    1131    3604   1
   6   1  15    4402    3802   1
  -3   2  15    9107    4745   1
  -2   2  15    2171    3807   1
  -1   2  15       5    3771   1
   0   2  15   19640    3874   1
   1   2  15   75847    5145   1
   2   2  15   47745    4444   1
   3   2  15   30373    4383   1
   4   2  15   44506    5217   1
   5   2  15  101691    6571   1
   6   2  15   40525    6545   1
   7   2  15     304    3632   1
  -3   3  15   16922    5268   1
  -2   3  15   58603    5149   1
  -1   3  15   14625    3999   1
   0   3  15    3921    3369   1
   1   3  15   41779    5268   1
   2   3  15   17077    3752   1
   3   3  15    -916    3273   1
   4   3  15    2840    3417   1
   5   3  15    3974    5184   1
   6   3  15     393    3512   1
   7   3  15    -779    3572   1
  -2   4  15    -491    4232   1
  -1   4  15    2928    4344   1
   0   4  15   -2327    3393   1
   1   4  15   40112    4632   1
   2   4  15   20575    4212   1
   3   4  15   -1531    3487   1
   4   4  15   67652    6357   1
   5   4  15  206966    8765   1
   6   4  15   67354    5723   1
   7   4  15   -2505    2999   1
  -1   5  15    -227    4273   1
   0   5  15   16027    4232   1
   1   5  15   30224    5329   1
   2   5  15   37268    5353   1
   3   5  15   25617    4633   1
   4   5  15     222    3747   1
   5   5  15    4522    3965   1
   6   5  15    6481    4001   1
   7   5  15   42052    4486   1
   0   6  15    9781    4107   1
   1   6  15   23400    4401   1
   2   6  15    4221    4105   1
   3   6  15   18617    4524   1
   4   6  15   99213    6541   1
   5   6  15  156605    8956   1
   6   6  15   34942    5079   1
   7   6  15    1535    3652   1
   1   7  15   20556    5374   1
   2   7  15    7604    4468   1
   3   7  15   14998    4631   1
   4   7  15     624    4279   1
   5   7  15    3835    4099   1
   6   7  15   -2595    3782   1
   4   8  15   45366    6026   1
  -2  -2  16   -1741    7935   1
  -1  -2  16   10482    5383   1
   0  -2  16   29913    6321   1
   1  -2  16   12414    5512   1
   2  -2  16   -2552    4342   1
  -2  -1  16    2386    4768   1
  -1  -1  16   11995    5874   1
   0  -1  16   42027    5864   1
   1  -1  16   17696    4874   1
   2  -1  16     496    4219   1
   3  -1  16    4564    4329   1
   4  -1  16    2598    4262   1
  -2   0  16   -1291    5921   1
  -1   0  16   -1753    5438   1
   0   0  16    6706    6495   1
   1   0  16    2267    3774   1
   2   0  16    5406    4502   1
   3   0  16  143273    8130   1
   4   0  16   68148    6214   1
   5   0  16    6147    4259   1
  -2   1  16    6970    4489   1
  -1   1  16   27333    5112   1
   0   1  16   36711    4872   1
   1   1  16     596    3353   1
   2   1  16   10442    5432   1
   3   1  16    9772    4521   1
   4   1  16    5211    4210   1
   5   1  16    1915    3997   1
  -2   2  16   -1565    4333   1
  -1   2  16    3458    5450   1
   0   2  16   10773    4251   1
   1   2  16   -2610    3273   1
   2   2  16   13638    3817   1
   3   2  16  187047    8183   1
   4   2  16  136634    9418   1
   5   2  16   14131    4469   1
   6   2  16   17390    4353   1
  -1   3  16   61369    5926   1
   0   3  16   70830    6221   1
   1   3  16   13441    3864   1
   2   3  16    -171    3931   1
   3   3  16    5463    3958   1
   4   3  16   -3026    3626   1
   5   3  16    6685    4086   1
   6   3  16    6544    4123   1
  -1   4  16    9775    6796   1
   0   4  16    9456    4320   1
   1   4  16    -726    3566   1
   2   4  16   22450    4786   1
   3   4  16   49213    5350   1
   4   4  16   24233    5279   1
   5   4  16   12042    4246   1
   6   4  16   77908    6337   1
   0   5  16    1034    4945   1
   1   5  16   -3778    3778   1
   2   5  16   12315    4657   1
   3   5  16    5084    4266   1
   4   5  16    5123    4817   1
   5   5  16    9327    5287   1
   6   5  16   12856    4544   1
   2   6  16   45647    5705   1
   3   6  16   25217    5197   1
   4   6  16    5843    4386   1
   5   6  16    5182    4421   1
   0   0  17    7104    5004   1
   1   0  17   22658    6320   1
   2   0  17   36858    5696   1
   0   1  17    1266    4045   1
   1   1  17   35840    5947   1
   2   1  17   17985    5368   1
   3   1  17   17666    5066   1
   0   2  17   46195    5545   1
   1   2  17   56628    5848   1
   2   2  17   26533    4834   1
   3   2  17     936    4573   1
   4   2  17   59368    6535   1
   1   3  17   53216    5850   1
   2   3  17    2360    4304   1
   3   3  17   -3126    3852   1
   4   3  17     125    4231   1
   2   4  17   11760    4662   1
   3   4  17    6132    4337   1
   4   4  17   62194    5852   1
;
_shelx_hkl_checksum     8552
_shelx_res_file
;
TITL II_p_1_a.res in P-1
    II.res
    created by SHELXL-2018/3 at 07:09:10 on 01-Nov-2022
REM Old TITL II_p_1_b.res in P1
REM SHELXT solution in P-1: R1 0.196, Rweak 0.032, Alpha 0.044
REM <I/s> 0.000 for 0 systematic absences, Orientation as input
REM Formula found by SHELXT: C17 Cl2 N7 Ni2 O5
CELL 0.71073 10.1565 10.4249 14.6531 80.305 80.117 64.149
ZERR 2 0.0004 0.0005 0.0007 0.003 0.003 0.003
LATT 1
SFAC C H Cd Cl Cu N O
UNIT 32 73 2 4 2 12 12.5
EQIV $1 -X,-Y,-Z
EQIV $2 1-X,1-Y,1-Z
EQIV $3 +X,+Y,-1+Z
EQIV $4 1-X,-Y,1-Z
EQIV $5 -X,1-Y,-Z
EQIV $6 -X,1-Y,1-Z
DFIX 0.86 0.01 O4W H4Wa O4W H4Wb
DFIX 1.44 0.01 H4Wb H4Wa
L.S. 10
PLAN  10
SIZE 0.05 0.05 0.15
TEMP 0
CONF
HTAB N4 O4_$1
HTAB N1 Cl2_$2
HTAB N6 Cl1_$3
HTAB N6 Cl1_$4
HTAB N3 O2W
HTAB O1W O2W
HTAB O1W O3_$5
HTAB C9 O1
HTAB C6 Cl2_$3
HTAB C2 O1_$4
HTAB C1 Cl1_$4
HTAB C13 Cl1_$3
HTAB C3 O1_$4
HTAB O2W O2_$2
HTAB O2W O5W_$6
HTAB O2W O4W_$6
HTAB O3W Cl2_$6
FREE Cd1 C12
BIND Cu1 O1W
htab
LIST 4
MORE -1
BOND $H
fmap 2
acta
SHEL 999 0.84
OMIT 1 1 2
OMIT 3 6 6
OMIT 0 -2 1
OMIT 5 -6 2
OMIT 5 6 1
OMIT -5 -6 2
OMIT 0 -6 10
OMIT -1 -1 1
OMIT 6 -6 4
OMIT -1 -6 9
OMIT 0 -6 7
OMIT 0 6 8
OMIT -3 0 2
OMIT 1 -6 10
OMIT -3 6 0
REM <olex2.extras>
REM <HklSrc "%.\\I.hkl">
REM </olex2.extras>
WGHT    0.075700    2.625400
BASF   0.36050
FVAR      12.22026
PART 1
CD1   3    0.596701    0.268532    0.762208    11.00000    0.05450    0.04863 =
         0.03674   -0.00472   -0.01186   -0.02891
PART 0
CU1   5    0.330397    0.224346    0.196073    11.00000    0.03788    0.04422 =
         0.03401    0.00062   -0.00874   -0.02231
CL1   4    0.518032    0.082870    0.854615    11.00000    0.05885    0.03977 =
         0.04981   -0.00451   -0.00139   -0.02511
CL2   4    0.379537    0.503754    0.787499    11.00000    0.07046    0.04801 =
         0.06414   -0.00144   -0.00270   -0.02225
O3    7   -0.242663    0.275738   -0.151027    11.00000    0.05340    0.05396 =
         0.05964   -0.00257   -0.02219   -0.02655
N4    6    0.140249    0.212457    0.194232    11.00000    0.03386    0.04040 =
         0.04460   -0.01124   -0.00338   -0.01610
AFIX  13
H4    2    0.163812    0.116420    0.178712    11.00000   -1.20000
AFIX   0
O1    7    0.607934    0.230811    0.612022    11.00000    0.09343    0.07248 =
         0.04039   -0.00446   -0.00879   -0.05419
N1    6    0.527978    0.226400    0.198559    11.00000    0.04173    0.04871 =
         0.03777   -0.00590   -0.00426   -0.02868
AFIX  13
H1    2    0.509753    0.317288    0.220179    11.00000   -1.20000
AFIX   0
O4    7   -0.135159    0.072702   -0.213431    11.00000    0.07563    0.06212 =
         0.07464   -0.01721   -0.01695   -0.04047
N6    6    0.361647    0.265060    0.057274    11.00000    0.04362    0.03302 =
         0.03840   -0.00341   -0.01104   -0.01888
AFIX  13
H6    2    0.402797    0.173055    0.031144    11.00000   -1.20000
AFIX   0
N3    6    0.301876    0.180213    0.335773    11.00000    0.04636    0.04555 =
         0.03205   -0.00215   -0.00799   -0.02543
AFIX  13
H3    2    0.268598    0.269992    0.363502    11.00000   -1.20000
AFIX   0
O1W   7    0.200788    0.477688    0.221683    11.00000    0.09988    0.04743 =
         0.06672   -0.00360   -0.01473   -0.03188
AFIX   3
H1WA  2    0.209328    0.487228    0.276563    11.00000   -1.50000
H1WB  2    0.244848    0.523768    0.186423    11.00000   -1.50000
AFIX   0
N2    6    0.559319    0.110202    0.357998    11.00000    0.04584    0.05205 =
         0.03823   -0.00250   -0.01431   -0.02354
N5    6    0.114970    0.312253    0.031727    11.00000    0.04713    0.04380 =
         0.04675   -0.00797   -0.01539   -0.01543
O2    7    0.704948    0.374954    0.621225    11.00000    0.09772    0.09606 =
         0.05566   -0.02473   -0.00298   -0.06050
C16   1   -0.134066    0.157341   -0.164673    11.00000    0.04987    0.04167 =
         0.04234   -0.00062   -0.01051   -0.02257
C12   1    0.670087    0.307546    0.574778    11.00000    0.05697    0.05040 =
         0.04740   -0.01226   -0.00985   -0.02512
C8    1    0.596145    0.226219    0.101600    11.00000    0.04433    0.06394 =
         0.04860   -0.01313   -0.00148   -0.03091
AFIX  23
H8A   2    0.642826    0.129227    0.084057    11.00000   -1.20000
H8B   2    0.670876    0.262438    0.095161    11.00000   -1.20000
AFIX   0
C9    1    0.551728    0.225380    0.407369    11.00000    0.05193    0.05173 =
         0.03755   -0.00770   -0.00848   -0.02629
AFIX  23
H9A   2    0.496317    0.223751    0.468128    11.00000   -1.20000
H9B   2    0.499763    0.317219    0.372695    11.00000   -1.20000
AFIX   0
C6    1    0.227844    0.361121    0.010996    11.00000    0.05338    0.03831 =
         0.04467   -0.00100   -0.01606   -0.01911
AFIX  23
H6A   2    0.190725    0.456242    0.030616    11.00000   -1.20000
H6B   2    0.254370    0.368360   -0.055885    11.00000   -1.20000
AFIX   0
C2    1    0.435617    0.074397    0.378162    11.00000    0.06326    0.05087 =
         0.04711    0.00307   -0.02298   -0.03362
AFIX  23
H2A   2    0.411541    0.064332    0.445198    11.00000   -1.20000
H2B   2    0.463691   -0.017891    0.356448    11.00000   -1.20000
AFIX   0
C1    1    0.621807    0.109083    0.262412    11.00000    0.04310    0.05377 =
         0.04930   -0.01297   -0.01564   -0.01783
AFIX  23
H1A   2    0.641518    0.018262    0.241569    11.00000   -1.20000
H1B   2    0.715277    0.115140    0.258505    11.00000   -1.20000
AFIX   0
C7    1    0.478189    0.320202    0.038949    11.00000    0.06156    0.05863 =
         0.03975   -0.00997    0.00304   -0.04029
AFIX  23
H7A   2    0.437003    0.419018    0.052579    11.00000   -1.20000
H7B   2    0.519349    0.315835   -0.025881    11.00000   -1.20000
AFIX   0
C5    1    0.044045    0.317750    0.124898    11.00000    0.04264    0.05004 =
         0.04861   -0.01152   -0.01167   -0.01529
AFIX  23
H5A   2   -0.042463    0.299751    0.126945    11.00000   -1.20000
H5B   2    0.011290    0.413532    0.142412    11.00000   -1.20000
AFIX   0
C4    1    0.066185    0.223479    0.291102    11.00000    0.04399    0.06514 =
         0.04477   -0.01565    0.00237   -0.02577
AFIX  23
H4A   2   -0.009896    0.188734    0.299020    11.00000   -1.20000
H4B   2    0.020861    0.322564    0.304598    11.00000   -1.20000
AFIX   0
C13   1    0.132417    0.193809   -0.018180    11.00000    0.04547    0.05026 =
         0.04992   -0.00733   -0.01664   -0.01107
AFIX  23
H13A  2    0.156987    0.106670    0.024350    11.00000   -1.20000
H13B  2    0.212635    0.178056   -0.067872    11.00000   -1.20000
AFIX   0
C3    1    0.181297    0.133872    0.355704    11.00000    0.05783    0.06458 =
         0.03830   -0.00456    0.00347   -0.03932
AFIX  23
H3A   2    0.138471    0.145448    0.419911    11.00000   -1.20000
H3B   2    0.218770    0.033436    0.346619    11.00000   -1.20000
AFIX   0
C14   1   -0.007419    0.227001   -0.058686    11.00000    0.04986    0.05404 =
         0.06967   -0.01674   -0.02150   -0.01800
AFIX  23
H14A  2   -0.083924    0.232508   -0.007732    11.00000   -1.20000
H14B  2   -0.037838    0.320795   -0.094049    11.00000   -1.20000
AFIX   0
C15   1    0.002663    0.122942   -0.119804    11.00000    0.05334    0.05131 =
         0.06018   -0.00932   -0.01503   -0.02129
AFIX  23
H15A  2    0.028909    0.030147   -0.083454    11.00000   -1.20000
H15B  2    0.082553    0.114088   -0.168889    11.00000   -1.20000
AFIX   0
C10   1    0.701504    0.210367    0.419393    11.00000    0.06341    0.08938 =
         0.04350   -0.02066   -0.00079   -0.04755
AFIX  23
H10A  2    0.756318    0.210913    0.358318    11.00000   -1.20000
H10B  2    0.752778    0.117877    0.453587    11.00000   -1.20000
AFIX   0
C11   1    0.702584    0.324451    0.469192    11.00000    0.09307    0.10643 =
         0.03821   -0.01424   -0.00241   -0.07333
AFIX  23
H11A  2    0.630509    0.416470    0.445325    11.00000   -1.20000
H11B  2    0.798489    0.326495    0.453979    11.00000   -1.20000
AFIX   0
PART 3
O5W   7   -0.129008    0.756063    0.372687    10.25000    0.07503
AFIX   3
H5WA  2   -0.133178    0.717443    0.327227    10.25000   -1.50000
H5WB  2   -0.043408    0.754503    0.363557    10.25000   -1.50000
AFIX   0
PART 2
O4W   7   -0.215377    0.686038    0.340509    10.25000    0.08469
AFIX   3
H4WA  2   -0.178747    0.593968    0.349859    10.25000   -1.50000
H4WB  2   -0.210637    0.725748    0.386049    10.25000   -1.50000
AFIX   0
PART 0
O2W   7    0.156684    0.447953    0.433217    10.50000    0.07385
AFIX   3
H2WA  2    0.212914    0.489423    0.431887    10.50000   -1.50000
H2WB  2    0.144304    0.419643    0.491597    10.50000   -1.50000
AFIX   0
PART 1
O3W   7   -0.142153    0.609766    0.273345    10.25000    0.08818
AFIX   3
H3WA  2   -0.167073    0.670086    0.312565    10.25000   -1.50000
H3WB  2   -0.167283    0.544546    0.302075    10.25000   -1.50000
AFIX   0
HKLF 5
REM  II_a.res in P-1
REM wR2 = 0.1487, GooF = S = 1.037, Restrained GooF = 1.037 for all data
REM R1 = 0.0496 for 3446 Fo > 4sig(Fo) and 0.0783 for all 4762 data
REM 297 parameters refined using 3 restraints
END
WGHT      0.0755      2.6329
REM Instructions for potential hydrogen bonds
HTAB N4 O4_$1
HTAB N1 Cl2_$2
HTAB N6 Cl1_$3
HTAB N6 Cl1_$4
HTAB N3 O2W
HTAB O1W O2W
HTAB O1W O3_$5
HTAB C9 O1
HTAB C6 Cl2_$3
HTAB C2 O1_$4
HTAB C1 Cl1_$4
HTAB C13 Cl1_$3
HTAB C3 O1_$4
HTAB O2W O2_$2
HTAB O2W O5W_$6
HTAB O2W O4W_$6
HTAB O3W Cl2_$6
REM Highest difference peak  1.311,  deepest hole -0.687,  1-sigma level  0.127
Q1    1   0.1099  0.5054  0.4003  11.00000  0.05    0.97
Q2    1   0.3978  0.2352  0.2402  11.00000  0.05    0.84
Q3    1   0.5975  0.0857  0.7625  11.00000  0.05    0.82
Q4    1   0.5959  0.3899  0.7583  11.00000  0.05    0.78
Q5    1   0.3259  0.3559  0.1899  11.00000  0.05    0.72
Q6    1   0.4025  0.3877  0.2315  11.00000  0.05    0.67
Q7    1   0.4827  0.4907  0.7922  11.00000  0.05    0.63
Q8    1   0.4016  0.0749  0.2401  11.00000  0.05    0.62
Q9    1   0.2584  0.6364  0.7811  11.00000  0.05    0.58
Q10   1  -0.2077  0.6133  0.4276  11.00000  0.05    0.58
;
_shelx_res_checksum     9188
