# Supplementary material for: Synthesis and structural characterization of the dichloride complex formed by carb­oxy-functionalized Cu(di­aza­cyclam)2+ cation and its heterometallic coordination polymer with CdCl2
Source: Acta Crystallogr E Crystallogr Commun. 2025 May 2;81(Pt 6):458–63. doi: 10.1107/S2056989025003792 (PMC12142412; doi:10.1107/S2056989025003792)
Supplement: Supplementary file 2 [file e-81-00458-Isup2.hkl]

#
# h,k,l, Fc-squared, Fo-squared, sigma(Fo-squared), status flag
#
data_I
_shelx_title ' yala036_a.res in P2(1)/c'
_shelx_refln_list_code          4
_shelx_F_calc_maximum      135.12
_exptl_crystal_F_000       534.00
_reflns_d_resolution_high  0.8470

loop_
 _space_group_symop_operation_xyz
 'x, y, z'
 '-x, y+1/2, -z+1/2'
 '-x, -y, -z'
 'x, -y-1/2, z-1/2'

_cell_length_a    10.0036
_cell_length_b    15.8231
_cell_length_c     6.9325
_cell_angle_alpha  90.000
_cell_angle_beta   99.808
_cell_angle_gamma  90.000

_shelx_F_squared_multiplier     1.000

loop_
 _refln_index_h
 _refln_index_k
 _refln_index_l
 _refln_F_squared_calc
 _refln_F_squared_meas
 _refln_F_squared_sigma
 _refln_observed_status
   3   0   0      18120.64      17086.39       174.77 o
   4   0   0      11286.41      11490.02       239.20 o
   5   0   0       5075.07       4838.79       119.06 o
   6   0   0       2526.69       2591.75        46.96 o
   7   0   0       4748.80       4835.76        72.51 o
   8   0   0       5251.82       5353.21       103.66 o
   9   0   0       1192.23       1150.56        40.63 o
  10   0   0       2261.19       2411.02       113.28 o
  11   0   0        393.40        372.46        41.63 o
   1   1   0          4.32          1.58         2.09 o
   2   1   0          6.88          0.20         5.36 o
   3   1   0        364.13        438.29        11.72 o
   4   1   0         14.42          6.65         8.58 o
   5   1   0          5.43         -9.96         9.96 o
   6   1   0        707.20        702.27        19.47 o
   7   1   0          4.45         11.22        13.24 o
   8   1   0        998.07        988.22        39.11 o
   9   1   0         32.98         22.93        16.69 o
  10   1   0        168.47        148.60        24.28 o
  11   1   0        251.62        248.73        27.28 o
   0   2   0       4942.85       5333.74        47.14 o
   1   2   0      10614.02      10750.13        61.57 o
   2   2   0        342.47        359.61         8.84 o
   3   2   0       4347.46       4229.42        35.41 o
   4   2   0       6205.46       6197.37        77.88 o
   5   2   0       8029.62       8425.08        80.06 o
   6   2   0       1181.96       1119.79        23.08 o
   7   2   0        704.91        703.26        30.31 o
   8   2   0        612.14        651.42        29.74 o
   9   2   0        942.73        938.32        48.09 o
  10   2   0        740.40        628.94        36.66 o
  11   2   0        349.74        268.77        29.63 o
   1   3   0        128.97        162.15         6.41 o
   2   3   0        456.53        549.74        11.91 o
   3   3   0       3934.35       4017.17        34.63 o
   4   3   0       1255.56       1204.39        30.27 o
   5   3   0         47.03          7.68        10.39 o
   6   3   0       1753.94       1749.73        29.28 o
   7   3   0         90.97        102.26        14.86 o
   8   3   0          9.84         -5.70        14.94 o
   9   3   0        430.86        408.38        24.11 o
  10   3   0        394.16        397.33        28.38 o
  11   3   0        231.20        205.77        26.91 o
   0   4   0       9597.87      10399.65        97.85 o
   1   4   0         46.69         84.04         7.08 o
   2   4   0        136.30        129.27         8.57 o
   3   4   0       1731.13       1987.41        23.99 o
   4   4   0       1131.23       1091.65        18.41 o
   5   4   0         90.47        113.04        11.98 o
   6   4   0        699.23        688.43        23.83 o
   7   4   0         85.25         81.27        14.31 o
   8   4   0        196.05        190.15        18.08 o
   9   4   0        200.75        227.62        21.48 o
  10   4   0        172.58        174.98        24.72 o
  11   4   0        363.95        356.52        33.57 o
   1   5   0          2.83         21.04         8.86 o
   2   5   0        384.10        437.54        11.80 o
   3   5   0        852.89       1082.36        83.51 o
   4   5   0         62.75         72.83        10.99 o
   5   5   0          4.69          3.58        10.25 o
   6   5   0        132.84        186.41        14.77 o
   7   5   0         18.66         21.14        13.91 o
   8   5   0        748.98        752.63        27.11 o
   9   5   0         14.52          6.79        19.04 o
  10   5   0         41.74         16.04        19.82 o
  11   5   0        243.26        201.79        27.43 o
   0   6   0        796.16        707.30        19.10 o
   1   6   0        470.16        478.95        10.76 o
   2   6   0         83.64         42.22         8.56 o
   3   6   0        150.31        195.07        11.75 o
   4   6   0        639.92        796.74        18.87 o
   5   6   0        103.26         91.15        12.53 o
   6   6   0        458.30        422.81        18.63 o
   7   6   0         74.85         59.93        14.97 o
   8   6   0        237.39        234.70        20.73 o
   9   6   0        434.66        458.57        25.21 o
  10   6   0        201.09        225.14        24.45 o
   1   7   0        431.69        447.47        13.38 o
   2   7   0          1.99         -9.10         9.10 o
   3   7   0       3547.29       3551.06        37.07 o
   4   7   0         52.79         62.45        11.68 o
   5   7   0         86.93        103.09        13.29 o
   6   7   0        646.92        665.69        19.99 o
   7   7   0        103.42        117.38        18.13 o
   8   7   0         29.44          6.32        17.56 o
   9   7   0        613.53        612.66        27.27 o
  10   7   0        239.48        245.40        25.28 o
   0   8   0       2276.05       2227.84        38.42 o
   1   8   0       6127.69       6195.79        58.95 o
   2   8   0       5446.13       5070.32        42.00 o
   3   8   0       1825.20       1868.76        66.74 o
   4   8   0       1784.60       1719.11        26.90 o
   5   8   0       4940.95       4833.85        53.04 o
   6   8   0       1585.74       1609.10        29.57 o
   7   8   0        930.62        883.42        32.14 o
   8   8   0       1217.86       1144.61        39.45 o
   9   8   0        844.99        760.31        29.69 o
  10   8   0        404.37        397.77        29.55 o
   1   9   0          0.05         -2.80         7.61 o
   2   9   0         98.62        117.12         9.82 o
   3   9   0        115.68        133.05        12.81 o
   4   9   0         62.57         66.86        13.10 o
   5   9   0         61.51         58.01        14.35 o
   6   9   0         36.04         61.69        17.67 o
   7   9   0         59.01         35.59        16.72 o
   8   9   0         24.36         -2.95        18.98 o
   9   9   0         12.42         10.38        22.48 o
  10   9   0          7.42         -6.82        23.78 o
   0  10   0       7782.67       7785.10        95.81 o
   1  10   0       3025.71       2997.05        33.74 o
   2  10   0       4103.30       4000.49        37.62 o
   3  10   0       5116.98       4861.19        46.11 o
   4  10   0       6189.41       6202.54        57.12 o
   5  10   0       2655.93       2605.02        40.29 o
   6  10   0       2684.10       2620.82        42.36 o
   7  10   0       1693.30       1694.15        33.65 o
   8  10   0        422.35        477.15        28.16 o
   9  10   0        350.47        350.13        28.98 o
   1  11   0        234.80        238.51        16.64 o
   2  11   0          4.69         10.25         8.75 o
   3  11   0        140.08        157.48        13.94 o
   4  11   0        406.87        421.41        26.49 o
   5  11   0         28.10         -3.85        17.07 o
   6  11   0        148.37        158.61        20.25 o
   7  11   0        244.03        258.19        24.90 o
   8  11   0        345.88        350.47        28.80 o
   9  11   0         12.80        -22.90        22.90 o
   0  12   0       1426.94       1413.98        45.81 o
   1  12   0        921.49        872.47        31.07 o
   2  12   0        297.75        291.09        18.06 o
   3  12   0       1098.41       1078.40        30.68 o
   4  12   0         62.66         61.98        22.19 o
   5  12   0        811.66        821.47        43.35 o
   6  12   0        548.88        591.82        32.28 o
   7  12   0        276.22        294.93        26.03 o
   8  12   0        142.91        154.91        23.66 o
   1  13   0         65.86         35.00        17.86 o
   2  13   0         55.73         84.14        19.13 o
   3  13   0          2.49         27.66        19.81 o
   4  13   0         93.46         88.77        21.75 o
   5  13   0        373.02        412.22        36.84 o
   6  13   0        207.89        198.16        23.56 o
   7  13   0         28.57         22.04        22.75 o
   8  13   0        116.37         58.71        22.63 o
   0  14   0         14.76         14.06        27.60 o
   1  14   0         27.38         34.78        19.17 o
   2  14   0         20.09          2.92        18.45 o
   3  14   0        325.46        310.97        24.59 o
   4  14   0        121.40        141.86        23.41 o
   5  14   0         18.53         10.38        21.15 o
   6  14   0         10.82         19.49        22.49 o
   7  14   0          3.50         29.47        22.33 o
   1  15   0          0.31        -10.76        19.13 o
   2  15   0         32.98         28.45        19.61 o
   3  15   0        111.97        109.12        23.24 o
   4  15   0        195.51        183.58        24.64 o
   5  15   0         24.81         46.61        22.57 o
   6  15   0         25.79          7.25        23.29 o
   0  16   0        173.58        171.89        30.75 o
   1  16   0        273.32        258.23        23.77 o
   2  16   0         20.04          1.60        19.87 o
   3  16   0        151.84        219.26        26.77 o
   4  16   0        846.98        843.60        43.10 o
   5  16   0        135.16        120.64        28.12 o
   1  17   0         86.30         98.84        22.55 o
   2  17   0         95.80        101.20        21.88 o
   3  17   0         95.06         92.26        28.28 o
   4  17   0         13.63         36.53        24.25 o
   0  18   0       1541.66       1510.79        53.12 o
   1  18   0        675.80        638.68        37.39 o
   2  18   0       1188.94       1214.72        56.40 o
 -11   1   1       1266.78       1245.73        57.96 o
 -10   1   1        563.51        598.44        29.94 o
  -9   1   1       1569.94       1586.22        37.72 o
  -8   1   1       2893.36       2901.40        58.92 o
  -7   1   1        716.96        676.41        20.15 o
  -6   1   1       1328.12       1199.73        23.53 o
  -5   1   1       3358.03       3527.76        35.84 o
  -4   1   1       4601.64       4628.13        41.18 o
  -3   1   1        204.17        190.87         8.46 o
  -2   1   1        439.21        498.44         9.88 o
  -1   1   1      13832.34      14019.31       111.87 o
   0   1   1       2972.25       3018.16        26.88 o
   1   1   1       1446.63       1425.83        11.86 o
   2   1   1        269.21        302.79        12.73 o
   3   1   1        571.86        623.96        14.88 o
   4   1   1        991.04        894.60        18.58 o
   5   1   1        212.09        246.79        13.75 o
   6   1   1          3.77         -4.56        12.18 o
   7   1   1        166.14        181.55        16.71 o
   8   1   1          2.43        -15.60        15.60 o
   9   1   1        259.96        311.59        23.31 o
  10   1   1         79.52         71.47        22.18 o
  11   1   1          2.17        -22.02        23.83 o
 -11   2   1        242.25        206.04        25.60 o
 -10   2   1         67.70         53.42        22.10 o
  -9   2   1         32.44         29.04        19.75 o
  -8   2   1        932.87        979.10        27.20 o
  -7   2   1         82.54         83.15        13.15 o
  -6   2   1        407.76        428.39        15.69 o
  -5   2   1       5346.46       5315.48        66.45 o
  -4   2   1         48.93         68.99         8.88 o
  -3   2   1       2608.50       2662.63        29.32 o
  -2   2   1       2987.32       3205.49        24.70 o
  -1   2   1         93.94         86.70         5.45 o
   0   2   1        404.74        353.27         5.72 o
   1   2   1        877.72        796.82        12.02 o
   2   2   1       4069.28       4192.52        32.35 o
   3   2   1       1056.14       1089.86        17.87 o
   4   2   1        401.08        464.11        14.52 o
   5   2   1        396.06        415.61        18.85 o
   6   2   1         25.00         16.69        12.45 o
   7   2   1         12.25          2.36        14.15 o
   8   2   1       1230.08       1243.12        29.35 o
   9   2   1        188.54        202.97        20.19 o
  10   2   1         48.22         31.64        20.94 o
  11   2   1         97.63         79.82        28.26 o
 -11   3   1        181.42        136.96        24.81 o
 -10   3   1        570.61        549.17        28.83 o
  -9   3   1         28.70         19.06        19.79 o
  -8   3   1         26.21         27.66        16.29 o
  -7   3   1        863.23        873.80        22.17 o
  -6   3   1       1166.33       1154.91        22.37 o
  -5   3   1       1070.07       1008.77        19.80 o
  -4   3   1       3541.58       3322.01        31.01 o
  -3   3   1       4268.35       4330.40        37.70 o
  -2   3   1        824.95        847.92        14.40 o
  -1   3   1        417.70        439.10         7.91 o
   0   3   1      18257.68      18344.82       135.86 o
   1   3   1        763.26        777.77        12.37 o
   2   3   1        345.03        362.79        10.64 o
   3   3   1       6253.01       6185.81        74.35 o
   4   3   1       3994.82       4042.47        40.26 o
   5   3   1       4436.02       4577.47        57.11 o
   6   3   1       2342.96       2348.99        33.15 o
   7   3   1        287.80        287.59        17.76 o
   8   3   1        744.22        737.29        26.39 o
   9   3   1        492.97        578.57        32.70 o
  10   3   1       1124.19       1207.76        41.17 o
  11   3   1        722.86        708.98        40.38 o
 -11   4   1          7.86        -22.32        22.32 o
 -10   4   1          8.64        -20.28        20.28 o
  -9   4   1        455.54        416.15        25.39 o
  -8   4   1         22.42         -1.02        16.17 o
  -7   4   1        280.27        259.37        17.76 o
  -6   4   1         46.00         47.65        13.32 o
  -5   4   1         12.97         25.66         9.41 o
  -4   4   1        215.97        259.61        10.58 o
  -3   4   1         78.22         87.75         7.67 o
  -2   4   1        554.67        611.92        15.21 o
  -1   4   1         29.02         15.34         6.23 o
   0   4   1          3.91         -3.93         6.05 o
   1   4   1       1912.13       1916.71        19.16 o
   2   4   1       1042.90       1104.75        16.65 o
   3   4   1       1255.07       1277.32        25.22 o
   4   4   1        319.37        357.41        13.50 o
   5   4   1          0.49         -2.36        11.18 o
   6   4   1          0.03          2.20        12.89 o
   7   4   1         19.44         -9.53        14.45 o
   8   4   1         77.43         52.19        17.34 o
   9   4   1        276.11        268.45        21.44 o
  10   4   1         21.88         12.14        23.10 o
 -11   5   1          2.81         -7.04        22.99 o
 -10   5   1        295.10        334.45        26.82 o
  -9   5   1        184.17        209.16        25.31 o
  -8   5   1         99.96         93.98        18.05 o
  -7   5   1        183.53        222.26        17.40 o
  -6   5   1        371.17        404.54        15.93 o
  -5   5   1       2070.89       2002.31        23.58 o
  -4   5   1         27.48         27.81         8.48 o
  -3   5   1        736.34        752.75        30.08 o
  -2   5   1       7043.60       7130.76        56.90 o
  -1   5   1       4083.35       3954.63        31.43 o
   0   5   1        930.56        991.94        21.85 o
   1   5   1      11111.26      10939.99        74.89 o
   2   5   1       1959.22       1809.65        19.81 o
   3   5   1       2664.32       2484.44        28.96 o
   4   5   1       2344.51       2188.01        28.51 o
   5   5   1       6715.51       6652.16        61.12 o
   6   5   1       3490.43       3269.91        42.97 o
   7   5   1       1187.53       1204.80        34.35 o
   8   5   1       1942.82       2012.57        54.14 o
   9   5   1       1751.70       1794.01        59.52 o
  10   5   1       1178.53       1280.28        40.39 o
 -11   6   1         21.85        -21.12        23.41 o
 -10   6   1        186.13        175.24        24.74 o
  -9   6   1        185.89        216.24        23.04 o
  -8   6   1         12.32         27.67        17.33 o
  -7   6   1         55.83         55.01        13.25 o
  -6   6   1       1244.39       1232.89        21.69 o
  -5   6   1       1904.11       1959.52        28.16 o
  -4   6   1        383.96        432.04        14.44 o
  -3   6   1       1154.68       1091.81        20.07 o
  -2   6   1       1679.90       1675.97        26.57 o
  -1   6   1          0.18          9.07         7.92 o
   0   6   1        380.06        396.31        10.86 o
   1   6   1          1.26          0.60         7.59 o
   2   6   1        733.98        731.26        12.94 o
   3   6   1         87.97         86.68        11.46 o
   4   6   1        437.37        441.28        21.55 o
   5   6   1         71.03         67.18        12.74 o
   6   6   1        241.18        249.29        19.21 o
   7   6   1         55.95         49.89        16.18 o
   8   6   1         47.76         63.22        17.49 o
   9   6   1        271.05        236.52        30.33 o
  10   6   1          0.28         11.51        23.54 o
 -10   7   1        609.30        544.07        32.74 o
  -9   7   1        574.16        502.11        25.58 o
  -8   7   1        187.34        207.97        20.11 o
  -7   7   1        306.49        317.64        20.42 o
  -6   7   1       1994.11       1921.53        31.07 o
  -5   7   1        757.93        744.65        21.35 o
  -4   7   1        734.17        681.65        17.63 o
  -3   7   1          4.56         12.95        10.12 o
  -2   7   1       1708.87       1619.74        32.61 o
  -1   7   1       2679.98       2691.79        26.57 o
   0   7   1       3266.39       3186.16        28.04 o
   1   7   1       1220.31       1119.27        17.03 o
   2   7   1       1254.36       1226.57        16.39 o
   3   7   1        633.79        565.38        18.23 o
   4   7   1       1930.77       1818.22        27.74 o
   5   7   1         80.44         93.69        13.80 o
   6   7   1        661.32        638.06        20.15 o
   7   7   1       1176.68       1151.33        28.61 o
   8   7   1        444.72        448.97        33.96 o
   9   7   1        362.98        421.90        34.60 o
  10   7   1        403.39        356.46        29.28 o
 -10   8   1         68.34         67.37        23.73 o
  -9   8   1        125.36        153.12        23.33 o
  -8   8   1        308.19        335.08        22.55 o
  -7   8   1        232.89        252.11        18.44 o
  -6   8   1        326.41        344.12        19.79 o
  -5   8   1         39.80         53.54        15.19 o
  -4   8   1          6.27          6.17        11.54 o
  -3   8   1          0.55          2.59        10.69 o
  -2   8   1        769.50        750.52        17.29 o
  -1   8   1        601.89        617.82        16.23 o
   0   8   1        217.46        226.45        10.51 o
   1   8   1        169.28        174.66        10.49 o
   2   8   1         89.80         82.67         9.10 o
   3   8   1          2.10          3.25        11.10 o
   4   8   1        264.46        283.91        15.55 o
   5   8   1         46.08         21.65        13.66 o
   6   8   1        273.23        295.04        17.53 o
   7   8   1          0.27        -11.64        15.81 o
   8   8   1         34.25         12.79        21.28 o
   9   8   1         31.33         27.00        23.00 o
  10   8   1         51.28         30.97        26.91 o
 -10   9   1        595.18        586.67        39.94 o
  -9   9   1       1031.73       1040.90        37.79 o
  -8   9   1        704.87        690.93        26.96 o
  -7   9   1        353.55        358.55        20.35 o
  -6   9   1       1898.16       1856.15        37.62 o
  -5   9   1       3173.87       3137.86        62.74 o
  -4   9   1        474.84        483.57        19.29 o
  -3   9   1        858.86        809.66        19.33 o
  -2   9   1         63.55         63.16        11.44 o
  -1   9   1       1383.27       1374.11        21.98 o
   0   9   1        522.00        552.13        15.33 o
   1   9   1          3.12         -4.10         9.90 o
   2   9   1        350.91        394.94        12.65 o
   3   9   1        569.12        595.85        17.33 o
   4   9   1         21.55         23.03        13.30 o
   5   9   1        214.77        229.20        17.03 o
   6   9   1          2.39        -15.25        15.25 o
   7   9   1          8.53         10.57        18.16 o
   8   9   1          7.21        -10.01        21.58 o
   9   9   1          2.97        -16.80        23.91 o
  -9  10   1        201.39        146.57        24.48 o
  -8  10   1         24.69        -18.24        18.24 o
  -7  10   1         42.03         29.49        17.09 o
  -6  10   1        451.43        447.31        22.47 o
  -5  10   1         85.35         67.08        16.60 o
  -4  10   1        115.21        121.37        16.69 o
  -3  10   1        127.33        112.55        14.36 o
  -2  10   1         76.41         69.09        12.56 o
  -1  10   1         11.69         -7.95        11.53 o
   0  10   1        216.61        209.22        13.23 o
   1  10   1        486.71        521.96        21.35 o
   2  10   1        206.88        226.63        12.74 o
   3  10   1         86.50         88.95        12.93 o
   4  10   1          3.08         -7.99        13.03 o
   5  10   1        102.42        104.93        18.52 o
   6  10   1         26.61         45.89        20.47 o
   7  10   1          0.04        -18.23        19.16 o
   8  10   1         33.41         27.59        23.32 o
   9  10   1         12.71        -20.50        24.43 o
  -9  11   1        499.24        476.79        52.07 o
  -8  11   1        627.72        618.54        41.12 o
  -7  11   1        207.53        186.33        22.57 o
  -6  11   1        568.73        599.16        25.11 o
  -5  11   1       1090.96       1090.88        28.34 o
  -4  11   1       1082.40       1117.63        36.98 o
  -3  11   1        505.99        529.91        21.04 o
  -2  11   1       1311.27       1307.09        27.56 o
  -1  11   1       1417.50       1372.93        27.91 o
   0  11   1        116.06        119.47        12.96 o
   1  11   1        691.50        731.70        19.85 o
   2  11   1        857.10        847.27        18.53 o
   3  11   1         16.29          3.78        13.93 o
   4  11   1        400.57        421.60        19.38 o
   5  11   1       1119.48       1086.97        31.07 o
   6  11   1        309.87        347.15        26.26 o
   7  11   1          3.19          7.59        19.95 o
   8  11   1         32.28         -8.74        22.90 o
   9  11   1        273.82        187.41        34.67 o
  -8  12   1        362.84        384.69        29.60 o
  -7  12   1         54.01         35.62        19.61 o
  -6  12   1         32.68         34.11        18.42 o
  -5  12   1        453.10        454.56        22.11 o
  -4  12   1        166.16        168.60        18.88 o
  -3  12   1        203.42        216.07        18.85 o
  -2  12   1        191.27        199.67        19.17 o
  -1  12   1        260.33        230.97        17.65 o
   0  12   1        841.34        868.90        24.22 o
   1  12   1        143.51        153.21        14.31 o
   2  12   1         91.53        121.06        12.89 o
   3  12   1          0.07          3.76        12.90 o
   4  12   1         25.31         28.96        19.85 o
   5  12   1         27.45         22.63        18.52 o
   6  12   1          6.23         -6.60        19.72 o
   7  12   1          9.76         18.32        22.61 o
   8  12   1         14.54          4.27        21.51 o
  -8  13   1        123.51        129.89        25.17 o
  -7  13   1        520.29        563.70        32.26 o
  -6  13   1         80.72         82.48        19.38 o
  -5  13   1         35.20         30.83        17.08 o
  -4  13   1       1040.69       1035.23        46.40 o
  -3  13   1        627.25        646.16        25.07 o
  -2  13   1        562.34        585.04        22.59 o
  -1  13   1        756.50        723.49        35.94 o
   0  13   1       2284.90       2236.03        36.04 o
   1  13   1       1947.04       1851.84        34.83 o
   2  13   1        410.32        433.28        18.63 o
   3  13   1        674.05        755.84        26.39 o
   4  13   1       1604.54       1568.88        39.01 o
   5  13   1        951.95        976.32        34.67 o
   6  13   1       1160.90       1160.43        34.52 o
   7  13   1        748.29        789.44        32.81 o
  -7  14   1        161.93        208.11        27.96 o
  -6  14   1         41.43         -0.96        23.38 o
  -5  14   1         16.42        -19.17        20.33 o
  -4  14   1         41.61         38.92        21.71 o
  -3  14   1        186.17        195.83        22.42 o
  -2  14   1         21.77         22.01        17.55 o
  -1  14   1        424.26        407.53        21.02 o
   0  14   1          0.89        -12.70        15.83 o
   1  14   1         28.97         18.39        17.30 o
   2  14   1        130.58        129.58        20.47 o
   3  14   1        371.35        413.72        29.01 o
   4  14   1        135.82        100.96        22.85 o
   5  14   1         19.18          6.85        22.17 o
   6  14   1         70.82         44.64        23.21 o
   7  14   1          7.74          9.28        24.57 o
  -6  15   1         69.75         75.00        25.92 o
  -5  15   1        653.83        621.44        44.89 o
  -4  15   1        235.86        238.81        24.89 o
  -3  15   1        313.95        333.59        26.02 o
  -2  15   1         91.38        124.12        20.73 o
  -1  15   1        221.64        218.09        25.07 o
   0  15   1       1644.77       1519.08        62.74 o
   1  15   1        974.78        982.23        33.34 o
   2  15   1        350.05        349.95        24.59 o
   3  15   1       1999.60       1979.85        61.40 o
   4  15   1        502.25        541.83        30.38 o
   5  15   1        844.39        841.08        37.12 o
   6  15   1        426.19        442.22        30.34 o
  -6  16   1        144.45        140.76        31.02 o
  -5  16   1        345.03        327.68        30.61 o
  -4  16   1          7.26         29.06        25.71 o
  -3  16   1        340.87        342.05        26.92 o
  -2  16   1        389.20        407.39        32.64 o
  -1  16   1        263.76        259.30        30.65 o
   0  16   1        394.25        432.75        36.86 o
   1  16   1          0.29        -11.22        19.59 o
   2  16   1         13.04         16.26        20.20 o
   3  16   1         11.25         -0.53        22.29 o
   4  16   1        135.30        125.89        25.69 o
   5  16   1         10.28          3.81        26.22 o
  -4  17   1        511.88        557.05        51.59 o
  -3  17   1        170.26        176.91        33.87 o
  -2  17   1        150.46        160.89        25.28 o
  -1  17   1        148.83        104.07        23.10 o
   0  17   1        365.14        305.08        25.15 o
   1  17   1         18.30         -0.26        20.08 o
   2  17   1         66.99         27.02        22.22 o
   3  17   1         69.27         38.48        24.18 o
   4  17   1        410.68        394.14        43.17 o
  -2  18   1         11.26         39.79        24.18 o
  -1  18   1          2.28         28.28        23.99 o
   0  18   1         23.04          0.35        22.42 o
   1  18   1          2.43         -5.46        22.36 o
   2  18   1        117.58        104.64        26.11 o
 -11   0   2        249.33        267.27        37.31 o
 -10   0   2         74.41         65.04        30.79 o
  -9   0   2         65.48         46.29        29.31 o
  -8   0   2        603.39        638.82        40.99 o
  -7   0   2        481.91        434.38        27.71 o
  -6   0   2        276.26        290.66        19.52 o
  -5   0   2        621.73        624.13        24.08 o
  -4   0   2       1842.61       1802.03        31.15 o
  -3   0   2        151.89        177.82        10.14 o
  -2   0   2         14.66         17.29         5.78 o
  -1   0   2       3156.21       3285.07        65.72 o
   0   0   2       5658.66       5636.21        50.03 o
   1   0   2         60.30         70.55        10.25 o
   2   0   2        725.00        791.04        19.37 o
   3   0   2       2990.01       2842.89        42.12 o
   4   0   2       1971.95       1949.51        44.92 o
   5   0   2        182.12        190.44        20.90 o
   6   0   2       2444.79       2278.11        86.54 o
   7   0   2        610.70        602.19        40.96 o
   8   0   2        338.29        404.29        31.42 o
   9   0   2        251.18        321.22        40.95 o
  10   0   2       1328.99       1325.86        57.19 o
 -11   1   2         11.24        -18.82        21.33 o
 -10   1   2         83.89         65.93        20.77 o
  -9   1   2         61.13         72.03        19.91 o
  -8   1   2       1455.24       1380.41        31.99 o
  -7   1   2         37.08         30.66        14.63 o
  -6   1   2        169.99        178.02        13.36 o
  -5   1   2        879.02        889.02        16.51 o
  -4   1   2        451.16        467.82        11.54 o
  -3   1   2         10.30         16.88         5.48 o
  -2   1   2       1372.68       1426.28        13.44 o
  -1   1   2       3961.66       4138.31        65.23 o
   0   1   2       9250.27       9823.08       108.34 o
   1   1   2       1012.61       1162.11        13.77 o
   2   1   2         54.88         54.17         7.71 o
   3   1   2       2168.37       2275.90        35.42 o
   4   1   2        182.46        209.06        12.46 o
   5   1   2        406.15        427.35        16.68 o
   6   1   2        139.32        155.82        15.49 o
   7   1   2        872.34        876.23        27.35 o
   8   1   2        316.27        293.36        20.49 o
   9   1   2        336.38        354.41        30.55 o
  10   1   2         14.45         18.08        22.69 o
 -11   2   2        391.55        412.84        28.52 o
 -10   2   2        276.61        278.93        24.99 o
  -9   2   2        436.53        441.41        24.89 o
  -8   2   2        442.14        481.02        23.92 o
  -7   2   2        598.84        615.25        22.28 o
  -6   2   2        809.16        762.61        22.91 o
  -5   2   2       2300.40       2288.20        27.21 o
  -4   2   2        415.97        415.97        12.93 o
  -3   2   2        393.61        394.98        10.38 o
  -2   2   2       1296.68       1306.46        18.05 o
  -1   2   2       3878.27       3730.13        69.94 o
   0   2   2       1175.66       1186.86        16.28 o
   1   2   2       5138.36       5379.25        57.56 o
   2   2   2        418.96        371.58        10.49 o
   3   2   2        501.03        509.05        18.40 o
   4   2   2       1729.38       1685.82        22.74 o
   5   2   2       1788.04       1754.05        27.48 o
   6   2   2        743.73        701.41        22.27 o
   7   2   2        479.40        468.13        21.52 o
   8   2   2        315.00        303.06        25.35 o
   9   2   2        733.14        757.24        48.98 o
  10   2   2        685.75        677.01        37.08 o
 -11   3   2         49.86         48.23        23.13 o
 -10   3   2          8.35        -17.43        17.43 o
  -9   3   2        599.84        613.34        26.44 o
  -8   3   2        139.40        147.13        17.02 o
  -7   3   2        342.81        351.19        16.20 o
  -6   3   2        247.62        269.34        12.77 o
  -5   3   2       2036.53       2070.55        25.60 o
  -4   3   2        446.75        517.73        11.41 o
  -3   3   2        820.17        878.39        13.97 o
  -2   3   2       3765.98       3914.54        54.07 o
  -1   3   2       1744.03       1898.91        25.39 o
   0   3   2       6712.29       7205.64        60.94 o
   1   3   2       4429.89       4578.62        37.48 o
   2   3   2        561.16        631.26        14.01 o
   3   3   2       1108.02       1168.07        20.52 o
   4   3   2       2229.75       2332.71        53.98 o
   5   3   2       1163.05       1162.87        22.16 o
   6   3   2        154.72        150.16        16.30 o
   7   3   2        154.28        160.62        20.43 o
   8   3   2       2066.28       2005.56        63.31 o
   9   3   2         40.29         37.45        20.51 o
  10   3   2         27.28         34.01        23.78 o
 -11   4   2       1593.06       1504.74        40.42 o
 -10   4   2       1781.80       1819.27        41.22 o
  -9   4   2        893.22        897.05        26.88 o
  -8   4   2       3239.18       3332.07        47.44 o
  -7   4   2       2191.58       2149.26        31.64 o
  -6   4   2       3317.84       3258.20        36.51 o
  -5   4   2       4477.98       4395.12        64.81 o
  -4   4   2       4558.38       4593.76        36.23 o
  -3   4   2       4556.73       4461.31        38.67 o
  -2   4   2       3394.46       3360.71        32.61 o
  -1   4   2       9603.98       9983.01       117.00 o
   0   4   2      12702.46      13184.15        81.30 o
   1   4   2       2129.89       2076.90        20.07 o
   2   4   2       3610.24       3477.88        30.34 o
   3   4   2       1218.84       1204.50        20.99 o
   4   4   2       3458.06       3511.01        58.97 o
   5   4   2       2808.42       2829.67        35.83 o
   6   4   2        613.96        615.48        18.09 o
   7   4   2        942.94        952.64        26.82 o
   8   4   2        447.71        412.09        30.98 o
   9   4   2        686.19        689.27        41.89 o
  10   4   2        406.73        402.46        38.93 o
 -11   5   2         17.05         27.36        24.04 o
 -10   5   2          9.51         23.72        20.49 o
  -9   5   2         18.89         -1.51        18.84 o
  -8   5   2        494.20        556.74        31.23 o
  -7   5   2         60.50         52.97        13.40 o
  -6   5   2        182.99        220.16        13.79 o
  -5   5   2        354.06        389.29        16.68 o
  -4   5   2        396.93        421.52        11.41 o
  -3   5   2        187.84        229.04        12.53 o
  -2   5   2         45.06         46.95         7.41 o
  -1   5   2       1394.02       1389.88        19.16 o
   0   5   2       2404.36       2458.53        25.10 o
   1   5   2         43.01         50.62         7.74 o
   2   5   2        230.78        256.98        11.93 o
   3   5   2        295.74        299.66        13.59 o
   4   5   2        431.06        446.14        20.92 o
   5   5   2        159.23        198.95        15.08 o
   6   5   2        283.05        329.22        22.70 o
   7   5   2        423.71        454.31        23.82 o
   8   5   2         21.27         15.74        25.48 o
   9   5   2         17.80         12.76        20.77 o
  10   5   2         91.30         82.52        25.73 o
 -11   6   2        743.49        654.70        35.26 o
 -10   6   2       1640.03       1585.39        49.82 o
  -9   6   2        946.67        984.56        31.86 o
  -8   6   2        564.94        562.62        25.39 o
  -7   6   2       1252.72       1235.29        27.56 o
  -6   6   2       3061.35       2998.19        35.33 o
  -5   6   2       4438.56       4340.51        46.20 o
  -4   6   2       2953.11       2884.07        28.59 o
  -3   6   2       3445.69       3249.03        31.60 o
  -2   6   2       2426.50       2329.68        25.87 o
  -1   6   2       5931.29       6160.31        48.87 o
   0   6   2       7560.18       7568.62        52.33 o
   1   6   2        674.25        645.71        13.51 o
   2   6   2       2120.90       2035.73        36.98 o
   3   6   2       3647.28       3514.72        37.73 o
   4   6   2       1513.24       1506.54        28.55 o
   5   6   2       2851.70       2848.99        37.10 o
   6   6   2        868.39        841.76        36.87 o
   7   6   2        220.72        218.27        20.52 o
   8   6   2        669.17        752.26        31.84 o
   9   6   2        518.37        531.59        53.11 o
  10   6   2        230.45        230.23        36.75 o
 -10   7   2          0.04        -11.24        22.49 o
  -9   7   2        412.90        373.21        25.29 o
  -8   7   2         31.76         19.22        18.28 o
  -7   7   2        183.66        168.81        17.61 o
  -6   7   2        444.00        441.40        18.03 o
  -5   7   2       1448.88       1460.54        35.68 o
  -4   7   2       1568.92       1548.09        20.99 o
  -3   7   2        537.36        521.51        15.73 o
  -2   7   2       2280.97       2246.59        30.65 o
  -1   7   2        690.57        756.12        11.83 o
   0   7   2       1384.55       1418.14        15.93 o
   1   7   2       2884.54       2881.53        33.35 o
   2   7   2       1157.53       1150.12        18.61 o
   3   7   2       1596.42       1551.46        24.14 o
   4   7   2       1383.49       1350.40        27.65 o
   5   7   2       1458.54       1458.71        28.18 o
   6   7   2        402.04        411.75        22.47 o
   7   7   2        168.44        176.42        20.64 o
   8   7   2       1022.57       1009.43        39.44 o
   9   7   2          0.10        -22.28        22.28 o
 -10   8   2        271.32        313.40        37.13 o
  -9   8   2        455.61        485.84        36.07 o
  -8   8   2         84.67         67.94        19.64 o
  -7   8   2        124.75        108.50        16.23 o
  -6   8   2       1075.84       1066.09        25.94 o
  -5   8   2       1949.59       1883.87        30.54 o
  -4   8   2        115.73        116.36        11.55 o
  -3   8   2        779.48        800.74        20.16 o
  -2   8   2       1426.41       1343.78        17.85 o
  -1   8   2       2367.40       2342.68        25.25 o
   0   8   2        608.05        653.35        15.14 o
   1   8   2       1583.80       1530.06        21.84 o
   2   8   2       1752.31       1656.26        26.74 o
   3   8   2        604.12        560.94        18.69 o
   4   8   2       1092.52       1096.10        25.65 o
   5   8   2        900.47        964.45        27.51 o
   6   8   2        614.19        662.97        23.88 o
   7   8   2        213.23        224.01        21.67 o
   8   8   2        472.73        478.10        30.59 o
   9   8   2        958.89        936.61        44.26 o
 -10   9   2         34.08         30.70        24.46 o
  -9   9   2          4.70         17.06        21.91 o
  -8   9   2         31.38         22.42        21.23 o
  -7   9   2         18.30         17.81        15.69 o
  -6   9   2        120.59        124.91        16.88 o
  -5   9   2        240.29        237.45        17.05 o
  -4   9   2        785.43        791.41        19.16 o
  -3   9   2        126.08        138.90        13.99 o
  -2   9   2         62.72         77.54        10.39 o
  -1   9   2          0.23         -9.25         9.25 o
   0   9   2          1.13         12.51        10.33 o
   1   9   2        212.19        255.54        13.66 o
   2   9   2         95.86         83.32        11.63 o
   3   9   2        219.72        229.51        15.77 o
   4   9   2         80.06         72.06        15.54 o
   5   9   2        606.66        613.54        27.44 o
   6   9   2         63.59         54.62        17.33 o
   7   9   2         21.92         -4.67        19.04 o
   8   9   2         16.09         27.76        22.70 o
   9   9   2         41.55         15.97        24.42 o
  -9  10   2        133.65        108.37        24.35 o
  -8  10   2        154.42        150.75        24.04 o
  -7  10   2         79.48         84.56        18.27 o
  -6  10   2        270.88        256.44        19.36 o
  -5  10   2        357.63        365.78        19.33 o
  -4  10   2        131.84        130.69        13.90 o
  -3  10   2         19.39         36.48        11.98 o
  -2  10   2        325.42        321.13        14.96 o
  -1  10   2        227.89        197.78        13.95 o
   0  10   2        570.61        577.58        17.33 o
   1  10   2        789.24        762.82        18.52 o
   2  10   2          8.55          6.26        12.83 o
   3  10   2        112.85        115.24        15.43 o
   4  10   2       1702.37       1694.43        30.88 o
   5  10   2        114.40        126.93        17.97 o
   6  10   2        414.97        478.48        22.81 o
   7  10   2        636.24        716.85        35.64 o
   8  10   2        344.56        353.28        28.92 o
  -9  11   2         51.93         25.03        34.88 o
  -8  11   2         29.24         20.88        22.26 o
  -7  11   2        203.50        207.76        22.30 o
  -6  11   2        157.01        183.21        18.97 o
  -5  11   2        344.57        372.50        21.88 o
  -4  11   2       1282.49       1329.64        27.10 o
  -3  11   2        119.77         99.69        13.93 o
  -2  11   2        823.65        806.97        19.70 o
  -1  11   2       1069.10       1063.08        24.19 o
   0  11   2        221.22        209.46        13.88 o
   1  11   2        214.12        212.38        14.33 o
   2  11   2        642.80        676.33        20.09 o
   3  11   2       2781.42       2757.75        40.94 o
   4  11   2        255.07        243.99        18.73 o
   5  11   2        351.53        361.55        26.38 o
   6  11   2        370.25        402.19        25.60 o
   7  11   2        153.01        125.02        21.23 o
   8  11   2         76.02         64.01        25.31 o
  -8  12   2        335.06        295.63        28.07 o
  -7  12   2        528.66        605.24        30.37 o
  -6  12   2        383.63        409.14        24.53 o
  -5  12   2        726.91        738.82        24.13 o
  -4  12   2        639.45        672.87        28.81 o
  -3  12   2       1939.52       1924.83        34.07 o
  -2  12   2        632.32        715.82        22.47 o
  -1  12   2        723.60        741.28        23.33 o
   0  12   2       1668.17       1627.36        26.13 o
   1  12   2        878.65        896.51        21.60 o
   2  12   2        365.76        396.37        17.60 o
   3  12   2        536.23        559.48        22.05 o
   4  12   2        427.70        444.29        21.52 o
   5  12   2       1291.60       1274.83        32.98 o
   6  12   2        354.45        361.17        25.07 o
   7  12   2        138.09        125.92        22.42 o
  -8  13   2         37.88         21.52        23.71 o
  -7  13   2         80.02        105.29        24.31 o
  -6  13   2         61.67         21.79        19.43 o
  -5  13   2        522.59        547.21        41.42 o
  -4  13   2         79.93         86.56        19.63 o
  -3  13   2        292.18        316.51        20.72 o
  -2  13   2       1201.83       1192.87        35.84 o
  -1  13   2        197.50        170.09        17.78 o
   0  13   2        122.10         88.80        14.39 o
   1  13   2        247.81        246.05        16.26 o
   2  13   2        582.85        616.13        20.96 o
   3  13   2        296.21        322.71        20.06 o
   4  13   2        219.19        191.80        21.13 o
   5  13   2        227.94        240.51        25.80 o
   6  13   2        235.76        233.20        30.24 o
   7  13   2          9.72        -17.54        21.04 o
  -7  14   2       1017.49       1007.20        65.37 o
  -6  14   2       1092.35       1203.63        46.40 o
  -5  14   2       1515.72       1433.02        59.63 o
  -4  14   2       1900.45       1885.80        39.86 o
  -3  14   2       1269.12       1333.59        34.76 o
  -2  14   2        859.48        915.09        26.51 o
  -1  14   2       1035.83       1025.41        28.76 o
   0  14   2       1720.09       1630.53        27.89 o
   1  14   2        835.26        890.78        22.81 o
   2  14   2       1570.89       1570.16        34.73 o
   3  14   2        658.93        720.39        30.63 o
   4  14   2        819.43        802.53        39.34 o
   5  14   2        608.39        608.06        34.40 o
   6  14   2        297.04        319.35        28.65 o
  -6  15   2         52.29         -9.01        32.61 o
  -5  15   2        181.71        229.30        24.42 o
  -4  15   2        507.66        499.43        26.85 o
  -3  15   2         47.67         60.11        20.63 o
  -2  15   2         13.29         22.17        18.20 o
  -1  15   2         57.54         26.23        18.62 o
   0  15   2        133.29        149.95        18.84 o
   1  15   2         46.47         48.67        18.40 o
   2  15   2        125.09        145.12        24.20 o
   3  15   2        492.04        477.32        27.52 o
   4  15   2        141.41        171.05        25.61 o
   5  15   2         28.11         22.72        24.24 o
  -5  16   2        388.83        455.09        49.69 o
  -4  16   2        632.48        701.06        33.84 o
  -3  16   2        487.42        511.62        31.17 o
  -2  16   2        132.61        142.89        25.49 o
  -1  16   2       1051.04       1017.98        38.32 o
   0  16   2        680.53        730.24        29.01 o
   1  16   2        426.18        408.08        28.53 o
   2  16   2        721.25        679.32        32.26 o
   3  16   2        613.15        625.87        48.94 o
   4  16   2        295.68        289.85        31.26 o
  -4  17   2         20.57         -6.37        23.74 o
  -3  17   2        459.14        449.19        38.18 o
  -2  17   2        755.07        829.74        66.99 o
  -1  17   2         73.75        107.40        25.76 o
   0  17   2        278.45        310.83        24.71 o
   1  17   2        581.99        525.94        30.95 o
   2  17   2        449.11        490.53        31.40 o
   3  17   2        105.62        117.40        31.62 o
  -1  18   2        146.09        142.08        23.55 o
   0  18   2         90.12        119.89        26.37 o
 -11   1   3        922.71        891.20        32.05 o
 -10   1   3        738.64        800.75        27.88 o
  -9   1   3         14.93        -15.75        16.37 o
  -8   1   3        566.01        616.54        22.81 o
  -7   1   3       1763.46       1681.52        38.58 o
  -6   1   3       1661.84       1576.85        24.28 o
  -5   1   3       4170.04       4004.38        33.71 o
  -4   1   3       2113.68       2013.76        21.91 o
  -3   1   3       3163.20       3022.07        23.29 o
  -2   1   3       3700.71       3527.57        28.51 o
  -1   1   3       3530.31       3376.04        30.34 o
   0   1   3       2796.96       2632.82        29.71 o
   1   1   3       1485.59       1335.36        15.87 o
   2   1   3       3954.75       3772.72        36.75 o
   3   1   3       3490.54       3401.43        35.94 o
   4   1   3       1262.21       1229.50        21.63 o
   5   1   3       2796.00       2713.63        37.52 o
   6   1   3       1567.28       1561.71        39.37 o
   7   1   3        326.16        358.47        22.53 o
   8   1   3         35.22         59.86        22.28 o
   9   1   3        379.78        457.48        47.25 o
  10   1   3        881.52        878.91        64.13 o
 -11   2   3         53.55         52.50        23.34 o
 -10   2   3        402.92        420.06        24.57 o
  -9   2   3        712.54        728.07        30.85 o
  -8   2   3         54.52         41.81        15.41 o
  -7   2   3        222.41        216.09        15.48 o
  -6   2   3        981.07        986.37        17.39 o
  -5   2   3          3.73         -1.88         7.15 o
  -4   2   3          4.54          1.26         7.98 o
  -3   2   3        722.76        687.45        13.02 o
  -2   2   3        155.92        168.14        10.11 o
  -1   2   3          7.70         -6.53         8.35 o
   0   2   3          4.35          9.54         6.17 o
   1   2   3        223.97        293.32        11.40 o
   2   2   3        174.04        200.34        12.16 o
   3   2   3       1213.09       1167.32        19.62 o
   4   2   3         77.67        106.67        12.99 o
   5   2   3        804.75        864.34        19.47 o
   6   2   3        972.13        951.86        24.69 o
   7   2   3         80.06         88.50        17.38 o
   8   2   3        261.30        334.97        31.46 o
   9   2   3        707.57        677.32        39.30 o
 -11   3   3        236.08        256.39        27.69 o
 -10   3   3        414.88        481.63        29.89 o
  -9   3   3        625.09        682.06        24.81 o
  -8   3   3        330.41        342.73        21.62 o
  -7   3   3        727.75        732.31        20.97 o
  -6   3   3        808.05        792.50        17.07 o
  -5   3   3          3.50          0.91         9.11 o
  -4   3   3        900.98        871.52        15.24 o
  -3   3   3         96.74         71.91        11.43 o
  -2   3   3         44.24         46.73        10.77 o
  -1   3   3       1909.87       1976.05        35.41 o
   0   3   3       7148.58       7359.58        71.14 o
   1   3   3        229.63        176.11         9.15 o
   2   3   3         23.67         37.50         8.68 o
   3   3   3        704.01        706.13        16.99 o
   4   3   3        617.67        622.20        19.25 o
   5   3   3         67.44         68.89        14.71 o
   6   3   3        420.01        421.53        21.99 o
   7   3   3        471.80        523.89        24.83 o
   8   3   3        755.32        821.60        39.93 o
   9   3   3        281.72        327.95        28.12 o
 -11   4   3         54.88         65.65        24.07 o
 -10   4   3         57.13         54.59        22.17 o
  -9   4   3         80.21         33.75        17.96 o
  -8   4   3        489.63        513.30        20.97 o
  -7   4   3         75.27         57.70        12.40 o
  -6   4   3          4.40         -3.98         8.68 o
  -5   4   3         37.29         32.05        10.35 o
  -4   4   3          1.98          2.74         7.83 o
  -3   4   3        464.35        459.31        11.43 o
  -2   4   3        608.31        559.82        16.77 o
  -1   4   3        490.05        551.83        16.19 o
   0   4   3        847.91        888.90        13.47 o
   1   4   3        255.00        275.56        10.04 o
   2   4   3        449.21        512.38        13.35 o
   3   4   3         62.60         63.39        11.54 o
   4   4   3        157.56        159.99        14.69 o
   5   4   3         57.45         66.64        15.87 o
   6   4   3        336.60        358.27        26.00 o
   7   4   3         27.52          2.28        18.17 o
   8   4   3        372.96        386.49        26.68 o
   9   4   3          5.77        -23.11        23.11 o
 -11   5   3        176.77        193.92        26.89 o
 -10   5   3         64.09         69.45        22.91 o
  -9   5   3        887.30        860.03        40.29 o
  -8   5   3        131.77        139.32        16.78 o
  -7   5   3         37.90         41.35        12.18 o
  -6   5   3        570.74        599.45        17.97 o
  -5   5   3       1407.10       1459.21        24.08 o
  -4   5   3         10.32          2.25        10.78 o
  -3   5   3         58.06         76.93         7.58 o
  -2   5   3         62.97         46.68        10.64 o
  -1   5   3       2880.51       3033.72        49.78 o
   0   5   3         78.80         79.61         7.78 o
   1   5   3        819.46        827.16        15.23 o
   2   5   3         14.14         -7.77         7.95 o
   3   5   3         79.14         79.15        11.43 o
   4   5   3       1510.00       1537.22        31.96 o
   5   5   3        538.47        559.58        22.19 o
   6   5   3          2.85        -16.76        16.76 o
   7   5   3        198.03        152.30        20.65 o
   8   5   3        303.64        247.71        25.11 o
   9   5   3        463.13        500.13        38.56 o
 -10   6   3        226.06        204.05        25.19 o
  -9   6   3        139.28        151.19        22.13 o
  -8   6   3        422.35        447.53        21.40 o
  -7   6   3          0.54        -11.35        11.35 o
  -6   6   3        296.06        324.11        18.42 o
  -5   6   3        498.10        491.22        16.42 o
  -4   6   3         30.25         35.66         9.71 o
  -3   6   3         92.59        130.79         8.95 o
  -2   6   3        123.01        135.45        11.72 o
  -1   6   3        546.45        576.38        12.00 o
   0   6   3         16.43         17.61         7.75 o
   1   6   3        571.07        590.41        13.89 o
   2   6   3         53.41         49.56         9.61 o
   3   6   3          2.20         -2.77        11.45 o
   4   6   3       1238.76       1204.35        29.30 o
   5   6   3        473.54        487.97        24.77 o
   6   6   3        139.29        121.59        19.59 o
   7   6   3          0.58        -14.09        18.56 o
   8   6   3        783.59        813.85        33.17 o
   9   6   3        119.55        154.49        37.70 o
 -10   7   3        709.56        735.33        35.83 o
  -9   7   3        246.30        215.71        25.67 o
  -8   7   3         40.87         39.15        18.29 o
  -7   7   3         88.65         94.88        16.48 o
  -6   7   3       2331.51       2250.71        40.74 o
  -5   7   3       1826.53       1796.44        30.88 o
  -4   7   3       1284.25       1256.88        25.91 o
  -3   7   3        773.39        685.30        19.84 o
  -2   7   3       1665.06       1667.11        24.01 o
  -1   7   3        442.76        469.11        14.73 o
   0   7   3        936.60        910.39        15.96 o
   1   7   3        894.49        901.02        16.34 o
   2   7   3        779.59        752.62        16.80 o
   3   7   3        494.72        502.81        17.36 o
   4   7   3       3260.75       3144.00        36.14 o
   5   7   3       1298.30       1273.05        30.48 o
   6   7   3        190.33        155.68        19.55 o
   7   7   3        121.31        161.64        21.20 o
   8   7   3        178.99        111.68        23.81 o
   9   7   3        361.48        421.14        36.26 o
 -10   8   3        155.58        197.50        26.28 o
  -9   8   3        150.40        145.63        22.52 o
  -8   8   3        180.32        199.30        21.12 o
  -7   8   3         14.90         24.35        14.95 o
  -6   8   3        135.28        121.62        19.78 o
  -5   8   3        424.84        436.53        20.24 o
  -4   8   3          3.55          6.07        11.69 o
  -3   8   3        548.49        585.65        18.23 o
  -2   8   3        241.21        255.32        11.02 o
  -1   8   3        631.59        672.83        18.71 o
   0   8   3        359.85        392.24        12.60 o
   1   8   3        189.41        196.43         8.90 o
   2   8   3         66.53         71.88        10.93 o
   3   8   3        220.94        233.26        15.40 o
   4   8   3         52.90         52.87        14.90 o
   5   8   3        187.63        192.14        17.36 o
   6   8   3        232.64        236.78        21.84 o
   7   8   3        169.49        174.71        21.92 o
   8   8   3        406.29        372.45        28.04 o
  -9   9   3        813.78        864.82        33.08 o
  -8   9   3        223.44        256.45        26.07 o
  -7   9   3       1420.61       1496.84        42.55 o
  -6   9   3       1141.49       1080.55        36.66 o
  -5   9   3       2148.52       2022.13        40.11 o
  -4   9   3        731.71        750.34        20.93 o
  -3   9   3       1475.34       1479.03        25.61 o
  -2   9   3       2687.26       2491.51        29.87 o
  -1   9   3       1958.81       1893.98        34.82 o
   0   9   3       4346.23       4240.63        65.49 o
   1   9   3       2588.04       2467.22        25.33 o
   2   9   3        978.87        948.67        22.21 o
   3   9   3       2446.24       2365.09        51.27 o
   4   9   3        273.75        298.54        18.60 o
   5   9   3       1842.88       1919.76        32.71 o
   6   9   3        885.84        898.71        27.99 o
   7   9   3         53.24         19.48        20.58 o
   8   9   3        944.71        965.80        41.85 o
  -9  10   3          1.02        -19.81        19.81 o
  -8  10   3        145.21        150.80        19.45 o
  -7  10   3         12.27         23.13        22.61 o
  -6  10   3        126.56         87.73        23.08 o
  -5  10   3        760.35        792.80        40.35 o
  -4  10   3        289.58        304.93        23.99 o
  -3  10   3        251.87        245.05        18.01 o
  -2  10   3        102.87         93.94        12.65 o
  -1  10   3        108.53        133.35        12.64 o
   0  10   3         49.60         68.41        11.58 o
   1  10   3        733.28        728.00        15.77 o
   2  10   3        380.22        384.78        15.39 o
   3  10   3        263.77        252.48        17.81 o
   4  10   3        375.20        394.80        20.15 o
   5  10   3        407.25        414.98        21.92 o
   6  10   3         23.05         12.82        17.28 o
   7  10   3         24.50         12.64        19.26 o
   8  10   3         67.27         24.70        26.48 o
  -9  11   3        213.61        218.27        31.32 o
  -8  11   3        666.39        645.44        62.64 o
  -7  11   3        374.93        358.61        31.89 o
  -6  11   3        201.40        172.77        25.07 o
  -5  11   3        873.67        871.40        40.95 o
  -4  11   3        687.00        718.41        45.80 o
  -3  11   3        206.75        229.00        20.57 o
  -2  11   3        937.87        928.50        25.30 o
  -1  11   3       1725.48       1752.16        32.53 o
   0  11   3       1453.33       1415.88        22.27 o
   1  11   3        585.54        638.87        31.56 o
   2  11   3        543.01        569.41        19.15 o
   3  11   3        355.80        372.75        19.22 o
   4  11   3        402.05        418.83        20.84 o
   5  11   3        562.04        586.33        24.00 o
   6  11   3        416.45        415.30        22.78 o
   7  11   3        270.85        265.65        25.30 o
  -8  12   3         36.37         36.71        27.61 o
  -7  12   3         28.80         36.54        25.89 o
  -6  12   3        466.18        476.49        33.22 o
  -5  12   3         80.96        108.21        24.74 o
  -4  12   3        125.88        135.16        23.16 o
  -3  12   3        178.56        180.66        20.88 o
  -2  12   3         86.40         99.04        17.89 o
  -1  12   3          0.16        -11.54        15.48 o
   0  12   3        124.39        122.31        17.85 o
   1  12   3        512.33        501.01        18.30 o
   2  12   3         21.60        -11.67        13.85 o
   3  12   3         61.60         35.84        19.58 o
   4  12   3        105.74        111.69        18.29 o
   5  12   3        216.88        196.38        19.84 o
   6  12   3        471.84        479.85        27.51 o
   7  12   3         57.89        -12.11        29.70 o
  -7  13   3         77.29         81.56        27.84 o
  -6  13   3         99.26        102.76        26.63 o
  -5  13   3         16.29         41.23        29.32 o
  -4  13   3        525.87        572.64        30.06 o
  -3  13   3        184.36        195.14        22.38 o
  -2  13   3         95.98         81.80        20.44 o
  -1  13   3         76.57         88.62        17.44 o
   0  13   3         88.98         82.47        14.61 o
   1  13   3          6.47          5.22        14.51 o
   2  13   3         19.40         16.45        15.30 o
   3  13   3        100.61         97.86        18.44 o
   4  13   3        659.53        699.38        26.46 o
   5  13   3          9.06         -3.72        23.66 o
   6  13   3         58.00         17.36        22.96 o
  -7  14   3         19.94        -21.06        26.05 o
  -6  14   3          2.21         28.52        26.34 o
  -5  14   3        364.66        357.88        31.79 o
  -4  14   3         52.91         16.35        25.17 o
  -3  14   3          7.76         17.88        21.41 o
  -2  14   3          0.02          2.30        19.72 o
  -1  14   3        131.70        134.67        15.63 o
   0  14   3         50.03         57.24        15.16 o
   1  14   3         53.13         29.26        15.84 o
   2  14   3        110.92        119.66        18.51 o
   3  14   3          9.16        -12.32        17.48 o
   4  14   3         10.19         13.09        19.96 o
   5  14   3         11.11         -4.88        21.19 o
  -6  15   3        159.17        174.74        32.86 o
  -5  15   3         69.81         46.87        26.28 o
  -4  15   3         36.35         15.88        25.73 o
  -3  15   3        126.04        115.88        25.60 o
  -2  15   3         83.10         99.19        22.66 o
  -1  15   3        107.05        112.77        15.44 o
   0  15   3         15.16          0.80        15.06 o
   1  15   3        293.00        282.91        18.99 o
   2  15   3        127.16        150.17        22.05 o
   3  15   3        177.33        129.27        25.21 o
   4  15   3          7.46        -23.65        23.65 o
  -4  16   3        150.05        147.11        29.68 o
  -3  16   3         48.70         47.60        24.33 o
  -2  16   3          2.15          2.05        21.20 o
  -1  16   3         69.99        107.76        22.12 o
   0  16   3         45.26         53.08        18.02 o
   1  16   3        106.46         82.32        22.96 o
   2  16   3         19.52         23.56        23.25 o
   3  16   3        126.94        120.15        26.24 o
  -2  17   3       1142.96       1161.30        47.84 o
  -1  17   3        395.45        401.71        30.20 o
   0  17   3        641.68        629.79        35.59 o
   1  17   3        662.92        682.32        41.50 o
 -11   0   4       1380.92       1340.83        51.24 o
 -10   0   4        425.75        555.52        36.47 o
  -9   0   4         72.19         74.70        24.48 o
  -8   0   4        224.90        269.82        23.52 o
  -7   0   4        819.39        805.09        28.34 o
  -6   0   4       1972.95       1864.83        34.10 o
  -5   0   4         70.95        105.64        14.75 o
  -4   0   4       1088.09        997.41        22.39 o
  -3   0   4        981.63        887.93        20.00 o
  -2   0   4        138.48        162.60        12.16 o
  -1   0   4         17.60         15.51        10.52 o
   0   0   4        591.53        562.37        19.64 o
   1   0   4        226.54        202.18        11.59 o
   2   0   4        265.99        266.59        18.58 o
   3   0   4         18.08         14.05        15.47 o
   4   0   4        735.08        745.18        75.14 o
   5   0   4        240.53        249.31        28.30 o
   6   0   4         46.99         85.56        23.89 o
   7   0   4         73.85         64.26        24.55 o
   8   0   4         88.94         73.51        31.76 o
   9   0   4        264.47        217.66        37.63 o
 -11   1   4         16.90         15.22        20.61 o
 -10   1   4        207.09        230.53        21.40 o
  -9   1   4        783.44        790.00        26.25 o
  -8   1   4         98.40        113.01        15.60 o
  -7   1   4        337.58        335.10        12.75 o
  -6   1   4        498.46        493.42        15.15 o
  -5   1   4        352.66        371.26        10.55 o
  -4   1   4        173.39        188.72         9.51 o
  -3   1   4        682.59        644.19        12.36 o
  -2   1   4        748.01        737.53        12.03 o
  -1   1   4        930.52       1011.70        14.86 o
   0   1   4       1023.59       1097.32        14.73 o
   1   1   4        785.54        774.81        16.03 o
   2   1   4        179.20        172.29        12.35 o
   3   1   4         81.20         80.53        13.25 o
   4   1   4        528.08        548.04        20.50 o
   5   1   4         69.29         65.86        16.16 o
   6   1   4         35.39         13.57        17.10 o
   7   1   4        196.97        203.74        21.30 o
   8   1   4        356.19        362.42        29.06 o
   9   1   4         66.04         31.71        26.15 o
 -11   2   4        711.97        753.52        30.02 o
 -10   2   4        315.96        358.07        23.06 o
  -9   2   4        343.71        359.06        21.22 o
  -8   2   4        596.09        606.46        21.17 o
  -7   2   4        486.34        518.85        20.12 o
  -6   2   4        726.46        697.37        19.44 o
  -5   2   4       1984.45       1949.64        23.28 o
  -4   2   4        232.79        220.51         8.39 o
  -3   2   4        527.85        506.30        15.05 o
  -2   2   4       1013.19        937.77        18.03 o
  -1   2   4       3532.41       3571.83        32.09 o
   0   2   4        340.57        320.75        10.70 o
   1   2   4        775.82        743.46        16.29 o
   2   2   4        657.45        625.53        14.42 o
   3   2   4        596.08        567.99        17.80 o
   4   2   4        539.58        554.00        20.66 o
   5   2   4        815.35        761.55        26.80 o
   6   2   4        286.43        309.40        23.86 o
   7   2   4        355.21        372.57        32.49 o
   8   2   4        151.37        152.01        23.00 o
   9   2   4        374.08        413.93        31.45 o
 -10   3   4        486.51        496.46        24.49 o
  -9   3   4        524.12        532.28        21.34 o
  -8   3   4        804.24        818.14        39.21 o
  -7   3   4        239.73        231.44        18.67 o
  -6   3   4        506.82        582.21        17.47 o
  -5   3   4       1946.94       1991.93        25.76 o
  -4   3   4        806.33        836.15        19.11 o
  -3   3   4        598.18        601.18        16.80 o
  -2   3   4       1661.90       1700.08        28.07 o
  -1   3   4       1574.09       1623.90        27.82 o
   0   3   4       2693.71       2713.80        27.01 o
   1   3   4        323.38        332.54        12.03 o
   2   3   4        277.76        277.51        11.01 o
   3   3   4       1248.87       1217.35        23.89 o
   4   3   4        186.90        188.26        16.88 o
   5   3   4        217.18        189.25        18.41 o
   6   3   4        150.03        121.00        19.65 o
   7   3   4        296.10        329.50        26.92 o
   8   3   4        119.33        115.30        22.04 o
 -10   4   4        600.40        681.13        26.21 o
  -9   4   4        576.86        546.93        37.16 o
  -8   4   4        578.65        586.29        24.95 o
  -7   4   4        685.21        704.24        27.07 o
  -6   4   4       1226.75       1217.94        24.79 o
  -5   4   4       1800.20       1772.92        26.66 o
  -4   4   4       1413.72       1357.01        19.63 o
  -3   4   4        444.36        416.47        21.77 o
  -2   4   4       3477.01       3357.47        43.28 o
  -1   4   4       5563.49       5466.77        60.52 o
   0   4   4       5765.66       5573.60        51.89 o
   1   4   4       1779.58       1701.44        30.42 o
   2   4   4       1486.58       1440.93        20.34 o
   3   4   4       2939.35       2881.57        35.94 o
   4   4   4       2280.19       2253.40        33.68 o
   5   4   4        908.53        866.28        26.90 o
   6   4   4       1764.29       1753.77        36.12 o
   7   4   4       1489.15       1562.98        44.28 o
   8   4   4       1003.85       1033.37        34.49 o
 -10   5   4         15.68         35.17        25.55 o
  -9   5   4         15.10        -17.99        17.99 o
  -8   5   4        135.78        120.33        19.40 o
  -7   5   4        304.37        318.85        20.68 o
  -6   5   4         12.61         23.37        17.39 o
  -5   5   4        407.14        394.34        16.30 o
  -4   5   4        129.34        150.73        10.40 o
  -3   5   4        153.38        174.81        13.90 o
  -2   5   4         36.68         45.46        12.15 o
  -1   5   4        186.93        180.54        14.33 o
   0   5   4        179.57        234.53        12.40 o
   1   5   4        246.85        277.63        13.05 o
   2   5   4         31.78         53.20        14.24 o
   3   5   4        159.87        162.84        12.37 o
   4   5   4         45.65         51.95        14.12 o
   5   5   4         58.57         46.29        16.78 o
   6   5   4        109.22         83.31        19.44 o
   7   5   4         41.52         34.20        19.68 o
   8   5   4         63.78         61.28        22.65 o
 -10   6   4        490.01        463.55        30.75 o
  -9   6   4        336.80        342.00        40.21 o
  -8   6   4        199.90        200.32        22.34 o
  -7   6   4       1173.15       1115.18        31.61 o
  -6   6   4       1539.16       1456.56        34.25 o
  -5   6   4       1545.63       1512.97        27.80 o
  -4   6   4       2338.42       2252.78        35.64 o
  -3   6   4       1160.41       1085.78        29.20 o
  -2   6   4       1314.68       1289.07        36.59 o
  -1   6   4       1309.05       1305.71        27.75 o
   0   6   4       3667.50       3696.56        40.28 o
   1   6   4       1677.82       1600.92        21.43 o
   2   6   4        695.99        655.80        20.17 o
   3   6   4       3674.31       3484.48        46.47 o
   4   6   4       2146.94       2064.22        33.49 o
   5   6   4       1575.05       1557.27        31.59 o
   6   6   4       1022.88       1101.37        32.26 o
   7   6   4        122.74        108.45        21.74 o
   8   6   4        750.44        804.38        60.15 o
 -10   7   4        254.49        269.19        33.83 o
  -9   7   4         67.09         44.92        22.07 o
  -8   7   4        881.02        883.66        40.60 o
  -7   7   4        644.22        590.02        27.37 o
  -6   7   4        188.67        152.61        19.64 o
  -5   7   4       1599.51       1594.89        29.37 o
  -4   7   4        537.96        544.39        17.11 o
  -3   7   4       1612.71       1563.07        23.11 o
  -2   7   4       1588.62       1597.94        22.14 o
  -1   7   4        363.19        403.45        18.85 o
   0   7   4       2540.27       2552.55        27.84 o
   1   7   4        319.39        301.91        12.91 o
   2   7   4        115.84        112.59        13.48 o
   3   7   4       1573.23       1512.87        24.07 o
   4   7   4        162.63        152.76        19.76 o
   5   7   4        293.77        283.00        20.39 o
   6   7   4        169.60        131.95        21.08 o
   7   7   4         70.67         49.50        21.39 o
   8   7   4         66.91         55.59        23.26 o
  -9   8   4        396.42        385.02        28.85 o
  -8   8   4        327.46        355.07        32.26 o
  -7   8   4        298.44        282.50        23.40 o
  -6   8   4        607.22        566.70        25.82 o
  -5   8   4       1174.59       1175.54        32.12 o
  -4   8   4        171.92        176.31        15.84 o
  -3   8   4        813.03        778.39        19.44 o
  -2   8   4        461.47        441.12        14.94 o
  -1   8   4        383.97        417.41        14.30 o
   0   8   4        174.04        176.05        11.87 o
   1   8   4        506.40        529.84        17.03 o
   2   8   4        104.33         99.38        14.33 o
   3   8   4        280.12        279.14        18.44 o
   4   8   4        609.45        591.54        20.74 o
   5   8   4       1061.62       1101.61        29.66 o
   6   8   4         74.54         65.53        19.99 o
   7   8   4        105.56         77.61        23.06 o
  -9   9   4         41.77         69.88        26.00 o
  -8   9   4         87.86         89.99        23.86 o
  -7   9   4         11.73        -19.01        19.01 o
  -6   9   4        596.16        570.35        27.51 o
  -5   9   4        257.12        238.90        21.57 o
  -4   9   4        146.84        173.85        15.97 o
  -3   9   4        125.37        122.29        17.08 o
  -2   9   4        409.00        443.58        15.67 o
  -1   9   4         19.85         18.30        10.71 o
   0   9   4         87.33         81.88        12.25 o
   1   9   4         29.78         26.39        13.67 o
   2   9   4        189.61        193.31        18.31 o
   3   9   4        114.02         67.44        16.17 o
   4   9   4        262.07        241.35        18.86 o
   5   9   4          2.19          8.39        18.63 o
   6   9   4         43.83          2.56        20.39 o
   7   9   4          8.43         -2.69        20.18 o
  -8  10   4        661.56        689.09        35.44 o
  -7  10   4         97.65         86.28        22.29 o
  -6  10   4        700.12        684.76        47.51 o
  -5  10   4        186.97        238.77        40.95 o
  -4  10   4         18.79         12.41        18.81 o
  -3  10   4        180.45        189.95        18.97 o
  -2  10   4        284.63        319.93        17.26 o
  -1  10   4        296.51        308.89        17.65 o
   0  10   4        655.65        672.39        21.52 o
   1  10   4         71.55        109.57        15.86 o
   2  10   4         48.08         24.09        16.32 o
   3  10   4        289.50        267.71        18.94 o
   4  10   4        292.73        340.73        22.24 o
   5  10   4         41.34         17.61        17.60 o
   6  10   4        201.81        148.00        23.47 o
   7  10   4        157.91        138.09        93.53 o
  -8  11   4        269.26        263.10        29.78 o
  -7  11   4        388.59        360.21        28.04 o
  -6  11   4         71.43         83.05        22.02 o
  -5  11   4        836.68        842.95        32.73 o
  -4  11   4        550.14        501.21        27.10 o
  -3  11   4       1572.68       1575.13        35.08 o
  -2  11   4        632.96        666.76        30.88 o
  -1  11   4         73.06         46.23        17.91 o
   0  11   4       1609.42       1630.81        33.80 o
   1  11   4        591.65        559.18        24.54 o
   2  11   4        105.82         84.21        17.60 o
   3  11   4        249.47        240.84        18.00 o
   4  11   4        216.42        229.99        20.94 o
   5  11   4        342.61        328.36        23.96 o
   6  11   4         98.46         67.96        22.72 o
  -7  12   4        320.84        331.17        28.86 o
  -6  12   4        484.66        516.82        37.40 o
  -5  12   4       1059.06       1087.48        42.21 o
  -4  12   4        314.24        318.35        25.75 o
  -3  12   4        161.23        190.27        30.54 o
  -2  12   4        358.27        378.22        24.07 o
  -1  12   4       1156.31       1179.47        32.99 o
   0  12   4        246.34        290.53        26.46 o
   1  12   4        563.27        586.38        25.76 o
   2  12   4        522.13        530.55        25.48 o
   3  12   4       1433.42       1378.16        31.46 o
   4  12   4        283.93        294.62        24.01 o
   5  12   4        326.53        360.00        25.37 o
  -7  13   4        227.01        273.80        29.44 o
  -6  13   4        551.12        531.75        31.91 o
  -5  13   4         87.73        116.82        24.10 o
  -4  13   4        352.19        398.45        28.37 o
  -3  13   4        565.90        551.93        32.67 o
  -2  13   4         60.33         43.79        21.38 o
  -1  13   4         18.17         25.91        18.81 o
   0  13   4        243.15        202.72        21.25 o
   1  13   4        861.43        837.33        40.49 o
   2  13   4        258.26        230.27        28.74 o
   3  13   4         42.78         34.68        17.05 o
   4  13   4        153.78        160.40        21.34 o
   5  13   4        142.68        142.13        22.60 o
  -6  14   4        362.43        377.48        31.42 o
  -5  14   4        640.35        619.40        33.67 o
  -4  14   4       1026.00        937.63        41.92 o
  -3  14   4        336.64        314.96        27.91 o
  -2  14   4       1421.20       1352.88        36.65 o
  -1  14   4        866.90        863.73        34.51 o
   0  14   4        822.38        807.39        43.71 o
   1  14   4        500.78        572.17        30.22 o
   2  14   4       1001.13        972.19        35.21 o
   3  14   4       1303.64       1325.38        42.94 o
   4  14   4       1004.21        993.87        32.56 o
  -4  15   4         98.00         50.98        25.68 o
  -3  15   4        120.13         94.99        25.46 o
  -2  15   4        117.41         79.12        23.89 o
  -1  15   4          5.81         29.69        20.78 o
   0  15   4         67.63         71.59        20.66 o
   1  15   4         30.78         41.70        20.34 o
   2  15   4         18.90         59.11        22.44 o
  -2  16   4        296.88        357.61        37.90 o
  -1  16   4        540.34        488.55        29.27 o
   0  16   4        713.02        724.41        33.44 o
 -10   1   5         43.63         58.23        20.57 o
  -9   1   5          3.30         -1.45        18.33 o
  -8   1   5         14.28          2.64        13.11 o
  -7   1   5        105.75        110.90        21.02 o
  -6   1   5        163.00        131.74        19.59 o
  -5   1   5        262.39        303.63        14.64 o
  -4   1   5        210.01        231.52        11.79 o
  -3   1   5         50.97         55.81         9.18 o
  -2   1   5        293.02        310.56        14.90 o
  -1   1   5       1926.72       1918.95        23.88 o
   0   1   5        851.83        816.78        17.90 o
   1   1   5        439.96        437.89        13.33 o
   2   1   5        268.69        277.92        12.47 o
   3   1   5       1346.14       1293.91        25.36 o
   4   1   5       1778.60       1653.26        38.24 o
   5   1   5        417.12        400.13        24.39 o
   6   1   5        687.03        734.02        30.74 o
   7   1   5       1051.73       1015.25        34.58 o
 -10   2   5         16.61         34.13        20.83 o
  -9   2   5         88.29        121.31        20.87 o
  -8   2   5        244.31        280.18        21.17 o
  -7   2   5        236.59        245.28        17.90 o
  -6   2   5        256.72        263.70        21.45 o
  -5   2   5          1.23         -9.56         9.56 o
  -4   2   5        256.65        295.97        15.22 o
  -3   2   5       1043.47       1061.58        17.71 o
  -2   2   5        586.03        585.30        15.92 o
  -1   2   5        121.80        129.87        10.68 o
   0   2   5          6.15          2.46         8.42 o
   1   2   5       1531.65       1492.60        21.72 o
   2   2   5        440.27        474.57        18.95 o
   3   2   5        120.70        119.43        14.44 o
   4   2   5       1422.17       1393.16        27.60 o
   5   2   5        544.38        566.63        23.68 o
   6   2   5         60.21         55.34        19.85 o
   7   2   5         15.89         58.10        20.28 o
 -10   3   5        726.88        805.48        33.33 o
  -9   3   5        467.75        495.43        28.34 o
  -8   3   5        144.67        166.39        20.65 o
  -7   3   5        892.42        972.13        29.79 o
  -6   3   5       1968.69       1873.12        34.91 o
  -5   3   5        588.86        587.13        14.99 o
  -4   3   5       1172.59       1154.51        16.61 o
  -3   3   5        630.21        618.08        20.44 o
  -2   3   5       1072.03       1051.72        20.46 o
  -1   3   5       1038.45        944.01        23.99 o
   0   3   5       1473.59       1423.87        27.59 o
   1   3   5        100.28         94.82        12.65 o
   2   3   5        355.23        360.44        17.72 o
   3   3   5        892.65        907.98        22.25 o
   4   3   5        320.82        356.15        19.98 o
   5   3   5        217.72        232.17        19.26 o
   6   3   5        306.37        326.74        22.67 o
   7   3   5         26.29         49.64        21.81 o
 -10   4   5          0.01         13.28        22.19 o
  -9   4   5         91.83         82.56        21.55 o
  -8   4   5         93.72         85.78        20.35 o
  -7   4   5        105.81        103.08        18.46 o
  -6   4   5         62.76         82.88        15.82 o
  -5   4   5         20.33         11.25        10.84 o
  -4   4   5          2.09          1.02         9.28 o
  -3   4   5         98.08        101.65        13.27 o
  -2   4   5        222.26        236.29        14.84 o
  -1   4   5         16.86          5.00         8.70 o
   0   4   5        460.79        491.31        21.61 o
   1   4   5        136.58        138.50        12.48 o
   2   4   5         59.94         69.17        14.69 o
   3   4   5        411.81        401.74        18.07 o
   4   4   5         69.02         54.80        17.66 o
   5   4   5         10.47        -15.55        17.00 o
   6   4   5         66.86         71.03        19.81 o
   7   4   5        126.70         99.20        25.98 o
  -9   5   5        762.35        857.60        36.60 o
  -8   5   5       1255.44       1231.85        44.83 o
  -7   5   5        839.20        911.14        29.68 o
  -6   5   5       1290.13       1247.90        36.30 o
  -5   5   5       4107.64       4056.13        64.44 o
  -4   5   5        139.01        130.64        16.88 o
  -3   5   5        696.41        670.07        30.40 o
  -2   5   5       1509.97       1446.44        30.95 o
  -1   5   5       1329.59       1315.07        28.99 o
   0   5   5        338.58        374.22        18.67 o
   1   5   5        720.12        735.11        20.96 o
   2   5   5        784.34        757.92        25.37 o
   3   5   5         53.28         47.52        19.03 o
   4   5   5          7.23          9.65        15.91 o
   5   5   5        645.97        643.36        32.28 o
   6   5   5         19.62         28.61        18.64 o
   7   5   5         70.63         45.99        21.09 o
  -9   6   5         26.05         55.07        24.62 o
  -8   6   5          5.33         14.97        21.54 o
  -7   6   5          0.17         32.75        18.18 o
  -6   6   5         32.18         19.66        16.60 o
  -5   6   5        196.53        206.92        14.39 o
  -4   6   5        477.61        474.70        22.04 o
  -3   6   5        136.85        130.44        18.38 o
  -2   6   5        196.02        237.05        18.98 o
  -1   6   5         38.20         26.92         9.67 o
   0   6   5         60.73         58.09        11.83 o
   1   6   5        536.67        503.70        23.73 o
   2   6   5        153.06        145.57        22.06 o
   3   6   5        509.27        536.19        23.35 o
   4   6   5        148.79        124.97        17.72 o
   5   6   5        621.06        599.94        35.46 o
   6   6   5        143.42        131.95        21.82 o
   7   6   5          5.30         -2.73        20.33 o
  -9   7   5         93.50         83.29        25.61 o
  -8   7   5        497.23        490.28        32.43 o
  -7   7   5        190.14        190.25        21.93 o
  -6   7   5        387.07        407.10        25.20 o
  -5   7   5        289.55        317.32        16.40 o
  -4   7   5        545.94        550.99        16.37 o
  -3   7   5        426.91        413.70        24.15 o
  -2   7   5        432.11        413.95        22.28 o
  -1   7   5        223.58        255.48        13.90 o
   0   7   5       1400.03       1425.27        31.99 o
   1   7   5        418.83        435.91        21.34 o
   2   7   5        140.03        172.73        16.91 o
   3   7   5         11.92          6.17        16.99 o
   4   7   5       1090.18       1100.55        28.26 o
   5   7   5        649.45        672.75        26.87 o
   6   7   5         12.01         -5.04        21.88 o
  -8   8   5          2.96        -20.85        20.85 o
  -7   8   5         23.58         33.20        19.39 o
  -6   8   5         14.96          9.83        22.53 o
  -5   8   5         73.61         74.14        21.10 o
  -4   8   5         40.78         48.77        11.76 o
  -3   8   5         72.48         80.65        10.52 o
  -2   8   5        709.11        730.32        17.91 o
  -1   8   5          2.35         -8.35        11.28 o
   0   8   5       1058.72        979.24        26.03 o
   1   8   5        692.19        676.01        24.73 o
   2   8   5          7.58         12.16        18.26 o
   3   8   5         53.03         42.16        19.48 o
   4   8   5         13.14         -1.72        14.49 o
   5   8   5         67.72         69.28        19.49 o
   6   8   5        329.20        329.18        25.49 o
  -8   9   5        113.96        105.06        25.27 o
  -7   9   5         67.16         49.29        23.94 o
  -6   9   5         42.64         41.81        19.48 o
  -5   9   5         33.43         50.96        23.26 o
  -4   9   5        406.57        398.26        20.97 o
  -3   9   5        341.49        380.85        15.29 o
  -2   9   5         37.28         64.30        12.09 o
  -1   9   5        585.89        605.25        21.71 o
   0   9   5        355.89        357.41        21.18 o
   1   9   5        709.00        757.19        25.30 o
   2   9   5          2.94          1.07        16.50 o
   3   9   5        509.33        474.82        21.87 o
   4   9   5       1282.34       1236.57        34.98 o
   5   9   5        817.96        760.87        37.62 o
   6   9   5        699.52        668.37        30.23 o
  -7  10   5         14.37        -20.45        20.45 o
  -6  10   5          3.41         21.77        19.91 o
  -5  10   5         73.66         71.93        21.15 o
  -4  10   5          3.18        -16.85        16.85 o
  -3  10   5          9.77         26.30        16.92 o
  -2  10   5        297.89        251.72        20.05 o
  -1  10   5         24.43         15.82        15.17 o
   0  10   5         71.79         92.00        16.78 o
   1  10   5          4.07          3.62        18.33 o
   2  10   5         49.06         23.44        17.29 o
   3  10   5        235.56        243.18        21.94 o
   4  10   5          6.49         -1.56        18.90 o
   5  10   5         32.37         19.79        18.73 o
  -7  11   5        183.51        173.34        24.84 o
  -6  11   5        538.60        593.71        30.40 o
  -5  11   5        344.48        403.69        26.05 o
  -4  11   5         74.77         70.11        19.17 o
  -3  11   5         28.62         33.94        18.39 o
  -2  11   5        491.35        531.64        25.22 o
  -1  11   5        388.00        383.74        31.00 o
   0  11   5        327.72        302.36        23.31 o
   1  11   5        629.57        675.77        28.81 o
   2  11   5        602.16        569.67        29.26 o
   3  11   5        557.26        578.54        27.15 o
   4  11   5        481.77        495.30        25.14 o
  -6  12   5         35.77         27.56        22.71 o
  -5  12   5         28.68         15.55        28.76 o
  -4  12   5         54.71         80.00        22.41 o
  -3  12   5         11.59          4.23        19.16 o
  -2  12   5        774.24        767.69        29.44 o
  -1  12   5        153.51        139.47        21.39 o
   0  12   5        218.71        207.54        22.53 o
   1  12   5        397.06        392.97        28.31 o
   2  12   5         48.73         93.28        22.13 o
   3  12   5        141.12        172.91        23.81 o
   4  12   5         88.44         75.86        27.09 o
  -5  13   5        825.03        734.97        34.08 o
  -4  13   5        188.08        194.14        24.98 o
  -3  13   5        425.19        464.22        27.03 o
  -2  13   5        604.81        640.62        28.96 o
  -1  13   5        441.51        455.20        27.43 o
   0  13   5        657.98        736.71        45.88 o
   1  13   5         52.72         47.98        24.07 o
   2  13   5        331.30        395.85        27.66 o
   3  13   5        427.03        464.53        29.68 o
  -4  14   5          0.14         -4.77        32.04 o
  -3  14   5         37.06         46.80        21.49 o
  -2  14   5         17.68         26.80        21.11 o
  -1  14   5         31.20         29.69        21.31 o
   0  14   5        162.06        201.46        24.17 o
   1  14   5        109.30         63.93        22.32 o
  -9   0   6       1449.32       1374.43        63.83 o
  -8   0   6       1275.94       1268.78        59.31 o
  -7   0   6       1682.71       1748.01        62.40 o
  -6   0   6       2226.37       2076.47        63.98 o
  -5   0   6       1735.76       1732.24        48.58 o
  -4   0   6       3261.81       3221.27        77.05 o
  -3   0   6       1351.41       1297.94        47.77 o
  -2   0   6       4226.36       4063.02        85.51 o
  -1   0   6       6965.61       6603.63       123.03 o
   0   0   6       4944.95       4924.31       155.27 o
   1   0   6       1176.83       1134.86        79.54 o
   2   0   6       1496.61       1418.52        55.38 o
   3   0   6       2884.83       2746.96        74.46 o
   4   0   6       1247.31       1237.96        44.47 o
   5   0   6        583.37        523.52        37.51 o
   6   0   6       1080.74       1082.44        49.60 o
  -9   1   6         55.73         23.63        24.33 o
  -8   1   6        184.69        187.55        25.23 o
  -7   1   6        170.10        172.49        22.43 o
  -6   1   6         48.33         18.67        18.24 o
  -5   1   6         55.95         66.06        15.65 o
  -4   1   6        143.23        191.94        16.58 o
  -3   1   6         78.38         63.75        13.15 o
  -2   1   6         67.29         50.64        13.66 o
  -1   1   6         96.52         99.56        16.52 o
   0   1   6         77.72         84.01        17.92 o
   1   1   6        153.69        168.59        20.56 o
   2   1   6        164.49        173.88        17.77 o
   3   1   6        258.84        243.16        16.98 o
   4   1   6        205.97        194.50        19.60 o
   5   1   6         51.46         15.73        19.30 o
   6   1   6         54.76         16.58        21.42 o
  -9   2   6        230.24        230.80        28.27 o
  -8   2   6        472.18        467.69        30.15 o
  -7   2   6        517.44        499.13        35.98 o
  -6   2   6        681.95        645.48        30.46 o
  -5   2   6       2447.42       2420.73        39.89 o
  -4   2   6        415.99        415.99        17.02 o
  -3   2   6        360.76        394.22        16.36 o
  -2   2   6       1398.62       1348.00        26.36 o
  -1   2   6       2183.98       2075.99        35.31 o
   0   2   6        465.24        452.38        24.02 o
   1   2   6        401.08        462.73        25.01 o
   2   2   6        991.29        924.95        28.27 o
   3   2   6       1168.50       1108.96        32.92 o
   4   2   6        609.70        576.75        24.08 o
   5   2   6        660.44        622.36        27.51 o
   6   2   6        236.19        232.47        30.86 o
  -9   3   6         18.50        -21.14        22.55 o
  -8   3   6        100.75        105.63        23.97 o
  -7   3   6        390.01        394.20        26.74 o
  -6   3   6         24.52          3.60        18.07 o
  -5   3   6          6.29          9.96        14.76 o
  -4   3   6         66.87         62.18        11.48 o
  -3   3   6        362.46        356.84        14.77 o
  -2   3   6         28.78         31.69        11.71 o
  -1   3   6         72.63         82.49        14.22 o
   0   3   6         95.21         74.93        15.06 o
   1   3   6        273.49        271.85        19.32 o
   2   3   6         30.37         32.61        17.55 o
   3   3   6         16.54         17.67        18.71 o
   4   3   6         91.15         61.57        16.12 o
   5   3   6        179.24        133.42        20.82 o
   6   3   6         83.26         60.22        20.70 o
  -8   4   6         59.29         32.69        22.19 o
  -7   4   6         59.99         26.14        27.10 o
  -6   4   6        247.74        288.85        24.81 o
  -5   4   6          3.54         -2.61        11.75 o
  -4   4   6         38.39         46.14        21.23 o
  -3   4   6         24.27         37.56        20.33 o
  -2   4   6         55.13         52.01        11.62 o
  -1   4   6        217.35        239.57        13.85 o
   0   4   6         19.10         23.01        15.11 o
   1   4   6         15.12         19.27        15.14 o
   2   4   6          5.67          0.38        15.97 o
   3   4   6         54.84         36.12        18.19 o
   4   4   6        312.31        318.96        25.78 o
   5   4   6         82.34        103.74        19.87 o
  -8   5   6         23.26         38.79        20.33 o
  -7   5   6          8.34         18.09        18.20 o
  -6   5   6         18.92         32.77        16.91 o
  -5   5   6        302.93        291.18        16.94 o
  -4   5   6         61.99         41.14        17.23 o
  -3   5   6         11.25         -0.91        16.47 o
  -2   5   6         28.75         16.24        16.84 o
  -1   5   6        149.19        131.81        12.74 o
   0   5   6         47.25         57.63        15.26 o
   1   5   6         12.68          3.18        15.53 o
   2   5   6        130.02         88.98        17.92 o
   3   5   6         13.74         20.20        17.83 o
   4   5   6          1.55        -18.73        18.73 o
   5   5   6         36.21         12.43        17.07 o
  -8   6   6         21.31          5.94        20.83 o
  -7   6   6        137.52        149.29        32.56 o
  -6   6   6        294.07        338.09        22.06 o
  -5   6   6        438.93        424.10        16.64 o
  -4   6   6         32.91         42.67        18.64 o
  -3   6   6        147.40        171.37        20.49 o
  -2   6   6         31.76         33.25        18.26 o
  -1   6   6         84.15         93.91        12.07 o
   0   6   6        199.05        184.54        17.82 o
   1   6   6        159.25        186.72        20.80 o
   2   6   6        118.50         73.16        20.56 o
   3   6   6         74.37         70.48        19.78 o
   4   6   6        144.70        157.27        22.71 o
   5   6   6         14.68          5.35        21.34 o
  -8   7   6        114.40        114.02        24.22 o
  -7   7   6         47.89          4.84        20.30 o
  -6   7   6        106.14        111.66        19.67 o
  -5   7   6         27.87         23.78        17.52 o
  -4   7   6        102.99         68.71        19.78 o
  -3   7   6        184.93        191.08        26.89 o
  -2   7   6         28.94         50.92        17.88 o
  -1   7   6          8.24         14.97        13.13 o
   0   7   6         53.83         23.89        16.10 o
   1   7   6         74.30         62.65        17.72 o
   2   7   6         47.80         42.06        18.30 o
   3   7   6        441.95        477.78        26.24 o
   4   7   6         10.77        -19.72        19.72 o
   5   7   6         21.73        -12.97        21.60 o
  -7   8   6        711.39        690.57        30.89 o
  -6   8   6        539.56        581.41        34.24 o
  -5   8   6       1420.71       1411.46        49.20 o
  -4   8   6        678.78        669.49        42.03 o
  -3   8   6        898.62        865.41        32.28 o
  -2   8   6       1825.53       1941.90        28.24 o
  -1   8   6       1517.45       1542.51        35.63 o
   0   8   6       1107.61       1114.59        34.54 o
   1   8   6       1135.12       1168.01        28.08 o
   2   8   6        588.94        574.64        29.78 o
   3   8   6        622.30        636.65        37.66 o
   4   8   6        739.30        773.28        32.58 o
  -7   9   6         59.14         95.62        67.04 o
  -6   9   6         12.62         13.74        28.29 o
  -5   9   6          7.48         15.18        22.10 o
  -4   9   6          5.83          3.12        24.44 o
  -3   9   6         11.28          7.68        14.10 o
  -2   9   6        107.32        107.73        16.11 o
  -1   9   6        120.68        161.32        17.66 o
   0   9   6         41.80         26.66        16.66 o
   1   9   6          8.28         33.22        18.14 o
   2   9   6         11.56         24.15        18.85 o
   3   9   6         25.22         25.94        20.02 o
   4   9   6        146.58        165.69        24.25 o
  -6  10   6       1285.07       1236.73        39.23 o
  -5  10   6       1898.95       1846.83        56.17 o
  -4  10   6       1584.79       1560.19        37.35 o
  -3  10   6       1325.23       1317.09        78.64 o
  -2  10   6       1887.95       1905.13        48.45 o
  -1  10   6        906.24        954.35        31.58 o
   0  10   6       1722.93       1684.86        38.85 o
   1  10   6        966.89        999.25        31.49 o
   2  10   6       1280.52       1315.83        34.06 o
   3  10   6       1401.46       1422.21        38.80 o
  -5  11   6          9.04         37.68        22.45 o
  -4  11   6         45.92         10.60        19.85 o
  -3  11   6         40.28          1.56        18.60 o
  -2  11   6         22.41         45.17        19.47 o
  -1  11   6         80.98         70.31        20.50 o
   0  11   6         21.10         23.40        19.61 o
   1  11   6         99.20         74.65        22.78 o
   2  11   6         44.62         49.75        22.66 o
  -3  12   6        107.89         92.51        20.99 o
  -2  12   6        186.72        228.05        23.34 o
  -1  12   6        669.35        719.88        30.87 o
   0  12   6         67.64         40.01        21.46 o
  -7   1   7         59.50         74.77        21.73 o
  -6   1   7        289.15        318.18        24.17 o
  -5   1   7        848.73        866.94        38.99 o
  -4   1   7         23.70          8.86        16.19 o
  -3   1   7          3.64          2.56        16.51 o
  -2   1   7        285.15        323.81        22.67 o
  -1   1   7        539.02        590.98        31.67 o
   0   1   7        155.15        175.12        29.49 o
   1   1   7         36.39         -1.85        19.95 o
   2   1   7          6.02          1.64        20.52 o
   3   1   7         18.85         23.75        22.40 o
   4   1   7          2.31        -17.04        19.16 o
  -7   2   7        239.52        250.62        36.41 o
  -6   2   7        195.47        167.26        21.93 o
  -5   2   7        275.06        308.29        21.63 o
  -4   2   7        213.11        260.39        20.33 o
  -3   2   7        242.89        268.17        23.76 o
  -2   2   7        143.65        126.48        19.16 o
  -1   2   7         34.30         42.94        18.28 o
   0   2   7        115.49        124.87        21.14 o
   1   2   7        105.89         81.90        21.63 o
   2   2   7          2.66         -1.92        20.57 o
   3   2   7        153.12        192.53        21.27 o
   4   2   7        125.56        157.11        23.66 o
  -7   3   7        287.45        294.91        27.86 o
  -6   3   7        866.21        801.75        36.72 o
  -5   3   7        108.43         91.36        18.59 o
  -4   3   7       1265.88       1261.74        32.18 o
  -3   3   7        337.14        360.38        20.97 o
  -2   3   7        141.63        202.54        20.26 o
  -1   3   7        588.98        635.30        28.30 o
   0   3   7        471.25        529.71        36.16 o
   1   3   7        241.80        291.50        25.75 o
   2   3   7        454.67        521.14        38.81 o
   3   3   7        835.87        837.65        31.72 o
  -7   4   7         12.02         43.18        22.69 o
  -6   4   7         27.59         37.53        18.55 o
  -5   4   7         26.55         42.58        16.09 o
  -4   4   7          0.14          3.01        15.54 o
  -3   4   7         34.97         50.19        15.26 o
  -2   4   7          8.15         20.13        16.37 o
  -1   4   7          1.24         -3.06        19.82 o
   0   4   7         63.91         52.45        20.20 o
   1   4   7         51.84         84.04        18.08 o
   2   4   7         32.69         -3.67        17.99 o
   3   4   7        273.57        269.52        24.18 o
  -6   5   7         73.17         61.23        21.18 o
  -5   5   7        480.07        483.45        24.31 o
  -4   5   7        340.32        326.33        29.77 o
  -3   5   7        568.81        546.59        33.85 o
  -2   5   7        985.90       1036.22        41.05 o
  -1   5   7       1119.01       1137.25        64.40 o
   0   5   7        584.44        602.25        26.28 o
   1   5   7       1254.19       1300.36        35.27 o
   2   5   7        591.03        701.12        30.15 o
   3   5   7        969.01        961.00        35.37 o
  -6   6   7        244.89        218.26        23.30 o
  -5   6   7         64.11         80.52        24.96 o
  -4   6   7         14.49         61.10        23.39 o
  -3   6   7        137.38        144.37        25.45 o
  -2   6   7        254.94        310.98        23.45 o
  -1   6   7         15.71         18.92        16.16 o
   0   6   7         22.54         60.59        19.34 o
   1   6   7         30.56         43.29        21.21 o
   2   6   7         98.96         77.67        20.88 o
  -5   7   7         32.80         32.14        21.23 o
  -4   7   7         24.77         37.63        23.74 o
  -3   7   7        150.06        149.06        22.27 o
  -2   7   7        842.84        836.37        40.44 o
  -1   7   7        198.87        275.94        23.21 o
   0   7   7        691.63        708.50        47.82 o
   1   7   7        177.19        183.03        22.67 o
   2   7   7        154.07        156.91        23.30 o
  -5   8   7          0.16        -33.73        33.73 o
  -4   8   7         10.16         33.25        27.13 o
  -3   8   7        130.51        123.33        22.36 o
  -2   8   7         10.25         25.79        15.42 o
  -1   8   7         65.31         78.84        22.06 o
   0   8   7         26.65         40.67        19.59 o
   1   8   7          2.33          4.24        19.49 o
  -3   9   7        200.84        230.64        25.28 o
  -2   9   7          3.83         12.25        16.22 o
  -1   9   7         47.37         68.54        27.86 o
   0   9   7         20.37         22.20        19.72 o
  -4   0   8         87.71        108.34        30.33 o
  -3   0   8        112.87         81.32        29.46 o
  -2   0   8          9.12         53.04        28.20 o
  -1   0   8        499.38        508.20        73.23 o
   0   0   8         84.14         60.85        32.51 o
  -4   1   8        109.48        141.93        21.92 o
  -3   1   8        110.05         93.92        20.94 o
  -2   1   8        187.13        188.62        23.58 o
  -1   1   8        485.86        538.64        30.76 o
   0   1   8        297.73        331.04        28.43 o
  -3   2   8         95.10         62.35        20.75 o
  -2   2   8        176.68        223.71        37.35 o
  -1   2   8        409.52        491.80        29.83 o
  -3   3   8        154.58        197.23        23.37 o
  -2   3   8        430.71        474.56        38.46 o
  -1   3   8        381.15        458.12        29.11 o
                                                
