# Supplementary material for: Synthesis and structural characterization of the dichloride complex formed by carb­oxy-functionalized Cu(di­aza­cyclam)2+ cation and its heterometallic coordination polymer with CdCl2
Source: Acta Crystallogr E Crystallogr Commun. 2025 May 2;81(Pt 6):458–63. doi: 10.1107/S2056989025003792 (PMC12142412; doi:10.1107/S2056989025003792)
Supplement: Supplementary file 3 [file e-81-00458-IIsup3.hkl]

#
# h,k,l, Fc-squared, Fo-squared, sigma(Fo-squared), status flag
#
data_II
_shelx_title ' yala048_p_1_a.res in P-1'
_shelx_refln_list_code          4
_shelx_F_calc_maximum      173.09
_exptl_crystal_F_000       671.00
_reflns_d_resolution_high  0.8400

loop_
 _space_group_symop_operation_xyz
 'x, y, z'
 '-x, -y, -z'

_cell_length_a    10.1565
_cell_length_b    10.4249
_cell_length_c    14.6531
_cell_angle_alpha  80.305
_cell_angle_beta   80.117
_cell_angle_gamma  64.149

_shelx_F_squared_multiplier     1.000

loop_
 _refln_index_h
 _refln_index_k
 _refln_index_l
 _refln_F_squared_calc
 _refln_F_squared_meas
 _refln_F_squared_sigma
 _refln_observed_status
   2   0   0        407.31        247.93         5.96 o
   3   0   0       1409.95       1031.61        14.51 o
   4   0   0       5230.32       4724.81        71.15 o
   5   0   0        514.42        684.24        14.73 o
   6   0   0         51.55         54.64         7.02 o
   7   0   0         53.34         57.64         9.15 o
   8   0   0         38.33         34.82        14.24 o
   9   0   0          0.30        -12.41        12.41 o
  10   0   0         46.37         62.77        21.30 o
 -10   1   0         28.42         19.26        21.66 o
  -9   1   0        105.43         86.01        15.44 o
  -8   1   0        611.18        677.08        20.92 o
  -7   1   0       1328.24       1438.07        29.43 o
  -6   1   0          8.15         -8.41         8.41 o
  -5   1   0       3131.20       3032.89        37.68 o
  -4   1   0       4958.63       4725.87        53.78 o
  -3   1   0       4774.06       4041.20        44.36 o
  -2   1   0      16350.67      18299.80       172.06 o
   2   1   0       3470.57       3843.47        87.15 o
   3   1   0       1022.21       1174.69        31.99 o
   4   1   0       3451.54       3231.25        54.12 o
   5   1   0        501.01        578.99        12.68 o
   6   1   0        655.59        588.91        13.45 o
   7   1   0       1164.94       1120.90        24.13 o
   8   1   0        803.09        778.92        30.94 o
   9   1   0         13.84        -10.14        11.91 o
  10   1   0        104.65        108.58        22.25 o
  11   1   0        102.79         67.90        21.64 o
  -9   2   0        138.09         93.37        25.95 o
  -8   2   0         92.36        114.76        14.82 o
  -7   2   0         71.31         97.49        17.05 o
  -6   2   0         74.71         69.19        10.67 o
  -5   2   0        302.20        293.44        10.92 o
  -4   2   0       2626.64       2678.24        33.39 o
  -3   2   0       3976.71       4176.36        45.59 o
  -2   2   0        820.39        748.85        12.12 o
  -1   2   0       4261.68       3640.15        38.12 o
   0   2   0      29961.47      31011.90       312.05 o
   1   2   0       1923.09       2605.20        24.72 o
   2   2   0        697.44        974.07        13.39 o
   3   2   0       2413.30       2404.20        35.12 o
   4   2   0        211.50        140.18         8.76 o
   5   2   0         87.84         55.45         9.24 o
   6   2   0         18.89         38.08         5.86 o
   7   2   0        216.52        225.89        12.10 o
   8   2   0          2.83         -3.68        11.36 o
   9   2   0         78.30         79.52        11.93 o
  10   2   0        156.65        159.90        15.51 o
  11   2   0        445.07        477.99        25.63 o
  -9   3   0        110.75         62.36        21.49 o
  -8   3   0        323.71        297.65        27.17 o
  -7   3   0        490.61        469.47        22.85 o
  -6   3   0          0.40        -10.69        10.69 o
  -5   3   0        602.92        622.75        17.04 o
  -4   3   0        928.71        967.51        17.90 o
  -3   3   0        236.03        245.77         9.32 o
  -2   3   0        185.46        238.06         8.38 o
  -1   3   0          3.42         -1.63         4.87 o
   0   3   0       1137.03       1031.37        16.39 o
   1   3   0        105.93        112.86         6.06 o
   2   3   0       2713.04       2405.96        25.94 o
   3   3   0       1717.69       1469.84        18.82 o
   4   3   0      10745.37      11049.86       135.37 o
   5   3   0       1804.64       1454.77        31.92 o
   6   3   0       3602.99       3526.88        64.94 o
   7   3   0       2044.09       1927.26        38.85 o
   8   3   0       1279.93       1354.91        40.66 o
   9   3   0        177.00        119.82        19.33 o
  10   3   0         45.21         32.61        15.01 o
  11   3   0        102.57         90.41        14.87 o
  -8   4   0          0.01         36.45        20.12 o
  -7   4   0         14.26         -0.99        23.88 o
  -6   4   0         12.12         -5.08        14.20 o
  -5   4   0        851.13        869.82        32.52 o
  -4   4   0       1365.88       1334.60        25.48 o
  -3   4   0        804.71        757.28        17.04 o
  -2   4   0        367.90        417.47        12.76 o
  -1   4   0       9105.32       9368.46       104.65 o
   0   4   0       7972.02       7591.00        81.96 o
   1   4   0        152.52        117.24         7.55 o
   2   4   0        476.83        369.75         8.68 o
   3   4   0       3840.79       3537.70        41.88 o
   4   4   0       3973.51       4126.40        48.66 o
   5   4   0        434.34        301.59         8.53 o
   6   4   0        641.41        635.14        15.20 o
   7   4   0          7.02          7.36        12.33 o
   8   4   0         14.23          9.84        13.59 o
   9   4   0         88.95         59.03        16.39 o
  10   4   0        218.20        233.38        15.86 o
  11   4   0        284.46        255.90        25.75 o
  -7   5   0        158.09        148.83        24.70 o
  -6   5   0         41.75         57.64        20.22 o
  -5   5   0       1013.38       1032.69        47.08 o
  -4   5   0        765.80        774.86        27.82 o
  -3   5   0        123.19        123.00        11.44 o
  -2   5   0         54.78         69.32         9.52 o
  -1   5   0        379.27        402.35        13.34 o
   0   5   0       1396.40       1243.54        24.34 o
   1   5   0       1627.80       1505.41        24.80 o
   2   5   0       3151.10       3320.02        41.81 o
   3   5   0       4569.19       4492.16        55.55 o
   4   5   0       2182.15       2127.55        28.43 o
   5   5   0         98.85         60.37         7.16 o
   6   5   0       1891.59       1812.81        28.47 o
   7   5   0        934.29        911.78        26.93 o
   8   5   0         39.97         46.82        10.43 o
   9   5   0        174.56        194.19        29.72 o
  10   5   0        324.45        289.77        27.97 o
  11   5   0        156.39        110.44        20.67 o
  -6   6   0          5.52        116.58        26.54 o
  -5   6   0        100.15        126.52        25.80 o
  -4   6   0         56.32         83.07        25.48 o
  -2   6   0       1799.09       1997.63        38.10 o
  -1   6   0       3732.21       3607.97        53.56 o
   0   6   0       2131.76       2214.15        32.52 o
   1   6   0        265.11        271.75        12.37 o
   2   6   0        897.11       1006.88        21.03 o
   3   6   0        947.20        943.67        19.07 o
   7   6   0         12.16         13.33         8.06 o
   8   6   0         13.87         76.16        12.20 o
   9   6   0         91.91        140.15        12.86 o
  10   6   0        499.86        519.69        28.29 o
  11   6   0        365.88        392.75        23.12 o
  -6   7   0         97.30        147.78        31.17 o
  -5   7   0        313.77        362.76        35.11 o
  -4   7   0        234.59        226.14        26.76 o
  -3   7   0        143.55        126.47        19.74 o
  -2   7   0         30.51         15.87        14.92 o
  -1   7   0        308.30        283.10        19.71 o
   0   7   0        536.19        495.83        22.56 o
   1   7   0         32.51         17.36        10.68 o
   2   7   0        345.22        316.73        14.48 o
   3   7   0       1092.15       1174.94        23.30 o
   4   7   0        607.08        517.44        16.21 o
   5   7   0        218.96        220.96        13.50 o
   6   7   0       1583.45       1377.26        30.25 o
   7   7   0       1107.20       1092.39        27.25 o
   8   7   0        160.59        203.60        15.51 o
   9   7   0         89.24         92.54        14.17 o
  10   7   0        198.93        187.16        16.31 o
  11   7   0        117.37         80.54        20.31 o
  -4   8   0         94.14         52.47        29.46 o
  -3   8   0         41.86         43.59        23.00 o
  -2   8   0         56.15         42.66        19.65 o
  -1   8   0       1078.10       1019.93        34.44 o
   0   8   0        339.03        337.96        24.22 o
   1   8   0         28.28         33.43        13.07 o
   2   8   0        280.12        306.01        21.50 o
   3   8   0        971.72        999.31        28.49 o
   4   8   0        309.98        292.79        15.67 o
   5   8   0        498.18        529.72        25.69 o
   6   8   0          8.39          6.87        11.99 o
   7   8   0         98.67        101.14        13.98 o
   8   8   0        112.88        133.78        16.77 o
   9   8   0        364.89        379.26        19.71 o
  10   8   0        731.73        739.88        27.93 o
  11   8   0        130.19        109.65        18.13 o
  -3   9   0         25.76        -23.03        23.03 o
  -2   9   0          3.55        -19.51        19.51 o
  -1   9   0         33.98         30.43        18.59 o
   0   9   0          2.89         12.03        15.72 o
   1   9   0        149.43        181.69        20.04 o
   2   9   0        101.04        115.55        18.71 o
   3   9   0        408.53        453.60        28.62 o
   4   9   0        118.23         85.72        19.85 o
   5   9   0        719.86        715.23        43.55 o
   6   9   0       1209.85       1249.63        49.88 o
   7   9   0        654.51        688.17        26.64 o
   8   9   0          6.57        -13.68        13.68 o
   9   9   0        153.77        149.21        15.25 o
  10   9   0         74.76         80.83        21.18 o
  -2  10   0         35.12         52.87        25.23 o
  -1  10   0         85.56         99.62        27.58 o
   0  10   0         15.58         14.91        22.30 o
   1  10   0        226.95        236.93        25.20 o
   2  10   0        225.48        247.10        28.51 o
   3  10   0        249.77        266.43        27.74 o
   4  10   0          7.34         -8.26        20.08 o
   5  10   0          6.30        -10.25        26.88 o
   6  10   0         34.24         53.28        27.35 o
   7  10   0          2.60        -18.14        18.14 o
   8  10   0          9.73        -17.58        17.58 o
   9  10   0         28.86         22.26        20.52 o
  10  10   0        108.86        115.69        31.62 o
   0  11   0          0.81        -22.85        22.85 o
   1  11   0        117.74        102.29        23.71 o
   2  11   0          2.52         -1.44        19.33 o
   3  11   0        171.27        164.92        27.84 o
   4  11   0         16.45         19.84        25.19 o
   5  11   0        247.80        300.75        42.24 o
   6  11   0        326.27        367.67        39.84 o
   7  11   0         73.73         57.12        25.32 o
   8  11   0         29.37         48.28        22.45 o
   9  11   0        201.31        107.79        26.24 o
   3  12   0        150.65        129.61        28.77 o
   4  12   0         15.12         15.78        27.54 o
   5  12   0         67.97         53.23        28.61 o
   6  12   0         16.66         66.39        39.99 o
   7  12   0         36.10         38.98        30.26 o
  -6 -12   1          0.43         30.23        30.18 o
  -5 -12   1         32.90        244.86        39.12 o
  -4 -12   1        309.78        236.42        35.81 o
  -8 -11   1        385.81        369.99        33.91 o
  -7 -11   1        537.34        512.33        38.10 o
  -6 -11   1         50.23         38.00        27.20 o
  -5 -11   1        195.72        217.61        43.81 o
  -4 -11   1        421.48        449.90        45.03 o
  -3 -11   1         18.61         -8.94        24.43 o
  -2 -11   1        114.16        111.07        23.03 o
  -1 -11   1         31.44          3.60        20.87 o
   0 -11   1         78.68         90.74        26.75 o
 -10 -10   1         15.61         20.98        51.72 o
  -9 -10   1          6.54         30.54        18.28 o
  -8 -10   1         16.66         -1.27        32.52 o
  -7 -10   1         57.46         37.01        22.33 o
  -6 -10   1          0.51        -18.66        18.66 o
  -5 -10   1          2.54         -1.19        19.25 o
  -4 -10   1         65.20         64.19        23.90 o
  -3 -10   1        231.48        256.36        31.41 o
  -2 -10   1        583.34        660.69        41.66 o
  -1 -10   1        724.43        839.34        38.02 o
   0 -10   1        619.52        607.53        34.16 o
   1 -10   1         14.55         10.89        23.16 o
   2 -10   1         11.83        -22.28        22.28 o
 -10  -9   1          0.08         13.56        20.16 o
  -9  -9   1        224.17        206.34        19.89 o
  -8  -9   1        321.65        363.61        31.92 o
  -7  -9   1         39.90         31.02        16.57 o
  -6  -9   1        532.04        564.70        29.98 o
  -5  -9   1       1743.14       1588.73        56.66 o
  -4  -9   1       1875.18       1840.61        55.95 o
  -3  -9   1        288.78        267.35        25.74 o
  -2  -9   1        100.14         50.38        17.45 o
  -1  -9   1         12.35         -4.88        16.81 o
   0  -9   1          3.54        -14.33        14.33 o
   1  -9   1          5.45         -2.52        16.55 o
   2  -9   1         42.67         73.73        21.86 o
   3  -9   1          6.46        -23.41        23.41 o
 -11  -8   1         83.40         43.75        19.95 o
 -10  -8   1         77.07         45.51        19.33 o
  -9  -8   1        319.58        312.98        23.25 o
  -8  -8   1        239.35        214.13        17.45 o
  -7  -8   1        176.55        159.80        16.59 o
  -6  -8   1        327.86        311.96        19.06 o
  -5  -8   1        161.64        190.46        15.07 o
  -4  -8   1        595.93        634.47        28.87 o
  -3  -8   1         62.18         50.99        14.28 o
  -2  -8   1        178.55        173.53        17.18 o
  -1  -8   1        888.11        891.24        30.17 o
   0  -8   1       1112.44       1099.09        32.23 o
   1  -8   1          4.38         -5.10        15.30 o
   2  -8   1         18.35         -0.65        17.32 o
   3  -8   1          1.24         10.48        20.26 o
   4  -8   1        128.63        141.89        32.67 o
 -11  -7   1          4.32        -16.17        16.17 o
 -10  -7   1         77.39         31.07        15.22 o
  -9  -7   1        743.68        711.86        28.61 o
  -8  -7   1       1058.38       1102.09        26.54 o
  -7  -7   1        313.78        359.43        17.09 o
  -6  -7   1         81.89         78.35        11.86 o
  -5  -7   1       1110.92       1111.84        25.51 o
  -4  -7   1       1177.61       1164.75        23.95 o
  -3  -7   1        487.09        492.28        16.37 o
  -2  -7   1        238.98        240.34        16.90 o
  -1  -7   1         34.91         12.98        10.80 o
   0  -7   1        107.74         76.10        21.95 o
   1  -7   1         48.32         14.20        13.65 o
   2  -7   1        590.48        555.24        25.96 o
   3  -7   1        107.20         67.97        18.30 o
   4  -7   1         87.40         48.07        19.66 o
   5  -7   1         46.58          8.46        27.41 o
 -11  -6   1        129.69        139.40        22.61 o
 -10  -6   1         25.75         34.87        13.02 o
  -9  -6   1        141.92        148.12        15.50 o
  -8  -6   1        177.65        320.78        18.60 o
  -7  -6   1        554.17        889.30        46.98 o
  -6  -6   1        981.84       1121.72        23.98 o
  -5  -6   1        738.81       1127.70        24.72 o
  -3  -6   1       2031.57       2199.12        43.42 o
  -2  -6   1       4411.95       4265.47        55.61 o
  -1  -6   1       3955.94       3731.19        50.70 o
   0  -6   1       1126.60       1194.64        21.65 o
   1  -6   1        775.57        743.18        25.39 o
   2  -6   1       1063.83       1090.43        26.85 o
   3  -6   1        591.58        881.40        27.19 o
   5  -6   1          9.45        108.64        20.83 o
   6  -6   1          0.10         21.68        24.23 o
 -11  -5   1          0.84          9.13        12.29 o
 -10  -5   1        250.42        248.48        22.24 o
  -9  -5   1       1160.53       1132.90        50.59 o
  -8  -5   1        948.61        889.40        39.54 o
  -7  -5   1          1.32         14.96         8.24 o
  -6  -5   1       1183.92       1100.51        20.50 o
  -5  -5   1       1974.58       1981.35        30.10 o
  -4  -5   1       1762.29       1541.44        23.92 o
  -3  -5   1         21.84         25.70         6.69 o
  -2  -5   1       1694.65       1515.05        26.56 o
  -1  -5   1       1662.75       1620.07        25.74 o
   0  -5   1        721.22        829.77        16.73 o
   1  -5   1        225.40        260.96        12.39 o
   2  -5   1        554.13        446.81        15.31 o
   3  -5   1        321.84        330.63        15.42 o
   4  -5   1        211.97        218.61        18.26 o
   5  -5   1         58.42         49.59        15.94 o
   6  -5   1        256.46        264.57        22.58 o
   7  -5   1         20.70         56.20        20.49 o
 -11  -4   1          1.83         16.20        13.56 o
 -10  -4   1        102.87        111.78        19.76 o
  -9  -4   1        162.81        155.15        14.54 o
  -8  -4   1         39.53         30.16         9.92 o
  -7  -4   1        120.99        169.07        18.96 o
  -6  -4   1        190.84        188.10         7.84 o
  -5  -4   1          7.79         20.18         5.77 o
  -4  -4   1        283.01        267.25         9.01 o
  -3  -4   1       2265.34       2416.55        30.80 o
  -2  -4   1       4469.00       4436.87        51.70 o
  -1  -4   1       4999.96       4918.40        56.91 o
   0  -4   1       2615.21       2481.85        32.88 o
   1  -4   1        384.94        403.76        13.15 o
   2  -4   1       1644.23       1694.03        26.46 o
   3  -4   1        115.06        117.98         8.90 o
   4  -4   1         27.68         20.69         8.77 o
   5  -4   1         74.85         50.04        11.65 o
   6  -4   1         61.63         56.34        15.21 o
   7  -4   1         11.50        -16.22        16.22 o
   8  -4   1          4.12        -22.76        27.57 o
 -11  -3   1         26.29         16.12        14.64 o
 -10  -3   1         63.95         58.98        13.92 o
  -9  -3   1        252.59        252.75        19.31 o
  -8  -3   1        140.16        154.13        14.45 o
  -7  -3   1         13.18         20.56         7.33 o
  -6  -3   1       4803.30       4650.17        74.46 o
  -5  -3   1       7135.42       6702.49        95.58 o
  -4  -3   1       1410.00       1557.37        22.07 o
  -3  -3   1       1497.65       1508.29        20.68 o
  -2  -3   1       1685.82       1807.20        21.63 o
  -1  -3   1        197.33        229.80         7.46 o
   0  -3   1          4.17         -0.20         5.77 o
   1  -3   1       1531.66       1276.51        19.58 o
   2  -3   1       3194.06       2752.76        34.53 o
   3  -3   1       2413.74       2490.08        31.69 o
   4  -3   1         10.34          6.72         6.33 o
   5  -3   1       2256.27       2328.49        36.06 o
   6  -3   1       2012.54       2087.30        40.63 o
   7  -3   1        199.98        212.46        17.98 o
   8  -3   1          3.53         -4.92        15.07 o
   9  -3   1        171.18        160.04        21.70 o
 -11  -2   1         63.12         20.03        22.86 o
 -10  -2   1         89.43         23.06        14.69 o
  -9  -2   1         74.33         58.81        13.18 o
  -8  -2   1       1161.05       1136.09        29.22 o
  -7  -2   1        899.28        806.24        21.55 o
  -6  -2   1       2468.63       2313.13        37.73 o
  -5  -2   1       1748.71       1836.09        29.37 o
  -4  -2   1        485.23        387.87         9.46 o
  -3  -2   1       1753.84       1524.68        20.85 o
  -2  -2   1       4228.68       4043.74        43.14 o
  -1  -2   1      13149.67      13550.57       128.43 o
   1  -2   1        195.13        220.24         6.74 o
   2  -2   1      14554.95      14853.13       148.88 o
   3  -2   1       5403.39       4988.09        54.36 o
   4  -2   1         27.34          9.89         5.52 o
   5  -2   1        462.76        515.39        14.23 o
   6  -2   1        190.89        213.51        12.06 o
   7  -2   1        145.59        174.15        13.71 o
   8  -2   1          3.59          9.42        12.77 o
   9  -2   1        103.11         82.84        18.47 o
 -11  -1   1         25.06         33.40        20.92 o
 -10  -1   1        423.18        473.43        25.49 o
  -9  -1   1        421.54        466.23        31.91 o
  -8  -1   1        191.64        184.88        16.09 o
  -7  -1   1        417.17        362.84        21.38 o
  -6  -1   1       3979.29       3706.73        46.84 o
  -5  -1   1       5017.80       4861.57        63.43 o
  -4  -1   1          0.98         12.28         4.06 o
  -3  -1   1       1476.69       1104.91        15.17 o
  -2  -1   1          9.73         -0.40         3.21 o
   0  -1   1         28.25          0.02         2.44 o
   1  -1   1       4180.23       2869.24        30.60 o
   2  -1   1       1839.08       1889.28        21.67 o
   3  -1   1         56.55         66.87         5.28 o
   4  -1   1       1134.80       1064.27        15.31 o
   5  -1   1       3492.86       3482.06        40.33 o
   6  -1   1       2765.50       2752.07        39.08 o
   7  -1   1         98.09         89.14        10.60 o
   8  -1   1        256.08        220.54        14.36 o
   9  -1   1        129.42        109.61        13.92 o
  10  -1   1         31.33         -0.41        19.98 o
 -10   0   1        131.74        208.63        32.71 o
  -9   0   1         37.03         27.33        14.06 o
  -8   0   1        466.59        644.39        21.09 o
  -7   0   1         37.46         44.92         9.65 o
  -6   0   1        118.22        141.27        10.22 o
  -5   0   1        130.66        206.92         8.67 o
  -4   0   1         11.73          6.27         4.55 o
  -3   0   1       1341.20       1782.55        35.29 o
  -2   0   1         51.74         75.84         4.82 o
   1   0   1      15991.06      18469.92       203.17 o
   2   0   1       7974.92       9724.17       106.50 o
   3   0   1       2974.20       3057.09        37.53 o
   4   0   1          1.68         -2.80         4.18 o
   5   0   1        272.57        395.39        11.40 o
   6   0   1         94.78        122.23         9.83 o
   7   0   1        168.60        227.23        10.49 o
   8   0   1         59.40         66.81        11.62 o
   9   0   1        177.76        282.87        17.95 o
  10   0   1        146.58        194.49        20.28 o
 -10   1   1        197.30        192.16        27.29 o
  -9   1   1         70.31         55.39        14.25 o
  -8   1   1         81.72         46.04        12.85 o
  -7   1   1        494.21        518.10        18.49 o
  -6   1   1       1392.65       1440.86        28.12 o
  -5   1   1        156.57        180.57         9.83 o
  -4   1   1         44.96         33.00         5.89 o
  -3   1   1          9.00         18.29         4.82 o
  -2   1   1         19.29         13.97         3.92 o
  -1   1   1       1898.98       1962.29        20.75 o
   2   1   1       3550.40       3523.31        92.31 o
   3   1   1       2136.94       2328.17        68.41 o
   4   1   1       1672.49       1688.65        28.59 o
   5   1   1       6073.53       5904.38        83.34 o
   6   1   1        584.09        482.57        15.92 o
   7   1   1         87.51         89.32         9.56 o
   8   1   1       1292.73       1246.19        31.98 o
   9   1   1        755.62        769.74        24.02 o
  10   1   1        190.98        220.41        22.49 o
  11   1   1         16.69        -10.35        25.59 o
  -9   2   1          0.08         -1.35        15.92 o
  -8   2   1          5.83         -7.84        13.23 o
  -7   2   1         26.34          0.56        11.67 o
  -6   2   1        191.12        202.50        12.92 o
  -5   2   1         42.41         38.16         7.31 o
  -4   2   1        128.16        154.55         7.94 o
  -3   2   1       6208.90       5947.75        64.50 o
  -2   2   1      13392.19      13884.60       132.13 o
  -1   2   1       6571.77       5515.98        59.95 o
   0   2   1       4468.80       4980.15        55.41 o
   1   2   1      20109.12      17087.40       160.31 o
   2   2   1       7846.54       8897.00        94.81 o
   3   2   1       1208.51       1393.18        45.93 o
   4   2   1       3797.97       4080.88       113.28 o
   5   2   1       1652.59       1589.64        49.36 o
   6   2   1       1112.73        967.80        30.01 o
   7   2   1        572.91        591.76        16.09 o
   8   2   1        451.71        423.00        13.82 o
   9   2   1        356.60        308.70        25.77 o
  10   2   1        124.79         96.01        18.58 o
  11   2   1         25.91         -2.82        14.68 o
  -9   3   1         27.73         24.76        20.00 o
  -8   3   1         23.34          1.53        16.75 o
  -7   3   1        918.20        949.22        33.25 o
  -6   3   1       1795.83       1910.28        37.29 o
  -5   3   1        659.89        671.48        18.53 o
  -4   3   1         88.34         84.25         8.32 o
  -3   3   1         55.49         47.86         7.12 o
  -2   3   1        767.41        722.78        14.26 o
  -1   3   1        139.77         92.52         6.84 o
   0   3   1          0.91          6.37         4.52 o
   1   3   1       2600.83       3365.51        39.07 o
   2   3   1       1715.02       2263.00        25.14 o
   3   3   1       1992.04       1948.20        22.41 o
   4   3   1       4661.71       4061.02        71.66 o
   5   3   1      17853.57      17842.08       444.27 o
   6   3   1       1113.99        936.82        39.52 o
   7   3   1        214.87        183.51        29.77 o
   8   3   1        972.56        886.85        47.63 o
   9   3   1        451.35        397.09        46.41 o
  10   3   1         93.13         63.19        15.58 o
  11   3   1         19.83         25.50        14.12 o
  -8   4   1          7.51        -17.97        17.97 o
  -7   4   1         27.42         17.95        17.64 o
  -6   4   1        234.72        246.05        21.23 o
  -5   4   1         17.92         -2.68        11.15 o
  -4   4   1        172.85        156.21        11.60 o
  -3   4   1       1387.65       1245.47        22.73 o
  -2   4   1       1796.41       1666.05        27.33 o
  -1   4   1          1.55         -3.93         6.90 o
   0   4   1       8015.96       8270.07        88.75 o
   1   4   1       8710.20       8992.47       105.98 o
   2   4   1        301.75        262.97         8.34 o
   3   4   1          5.13          3.72         5.16 o
   4   4   1       1267.54       1074.42        15.82 o
   5   4   1        105.91        174.84         6.98 o
   6   4   1        129.60        116.75         9.49 o
   7   4   1        272.88        315.59        18.64 o
   8   4   1        434.89        417.76        33.62 o
   9   4   1        403.44        330.99        35.13 o
  10   4   1         75.35         74.32        29.61 o
  11   4   1         41.44        -18.30        18.30 o
  -7   5   1        150.99        102.02        23.45 o
  -6   5   1        118.33         83.85        21.30 o
  -5   5   1         16.26         13.27        16.60 o
  -4   5   1        263.67        252.74        16.66 o
  -3   5   1        155.18        152.74        12.10 o
  -2   5   1         23.94         23.22         8.64 o
  -1   5   1        138.56        143.09        10.38 o
   0   5   1         21.10         20.72         6.91 o
   1   5   1        338.12        363.46        12.67 o
   2   5   1       1167.62       1179.12        21.78 o
   3   5   1         84.02        107.10         7.85 o
   4   5   1       6563.07       6505.76        73.11 o
   5   5   1       9714.50       9172.01       104.20 o
   6   5   1       1871.79       1748.48        26.05 o
   7   5   1          1.77         -6.88         6.88 o
   8   5   1        546.14        523.71        28.54 o
   9   5   1        232.10        207.12        44.70 o
  10   5   1         57.23         33.57        29.10 o
  11   5   1         11.17        -16.27        65.63 o
  12   5   1          9.35         10.46        24.01 o
  -6   6   1        104.01        111.41        31.18 o
  -5   6   1          7.26         71.67        48.90 o
  -4   6   1         88.05        121.73        21.00 o
  -3   6   1       1861.27       1851.39        42.13 o
  -2   6   1       1075.36       1050.34        30.09 o
  -1   6   1        185.85        287.11        15.12 o
   0   6   1       2145.76       2308.74        34.45 o
   1   6   1       3035.03       2947.43        43.83 o
   2   6   1       2845.25       3061.98        46.35 o
   3   6   1       1283.92       1261.90        26.32 o
   4   6   1        674.46        710.91        23.11 o
   8   6   1        212.97        327.18        31.55 o
   9   6   1        101.25        111.93        14.79 o
  10   6   1         70.73         92.07        22.51 o
  11   6   1        394.02        391.70        30.13 o
  -5   7   1          0.06          4.18        22.28 o
  -4   7   1        167.48        183.88        25.52 o
  -3   7   1        322.77        310.48        25.00 o
  -2   7   1        164.01        155.28        19.27 o
  -1   7   1        135.26        107.36        17.14 o
   0   7   1        746.60        802.33        29.18 o
   1   7   1        126.65        103.65        15.55 o
   2   7   1          1.98         -4.54         9.92 o
   3   7   1        397.75        310.10        13.21 o
   4   7   1       1441.91       1418.72        32.34 o
   5   7   1       1409.93       1475.79        29.50 o
   6   7   1        160.06        155.33        13.07 o
   7   7   1       1225.10       1191.71        27.04 o
   8   7   1       1447.73       1437.07        33.36 o
   9   7   1        447.41        487.98        20.20 o
  10   7   1         40.71         11.28        15.67 o
  11   7   1         11.86        -15.17        15.17 o
  -4   8   1        198.46        207.23        31.79 o
  -3   8   1        338.40        326.70        30.88 o
  -2   8   1        150.02        159.12        22.96 o
  -1   8   1        436.05        447.11        26.31 o
   0   8   1       1418.58       1461.20        40.90 o
   1   8   1        284.28        297.76        21.15 o
   2   8   1         37.59         32.23        12.19 o
   3   8   1        875.86        787.53        23.55 o
   4   8   1        492.67        572.51        20.10 o
   5   8   1        509.29        523.66        20.30 o
   6   8   1        518.87        486.64        19.79 o
   7   8   1        243.07        284.54        15.80 o
   8   8   1        375.61        375.93        17.18 o
   9   8   1        308.08        236.42        18.71 o
  10   8   1         37.27         25.61        14.42 o
  11   8   1        257.97        220.36        20.62 o
  -3   9   1          2.01          3.28        23.46 o
  -2   9   1          2.33          0.36        19.41 o
  -1   9   1          3.29        -16.43        16.43 o
   0   9   1          4.43         -8.06        17.19 o
   1   9   1         16.81         41.73        16.35 o
   2   9   1          5.53        -15.24        15.24 o
   3   9   1       1024.65       1031.86        35.15 o
   4   9   1        976.64        989.14        38.29 o
   5   9   1        443.32        458.74        27.54 o
   6   9   1         95.50         81.10        16.91 o
   7   9   1        142.80        162.03        16.96 o
   8   9   1        557.91        614.27        24.73 o
   9   9   1        108.40         87.19        17.89 o
  10   9   1         36.96         35.93        18.44 o
  11   9   1          8.63          7.80        18.72 o
  -2  10   1          4.87         25.55        23.83 o
  -1  10   1        150.08        138.51        29.83 o
   0  10   1        536.90        573.01        34.35 o
   1  10   1        396.29        454.16        33.92 o
   2  10   1         58.57         56.70        19.65 o
   3  10   1          7.22          6.46        16.43 o
   4  10   1         29.66         26.96        19.22 o
   5  10   1         76.91         54.56        21.76 o
   6  10   1        448.93        416.05        38.91 o
   7  10   1        420.38        421.54        31.63 o
   8  10   1        251.08        203.14        22.09 o
   9  10   1         16.14         25.45        16.42 o
  10  10   1         72.75         63.85        24.95 o
   0  11   1         72.84         37.98        24.50 o
   1  11   1         25.74         48.82        21.90 o
   2  11   1         87.06         76.36        22.14 o
   3  11   1        379.44        394.46        31.91 o
   4  11   1        820.75        908.36        75.65 o
   5  11   1        115.71         91.70        27.13 o
   6  11   1          7.68         -3.90        20.06 o
   7  11   1        188.82        213.57        28.89 o
   8  11   1        276.35        286.60        31.94 o
   9  11   1          8.10         23.71        28.42 o
   3  12   1        112.10         88.64        33.12 o
   4  12   1        199.41        185.84        57.55 o
   5  12   1         85.58         37.05        27.53 o
   6  12   1          0.43         35.48        25.83 o
   7  12   1          0.19          0.36        23.64 o
  -8 -11   2          1.00        -21.73        21.73 o
  -7 -11   2        352.64        341.91        32.02 o
  -6 -11   2        588.31        627.31        43.79 o
  -5 -11   2        141.75         86.73        30.46 o
  -4 -11   2        124.43        164.68        36.40 o
  -3 -11   2         67.53         18.17        26.10 o
  -2 -11   2        119.58        109.91        27.19 o
  -1 -11   2         32.36         15.37        21.42 o
  -9 -10   2         46.44         49.93        21.86 o
  -8 -10   2         46.26         56.89        22.72 o
  -7 -10   2          0.01         -8.86        19.37 o
  -6 -10   2         12.73          4.08        20.13 o
  -5 -10   2         94.81         53.46        25.57 o
  -4 -10   2         64.42         31.51        35.77 o
  -3 -10   2        166.16        176.48        29.08 o
  -2 -10   2        159.80        170.58        26.38 o
  -1 -10   2         23.82         28.02        21.50 o
   0 -10   2        131.46        117.16        22.16 o
   1 -10   2        281.36        278.60        28.82 o
 -10  -9   2        453.98        446.39        87.88 o
  -9  -9   2        198.25        206.08        21.02 o
  -8  -9   2         18.89          6.93        16.86 o
  -7  -9   2       1069.84       1156.70        41.40 o
  -6  -9   2       1201.16       1229.69        61.45 o
  -5  -9   2        120.14        151.61        24.59 o
  -4  -9   2         66.63         57.54        19.85 o
  -3  -9   2        252.36        240.61        25.25 o
  -2  -9   2        331.59        306.14        25.61 o
  -1  -9   2        348.14        368.43        25.66 o
   0  -9   2        258.41        285.31        22.06 o
   1  -9   2        241.45        254.56        22.29 o
   2  -9   2         23.54         11.46        20.07 o
   3  -9   2          2.89        -23.02        23.02 o
 -11  -8   2         98.98         69.92        26.42 o
 -10  -8   2        134.49        118.17        23.25 o
  -9  -8   2        145.79         98.63        18.92 o
  -8  -8   2        123.20        103.32        16.34 o
  -7  -8   2         18.51         16.94        14.46 o
  -6  -8   2          8.53          0.54        13.13 o
  -5  -8   2        160.05        142.89        17.08 o
  -4  -8   2       1326.38       1395.72        36.41 o
  -3  -8   2       1660.37       1784.35        43.47 o
  -2  -8   2        942.65        915.41        33.49 o
  -1  -8   2         22.04         13.23        14.24 o
   0  -8   2        875.82        822.15        30.52 o
   1  -8   2        686.72        734.00        28.59 o
   2  -8   2         12.42         23.81        18.25 o
   3  -8   2          0.44        -10.14        20.42 o
   4  -8   2        217.12        198.49        42.56 o
 -11  -7   2        175.63        169.04        30.48 o
 -10  -7   2        368.94        304.05        22.68 o
  -9  -7   2          0.36        -15.57        15.57 o
  -8  -7   2        761.56        785.28        34.99 o
  -7  -7   2       3350.69       3346.26        61.39 o
  -6  -7   2       2648.72       2555.64        50.79 o
  -5  -7   2          9.28         13.63        10.09 o
  -4  -7   2        339.37        349.10        23.60 o
  -3  -7   2        261.23        275.32        15.46 o
  -2  -7   2        415.52        418.74        19.76 o
  -1  -7   2         84.63         91.06        14.60 o
   0  -7   2         90.86         42.02        14.04 o
   1  -7   2          4.96          0.14        14.64 o
   2  -7   2        332.20        319.18        21.55 o
   3  -7   2        123.54        127.49        20.13 o
   4  -7   2        233.27        219.83        24.87 o
   5  -7   2        171.99        171.03        28.05 o
 -11  -6   2        333.17        299.39        20.73 o
 -10  -6   2        216.19        231.94        19.56 o
  -9  -6   2         88.14        101.20        16.39 o
  -8  -6   2        211.88        279.93        19.68 o
  -7  -6   2         18.91         14.13        11.34 o
  -3  -6   2       1442.01       1602.86        29.72 o
  -2  -6   2        294.04        309.69        14.73 o
  -1  -6   2        406.99        507.46        17.42 o
   0  -6   2       2705.78       2711.74        37.42 o
   1  -6   2       1575.84       1514.12        31.32 o
   2  -6   2       1226.81       1293.70        39.39 o
   4  -6   2        110.47        182.30        19.77 o
   6  -6   2         16.55        252.23        44.15 o
 -11  -5   2        240.18        200.14        21.28 o
 -10  -5   2        551.59        553.25        34.83 o
  -9  -5   2         36.53         23.65        12.99 o
  -8  -5   2        333.74        363.01        18.76 o
  -7  -5   2       1382.02       1388.49        31.41 o
  -6  -5   2        512.88        540.38        17.85 o
  -5  -5   2        193.00        229.76        11.13 o
  -4  -5   2        137.72        145.31         8.67 o
  -3  -5   2        963.52       1133.57        24.86 o
  -2  -5   2        582.04        659.83        18.35 o
  -1  -5   2        739.23        769.45        18.30 o
   0  -5   2        700.20        644.36        14.91 o
   1  -5   2        132.25        127.60        10.85 o
   2  -5   2        196.99        238.97        11.87 o
   3  -5   2        910.97        873.66        22.87 o
   4  -5   2       1783.24       1744.88        37.65 o
   5  -5   2       1234.78       1269.75        37.21 o
   6  -5   2          6.81        -15.11        15.57 o
   7  -5   2         75.96         64.57        19.37 o
 -11  -4   2        117.16         96.01        17.08 o
 -10  -4   2         38.48         30.19        13.82 o
  -9  -4   2          0.71         -5.62        11.12 o
  -8  -4   2         33.10         16.74        12.53 o
  -7  -4   2        368.47        437.92        19.66 o
  -6  -4   2         80.78         79.96         8.10 o
  -5  -4   2       1392.22       1483.10        27.40 o
  -4  -4   2       3310.32       3060.28        42.92 o
  -3  -4   2       4900.41       4692.94        60.15 o
  -2  -4   2        233.07        220.53         9.63 o
  -1  -4   2       4837.51       4359.16        56.32 o
   0  -4   2       9012.76       8995.07        99.49 o
   1  -4   2       7050.03       6806.76        85.88 o
   2  -4   2        406.36        417.26        13.71 o
   3  -4   2        256.79        311.39        11.38 o
   4  -4   2         78.55         65.29        10.49 o
   5  -4   2        123.83        114.69        18.48 o
   6  -4   2         46.58         47.34        14.67 o
   7  -4   2          2.01         14.81        15.89 o
   8  -4   2          3.11         -6.23        17.63 o
 -11  -3   2        257.39        239.02        20.75 o
 -10  -3   2        149.85        148.49        17.14 o
  -9  -3   2         74.30         79.93        20.68 o
  -8  -3   2        798.76        837.23        28.06 o
  -7  -3   2       2486.09       2487.27        49.63 o
  -6  -3   2        674.97        625.19        15.31 o
  -5  -3   2        433.59        350.19        10.46 o
  -4  -3   2       1953.06       1694.13        25.37 o
  -3  -3   2       4941.33       5149.78        66.80 o
  -2  -3   2       5599.00       5391.85        58.49 o
  -1  -3   2        624.92        701.32        14.50 o
   0  -3   2        192.79        259.01         8.75 o
   1  -3   2        663.53        653.40        14.77 o
   2  -3   2        218.89        169.83         8.65 o
   3  -3   2        468.42        476.20        12.74 o
   4  -3   2       1885.26       1704.15        25.75 o
   5  -3   2        303.18        304.48        12.94 o
   6  -3   2        568.89        508.42        20.26 o
   7  -3   2        448.68        448.31        23.20 o
   8  -3   2        236.25        262.81        21.36 o
   9  -3   2         15.94         -5.55        17.45 o
 -11  -2   2        117.67        122.05        22.16 o
 -10  -2   2          1.69          0.66        15.12 o
  -9  -2   2         44.20          9.78        13.62 o
  -8  -2   2         84.09         83.00        15.74 o
  -7  -2   2          0.16         -8.79         8.79 o
  -6  -2   2        333.55        310.55        11.01 o
  -5  -2   2       1972.63       2039.51        29.85 o
  -4  -2   2       3511.56       3439.49        47.95 o
  -3  -2   2       1814.70       1823.02        24.84 o
  -2  -2   2        211.82        286.85         7.42 o
  -1  -2   2       4557.70       4536.47        53.06 o
   0  -2   2       1423.43       1633.08        23.74 o
   1  -2   2         78.59         52.84         5.61 o
   2  -2   2        228.46        226.24         8.20 o
   3  -2   2       1447.13       1515.74        20.65 o
   4  -2   2        714.52        669.53        13.91 o
   5  -2   2         25.97         26.81         7.06 o
   6  -2   2        208.01        224.45        12.49 o
   7  -2   2         35.13         41.22        11.77 o
   8  -2   2        108.23        114.33        14.34 o
   9  -2   2         16.61         23.26        15.30 o
 -10  -1   2          2.89         -0.37        18.94 o
  -9  -1   2         62.46         72.43        16.04 o
  -8  -1   2        660.88        700.32        26.41 o
  -7  -1   2        908.51        856.22        23.36 o
  -6  -1   2        338.63        373.74        11.99 o
  -5  -1   2        142.54        132.47         7.56 o
  -4  -1   2        907.24       1042.26        17.01 o
  -3  -1   2         83.56         28.81         4.55 o
  -2  -1   2         27.72         41.87         4.22 o
  -1  -1   2        662.16        522.81         9.39 o
   1  -1   2        266.09        152.25         6.26 o
   2  -1   2        707.37        774.19        13.20 o
   3  -1   2       8783.46       8327.36        92.26 o
   4  -1   2       9677.21       9033.45       100.63 o
   5  -1   2       1101.26       1004.40        16.58 o
   6  -1   2        731.56        715.63        16.59 o
   7  -1   2       2425.09       2448.45        37.14 o
   8  -1   2        352.12        363.56        15.77 o
   9  -1   2         18.24         12.64        12.31 o
  10  -1   2         17.66        -16.81        36.36 o
 -10   0   2          0.10         27.31        22.23 o
  -9   0   2        193.02        217.46        28.45 o
  -8   0   2         75.21        116.10        17.34 o
  -7   0   2        113.34        158.94        12.90 o
  -6   0   2          2.59         -7.52         7.52 o
  -5   0   2        963.62       1192.17        23.48 o
  -4   0   2       3027.74       3921.52        66.11 o
  -2   0   2          3.15         -3.98         3.98 o
  -1   0   2      18002.93      18726.48       326.31 o
   0   0   2      23745.05      20459.19       543.98 o
   1   0   2       3687.82       3291.92        35.35 o
   2   0   2        519.20        724.13        10.92 o
   3   0   2       2189.90       2309.14        28.15 o
   4   0   2       5214.16       5044.74        60.75 o
   5   0   2       1843.72       1702.50        26.31 o
   6   0   2        437.71        548.50        17.42 o
   7   0   2        122.53        159.76        11.75 o
   8   0   2        158.34        191.13        11.88 o
   9   0   2          0.20        -10.57        10.57 o
  10   0   2        190.26        223.22        29.78 o
 -10   1   2          0.03        -22.55        22.55 o
  -9   1   2         24.09         43.59        17.14 o
  -8   1   2        335.10        400.38        20.35 o
  -7   1   2        431.54        482.17        19.10 o
  -6   1   2        288.82        266.76        14.31 o
  -5   1   2       1473.82       1415.81        22.79 o
  -4   1   2       1380.67       1299.79        21.96 o
  -3   1   2       2091.48       2212.59        28.69 o
  -2   1   2        425.04        347.55         8.21 o
  -1   1   2        737.32        432.10         9.19 o
   2   1   2       4169.25       4185.41        47.06 o
   3   1   2      11127.48      11179.84       156.87 o
   4   1   2      10955.49      10527.05       161.03 o
   5   1   2        563.79        471.97        18.15 o
   6   1   2       1215.25       1117.70        23.86 o
   7   1   2       2980.53       2965.63        47.60 o
   8   1   2        167.80        112.91        11.26 o
   9   1   2        197.45        181.40        14.36 o
  10   1   2        219.18        219.54        21.43 o
  11   1   2         35.56         21.79        15.78 o
  -9   2   2          0.56        -10.85        18.52 o
  -8   2   2         43.00         56.94        15.97 o
  -7   2   2         62.81         56.13        14.19 o
  -6   2   2        107.26        106.91        12.96 o
  -5   2   2        206.67        209.70        11.06 o
  -4   2   2        325.45        331.51        12.72 o
  -3   2   2         12.85          8.58         6.79 o
  -2   2   2       3320.63       2644.68        34.03 o
  -1   2   2       9171.94       9678.80       105.17 o
   0   2   2      12550.61      13711.23       146.11 o
   2   2   2         29.78         44.04         3.64 o
   3   2   2        289.48        236.71         6.28 o
   4   2   2        113.43        117.61        18.17 o
   5   2   2          2.18        -14.73        14.73 o
   6   2   2          5.83         18.46        16.37 o
   7   2   2        279.73        300.37        13.14 o
   8   2   2        270.51        330.48        24.11 o
   9   2   2         48.05         32.43        10.74 o
  10   2   2        484.69        456.45        22.72 o
  11   2   2        389.81        398.72        32.71 o
  -9   3   2         93.05         51.10        20.97 o
  -8   3   2         75.44         72.60        29.23 o
  -7   3   2          1.69        -14.09        14.09 o
  -6   3   2        532.43        591.18        22.33 o
  -5   3   2        661.75        707.99        20.73 o
  -4   3   2        236.07        222.49        10.94 o
  -3   3   2        243.67        363.45        14.54 o
  -2   3   2        755.66        895.91        17.77 o
  -1   3   2        771.13        681.69        14.71 o
   0   3   2      10417.25      10378.05       109.12 o
   1   3   2       2807.42       3691.43        41.00 o
   2   3   2       1081.33       1346.81        15.81 o
   3   3   2        843.49        740.29        10.47 o
   4   3   2       4308.68       3883.50        68.03 o
   5   3   2        322.06        432.08        30.71 o
   6   3   2       3459.74       3379.16       104.62 o
   7   3   2       3045.09       2996.32        84.64 o
   8   3   2        346.88        317.74        31.36 o
   9   3   2         11.81         -9.13        22.53 o
  10   3   2         56.07         55.21        16.05 o
  11   3   2          6.39         -7.83        20.24 o
  -8   4   2          3.16          5.16        23.95 o
  -7   4   2          0.28         -9.76        16.62 o
  -6   4   2        135.80        122.49        19.12 o
  -5   4   2        673.18        675.25        23.49 o
  -4   4   2        995.91        951.43        22.79 o
  -3   4   2        346.29        322.80        12.59 o
  -2   4   2        196.58        251.59        11.33 o
  -1   4   2       4607.97       4357.75        58.14 o
   0   4   2       2898.64       2856.16        35.56 o
   1   4   2       2606.55       2497.59        33.47 o
   2   4   2       2877.89       3075.10        32.81 o
   3   4   2       1987.02       1778.40        25.67 o
   4   4   2        345.25        209.98         8.06 o
   5   4   2        162.66        168.19         8.16 o
   6   4   2        500.93        397.85        17.44 o
   7   4   2         50.74         30.64        20.46 o
   8   4   2         40.36         12.71        22.04 o
   9   4   2        368.11        388.37        37.06 o
  10   4   2        701.26        693.32        48.37 o
  11   4   2        291.83        238.50        37.09 o
  -7   5   2         22.14          8.83        20.62 o
  -6   5   2        118.64         88.05        21.99 o
  -5   5   2        182.29        176.84        22.43 o
  -4   5   2         41.77         25.49        13.00 o
  -3   5   2          8.98         -1.05         9.49 o
  -2   5   2         25.92         19.69         8.70 o
  -1   5   2        178.71        176.95        10.95 o
   0   5   2        342.54        320.49        11.56 o
   1   5   2        882.54        777.07        17.71 o
   2   5   2       4336.70       3989.93        50.67 o
   3   5   2       3538.73       3745.37        43.91 o
   4   5   2        464.13        596.24        12.94 o
   5   5   2       5246.30       5506.29        60.86 o
   6   5   2       4663.30       4512.71        65.34 o
   7   5   2       1191.85       1184.78        29.26 o
   8   5   2         34.48         13.97        12.37 o
   9   5   2        189.82        212.53        31.89 o
  10   5   2        141.39        137.39        31.60 o
  11   5   2          5.58        -15.05        28.65 o
  12   5   2          6.52        -32.87        32.87 o
  -6   6   2         36.15         48.45        40.56 o
  -5   6   2         57.63          4.06        28.85 o
  -4   6   2         34.12         37.67        18.86 o
  -3   6   2        503.80        552.34        22.47 o
  -2   6   2       2533.56       2568.89        47.66 o
  -1   6   2       2236.43       2283.83        40.34 o
   0   6   2        221.72        201.43        12.07 o
   1   6   2       1188.88       1198.23        24.09 o
   2   6   2       2071.18       1871.11        31.29 o
   3   6   2       2370.47       2695.54        36.53 o
   4   6   2       1716.66       1886.25        38.20 o
   5   6   2       1595.03       1769.24        27.24 o
   6   6   2        208.43        318.85        11.79 o
   9   6   2        159.75        168.46        16.20 o
  10   6   2        309.42        283.69        63.47 o
  11   6   2        150.24        148.53        34.57 o
  12   6   2         59.68         98.62        44.08 o
  -5   7   2        153.30        181.18        31.04 o
  -4   7   2          5.44         -0.92        19.77 o
  -3   7   2         43.02         36.34        17.85 o
  -2   7   2         13.77         -4.14        14.00 o
  -1   7   2         30.13         20.68        14.35 o
   0   7   2          0.34        -12.21        12.21 o
   1   7   2        420.80        406.99        17.53 o
   2   7   2       2295.79       2395.33        39.46 o
   3   7   2        575.24        523.97        14.91 o
   4   7   2        579.69        589.44        16.94 o
   5   7   2       2098.18       1967.14        36.19 o
   6   7   2       2209.88       2208.64        36.91 o
   7   7   2         57.79         22.83        10.32 o
   8   7   2          8.49         -9.76         9.76 o
   9   7   2         53.89         21.26        10.77 o
  10   7   2        215.62        188.93        18.68 o
  11   7   2         46.50          9.32        31.00 o
  -4   8   2         22.57         -1.55        23.87 o
  -3   8   2         79.20         80.26        24.19 o
  -2   8   2        934.83       1024.65        55.18 o
  -1   8   2       1056.13        986.91        35.84 o
   0   8   2        254.57        247.67        21.05 o
   1   8   2         27.93         -0.31        13.33 o
   2   8   2        123.41        102.79        14.14 o
   3   8   2        183.81        164.27        14.32 o
   4   8   2         30.31         27.71        10.49 o
   5   8   2          3.48        -10.34        10.34 o
   6   8   2          0.28         -9.64         9.64 o
   7   8   2         17.43         -2.54        10.25 o
   8   8   2        172.64        206.66        19.10 o
   9   8   2       1039.12       1118.55        33.94 o
  10   8   2        974.80       1008.51        34.77 o
  11   8   2         77.17         32.77        14.12 o
  -3   9   2         13.21         10.79        23.80 o
  -2   9   2         81.86         50.95        21.88 o
  -1   9   2         85.81         58.18        19.56 o
   0   9   2         34.86         42.51        18.03 o
   1   9   2         92.04         66.84        19.65 o
   2   9   2        878.05        914.39        34.26 o
   3   9   2         24.73          8.17        15.66 o
   4   9   2        690.23        686.59        28.48 o
   5   9   2       1704.57       1638.49        41.15 o
   6   9   2       1097.22       1063.08        34.73 o
   7   9   2        204.48        236.19        18.57 o
   8   9   2         31.63         48.88        14.08 o
   9   9   2         51.04         47.08        17.71 o
  10   9   2         75.71         89.23        19.14 o
  11   9   2         13.04          4.97        14.02 o
  -2  10   2        173.58        183.45        38.61 o
  -1  10   2         28.55         45.19        25.00 o
   0  10   2        158.86        133.32        25.21 o
   1  10   2        765.86        870.83        63.78 o
   2  10   2        495.62        626.95        32.06 o
   3  10   2        296.48        341.58        25.60 o
   4  10   2          0.97         -1.31        18.34 o
   5  10   2         11.51        -16.31        16.31 o
   6  10   2          2.65          2.65        17.26 o
   7  10   2          8.41        -15.61        15.61 o
   8  10   2         77.62         41.38        16.89 o
   9  10   2        164.84        145.90        23.65 o
  10  10   2        315.71        350.35        27.07 o
   0  11   2         45.25         41.68        22.43 o
   1  11   2        160.26        140.86        27.92 o
   2  11   2         79.85         55.57        21.54 o
   3  11   2         30.96         33.86        21.91 o
   4  11   2        144.59        111.21        28.63 o
   5  11   2        252.68        255.59        32.63 o
   6  11   2         78.88         96.94        26.62 o
   7  11   2         17.75         25.76        19.82 o
   8  11   2         22.65          9.11        19.00 o
   9  11   2         67.10         53.21        21.01 o
   3  12   2         29.91         13.79        23.59 o
   4  12   2         36.04         12.46        27.82 o
   5  12   2         43.69         20.33        27.70 o
   6  12   2         76.44         52.70        27.11 o
   7  12   2          1.66         76.61        26.67 o
  -7 -11   3        255.94        244.34        33.58 o
  -6 -11   3         17.76         22.89        29.00 o
  -5 -11   3        117.78         75.87        43.63 o
  -4 -11   3         67.91         49.63        28.68 o
  -3 -11   3          1.13        -28.43        28.43 o
  -2 -11   3          0.92        -24.80        24.80 o
  -1 -11   3          4.78          7.69        23.31 o
  -9 -10   3         12.76         -8.98        21.33 o
  -8 -10   3          9.03         26.58        22.66 o
  -7 -10   3          2.94        -21.35        21.35 o
  -6 -10   3         40.52         22.55        21.03 o
  -5 -10   3        389.29        447.55        37.11 o
  -4 -10   3        230.44        192.85        28.41 o
  -3 -10   3          0.04          7.27        23.46 o
  -2 -10   3        512.17        617.08        39.07 o
  -1 -10   3        745.74        762.01        61.67 o
   0 -10   3        235.35        216.39        25.05 o
   1 -10   3          9.31         29.84        22.34 o
 -10  -9   3         11.33          9.52        24.37 o
  -9  -9   3        319.32        365.23        26.11 o
  -8  -9   3        464.78        462.83        32.01 o
  -7  -9   3         46.89         39.46        20.60 o
  -6  -9   3        626.58        659.14        39.74 o
  -5  -9   3        983.35       1006.02        42.23 o
  -4  -9   3        566.91        549.58        35.83 o
  -3  -9   3         10.66        -17.44        17.44 o
  -2  -9   3         53.48         53.14        20.61 o
  -1  -9   3         84.60         95.03        21.99 o
   0  -9   3         16.01         12.39        16.84 o
   1  -9   3         48.43         59.42        19.12 o
   2  -9   3         53.43         27.50        19.60 o
   3  -9   3        113.20        114.92        36.33 o
 -10  -8   3        143.07        144.30        30.36 o
  -9  -8   3         17.78         31.73        15.58 o
  -8  -8   3         12.81         -0.37        15.17 o
  -7  -8   3         10.72          3.77        15.48 o
  -6  -8   3         28.43         -1.39        17.67 o
  -5  -8   3        411.92        433.72        24.58 o
  -4  -8   3        114.43         71.13        19.19 o
  -3  -8   3        105.74        108.85        19.43 o
  -2  -8   3        675.85        637.43        30.18 o
  -1  -8   3       1148.13       1159.08        40.45 o
   0  -8   3        419.81        454.07        24.68 o
   1  -8   3         35.83         34.63        16.91 o
   2  -8   3         49.20         33.36        17.62 o
   3  -8   3         51.19         41.39        22.14 o
   4  -8   3          0.46        -13.08        23.27 o
 -11  -7   3         20.48         19.45        32.68 o
 -10  -7   3         66.08         93.54        47.04 o
  -9  -7   3        318.08        284.57        28.00 o
  -8  -7   3        264.74        255.79        20.64 o
  -7  -7   3          3.34         13.39        18.56 o
  -6  -7   3       1742.08       1906.06        51.27 o
  -5  -7   3       2041.66       1973.73        43.65 o
  -4  -7   3        434.69        505.58        20.85 o
  -3  -7   3        364.15        362.32        18.50 o
  -2  -7   3        620.70        582.91        22.60 o
  -1  -7   3         64.80         66.23        15.05 o
   0  -7   3         36.83         33.90        15.01 o
   1  -7   3         24.73         22.75        14.20 o
   2  -7   3        314.20        326.34        21.86 o
   3  -7   3        213.56        200.31        22.00 o
   4  -7   3          0.83        -17.83        17.83 o
   5  -7   3        200.33        229.13        29.95 o
 -11  -6   3          3.92         33.35        25.39 o
 -10  -6   3        133.25        154.71        21.19 o
  -9  -6   3         12.48         16.29        18.06 o
  -8  -6   3        147.36        158.90        38.85 o
  -7  -6   3        352.29        575.73        47.40 o
  -6  -6   3        910.34        858.50        31.00 o
  -5  -6   3       2620.12       2595.99        74.61 o
  -4  -6   3       1547.22       1592.52        28.66 o
  -2  -6   3       2647.60       3614.66        57.62 o
  -1  -6   3       2380.85       2339.38        42.56 o
   0  -6   3        194.22        217.89        13.61 o
   1  -6   3       1042.35       1002.89        28.42 o
   2  -6   3        814.86        761.56        28.31 o
   3  -6   3       1840.76       1886.30        43.36 o
   6  -6   3          2.93          5.10        22.19 o
 -11  -5   3         28.72         27.95        16.50 o
 -10  -5   3        678.85        660.85        43.98 o
  -9  -5   3       1436.89       1462.06        41.29 o
  -8  -5   3        650.28        689.58        46.12 o
  -7  -5   3        196.56        181.97        21.06 o
  -6  -5   3       1606.72       1578.82        40.96 o
  -5  -5   3        991.47       1001.23        20.99 o
  -4  -5   3        460.23        376.86        14.30 o
  -3  -5   3         79.55         85.61         8.77 o
  -2  -5   3        648.08        636.54        18.68 o
  -1  -5   3        421.29        532.39        16.41 o
   0  -5   3        967.98        955.63        20.58 o
   1  -5   3        663.40        675.21        18.24 o
   2  -5   3        144.55        179.53        13.44 o
   3  -5   3         22.17         13.00        10.70 o
   4  -5   3         17.87         18.05        12.17 o
   5  -5   3        627.28        627.03        27.93 o
   6  -5   3        288.63        273.27        22.12 o
   7  -5   3         37.30         35.04        18.57 o
 -11  -4   3          0.18          6.00        16.03 o
 -10  -4   3         65.08         35.37        16.65 o
  -9  -4   3         42.38         15.25        14.19 o
  -8  -4   3         20.26          1.02        11.77 o
  -7  -4   3         36.90         21.56        16.03 o
  -6  -4   3         70.02         88.08        11.12 o
  -5  -4   3        102.60        118.89         9.28 o
  -4  -4   3         36.23         33.72         7.07 o
  -3  -4   3       1695.39       1738.42        27.72 o
  -2  -4   3       6410.50       6369.63        79.40 o
  -1  -4   3       1713.70       1785.64        28.62 o
   0  -4   3         25.84         28.51         7.10 o
   1  -4   3       5474.40       5526.35        75.30 o
   2  -4   3        132.65        161.51         9.78 o
   3  -4   3        220.37        205.79        11.83 o
   4  -4   3        172.54        170.84        12.76 o
   5  -4   3          0.21          3.06        11.32 o
   6  -4   3         21.55         33.92        15.24 o
   7  -4   3         15.70         10.39        18.29 o
   8  -4   3         12.96         27.67        17.80 o
 -11  -3   3          2.73        -11.79        18.95 o
 -10  -3   3        299.13        273.68        23.85 o
  -9  -3   3        510.71        493.80        24.40 o
  -8  -3   3          0.68         10.12        12.29 o
  -7  -3   3        355.95        420.72        26.86 o
  -6  -3   3       1456.05       1445.85        31.99 o
  -5  -3   3        322.25        363.45        13.91 o
  -4  -3   3        110.03        122.53         8.00 o
  -3  -3   3        940.34       1057.34        23.93 o
  -2  -3   3          1.31         12.13         6.23 o
  -1  -3   3       1768.57       1654.79        26.79 o
   0  -3   3         38.12         23.13         5.99 o
   1  -3   3       1697.51       1387.45        22.84 o
   2  -3   3       2325.19       2129.11        32.40 o
   3  -3   3         56.87         31.81         7.35 o
   4  -3   3          8.16         22.07         7.64 o
   5  -3   3       1790.64       1758.39        32.85 o
   6  -3   3       1025.32       1003.87        26.83 o
   7  -3   3         28.04         36.73        14.22 o
   8  -3   3         11.25         -2.85        15.59 o
   9  -3   3        195.54        221.24        23.20 o
 -11  -2   3         50.99          9.31        21.08 o
 -10  -2   3         16.47         10.36        18.05 o
  -9  -2   3          8.22        -17.64        18.40 o
  -8  -2   3         17.84         29.62        14.13 o
  -7  -2   3        198.01        175.94        15.70 o
  -6  -2   3        507.64        470.84        18.73 o
  -5  -2   3        462.13        476.10        14.38 o
  -4  -2   3        119.25        106.08         7.53 o
  -3  -2   3       5610.02       5428.31        74.65 o
  -2  -2   3      19969.42      19906.84       218.74 o
  -1  -2   3       1934.97       2244.70        31.10 o
   0  -2   3        395.76        544.52        13.84 o
   1  -2   3       5013.94       5101.78        62.78 o
   2  -2   3       2390.45       2206.85        30.34 o
   3  -2   3        998.25        903.37        18.15 o
   4  -2   3        161.12        163.10         8.71 o
   5  -2   3          0.24         -1.67         6.26 o
   6  -2   3        127.16        132.27        11.26 o
   7  -2   3        355.99        373.73        17.44 o
   8  -2   3        479.45        513.00        20.73 o
   9  -2   3        350.64        320.57        32.13 o
 -10  -1   3        262.20        255.59        26.52 o
  -9  -1   3        442.62        482.83        26.42 o
  -8  -1   3         83.34         38.43        15.06 o
  -7  -1   3       1283.39       1286.53        33.62 o
  -6  -1   3       2163.74       1937.25        39.90 o
  -5  -1   3       2686.28       2670.08        38.73 o
  -4  -1   3        854.05       1009.08        17.89 o
  -3  -1   3        113.13        166.00         9.31 o
  -2  -1   3        194.04        253.91         8.86 o
  -1  -1   3      10034.95      12390.91       145.73 o
   0  -1   3       1699.10       1289.10        20.87 o
   1  -1   3        422.22        351.02         9.50 o
   2  -1   3       1694.48       1833.49        26.82 o
   3  -1   3        301.62        277.85         9.05 o
   4  -1   3       4052.21       3924.95        47.32 o
   5  -1   3       4717.08       4724.32        56.48 o
   6  -1   3       2942.46       2745.04        40.58 o
   7  -1   3          1.37         -8.85         8.85 o
   8  -1   3         20.35         -9.78         9.78 o
   9  -1   3        119.99        101.89        13.79 o
  10  -1   3          9.84         19.40        22.12 o
 -10   0   3         72.12         93.42        37.69 o
  -9   0   3        182.42        228.34        20.58 o
  -8   0   3        292.19        340.32        20.25 o
  -7   0   3        302.27        353.55        18.69 o
  -6   0   3        510.22        739.01        25.41 o
  -5   0   3         54.88         58.33         7.85 o
  -4   0   3        681.85        753.05        17.36 o
  -3   0   3       2114.20       2428.40        54.56 o
  -2   0   3        991.28        768.74        21.50 o
  -1   0   3         20.27         32.04         5.56 o
   0   0   3       5297.40       4213.98       102.47 o
   1   0   3       8017.33       9420.04       105.27 o
   2   0   3       1840.90       1882.52        26.32 o
   3   0   3        110.11        148.45         6.15 o
   4   0   3         49.15         67.63         5.52 o
   5   0   3         57.12         49.58         6.15 o
   6   0   3        567.69        511.67        13.23 o
   7   0   3          5.99         -6.70         6.70 o
   8   0   3        146.21        162.17        12.57 o
   9   0   3        377.28        565.54        33.16 o
  10   0   3        143.27        207.03        21.92 o
 -10   1   3        203.44        225.36        31.76 o
  -9   1   3         71.70         57.72        18.74 o
  -8   1   3          0.72          0.08        14.71 o
  -7   1   3        563.60        640.82        29.00 o
  -6   1   3        499.80        501.17        22.04 o
  -5   1   3        107.28         96.84         9.37 o
  -4   1   3        524.56        438.29        12.46 o
  -3   1   3        888.02        714.60        15.51 o
  -2   1   3        175.86        220.91         7.89 o
  -1   1   3       3533.81       3983.08        52.83 o
   0   1   3       2068.26       1611.68        24.59 o
   1   1   3       1867.76       2054.46        24.77 o
   2   1   3       3794.86       4030.67        51.08 o
   3   1   3       1275.57       1333.62        18.34 o
   4   1   3       6070.32       6550.09        79.56 o
   5   1   3       3659.65       3635.67        47.31 o
   6   1   3       1214.19       1254.75        22.28 o
   7   1   3         49.71         16.16         7.70 o
   8   1   3        246.22        237.52        12.50 o
   9   1   3        224.39        232.76        13.98 o
  10   1   3          5.91          6.52        12.37 o
  11   1   3          2.67         20.78        15.27 o
  -9   2   3          2.72         -7.96        20.66 o
  -8   2   3         85.75         54.54        18.99 o
  -7   2   3         50.20         39.41        14.69 o
  -6   2   3         82.17         68.27        15.25 o
  -5   2   3          5.26         -7.98         7.98 o
  -4   2   3        690.13        669.42        16.29 o
  -3   2   3       5657.83       5682.67        69.19 o
  -2   2   3       2480.31       2042.32        29.28 o
  -1   2   3        479.66        503.69        12.58 o
   0   2   3       1417.87       1214.51        18.85 o
   1   2   3       6137.67       6673.80        67.77 o
   2   2   3       5190.51       4689.98        47.52 o
   3   2   3       1220.00       1292.39        16.84 o
   4   2   3        197.42        151.83         7.75 o
   5   2   3        131.95        194.28         9.75 o
   6   2   3        116.29        123.62        11.22 o
   7   2   3        117.65        112.65         9.59 o
   8   2   3        977.57        942.22        22.67 o
   9   2   3        486.71        490.37        17.65 o
  10   2   3          0.26        -11.78        11.78 o
  11   2   3        254.78        261.44        16.88 o
  -8   3   3         19.30         12.75        23.12 o
  -7   3   3        464.40        446.67        30.04 o
  -6   3   3        634.30        628.56        30.37 o
  -5   3   3        110.06        129.97        12.39 o
  -4   3   3         18.87         18.80         7.79 o
  -3   3   3        166.96        177.67         9.86 o
  -2   3   3        833.08        812.74        18.01 o
  -1   3   3       1830.44       1808.66        28.35 o
   0   3   3       3454.81       3217.46        39.52 o
   1   3   3       8285.57       7947.25        86.56 o
   2   3   3          2.12         20.83         4.62 o
   3   3   3       1726.78       1796.07        22.32 o
   4   3   3       4723.86       4181.33        51.22 o
   5   3   3       3792.41       3530.06        58.25 o
   6   3   3          0.51          5.58        18.69 o
   7   3   3       2387.04       2200.19        68.64 o
   8   3   3       2364.11       2333.56        75.03 o
   9   3   3        502.31        523.92        39.37 o
  10   3   3         19.60         28.04        26.23 o
  11   3   3          5.10         13.83        15.21 o
  -8   4   3         47.80         12.27        20.30 o
  -7   4   3         24.73         19.61        20.46 o
  -6   4   3          1.51        -14.22        14.22 o
  -5   4   3        238.45        271.32        21.50 o
  -4   4   3       1048.19        934.08        23.09 o
  -3   4   3       1474.09       1354.81        25.61 o
  -2   4   3        850.04        759.84        17.80 o
  -1   4   3        589.17        626.48        16.52 o
   0   4   3       7879.31       7384.12        80.51 o
   1   4   3       2944.57       2794.78        36.92 o
   2   4   3          4.60          6.06         5.56 o
   3   4   3          7.39         22.98         5.07 o
   4   4   3        921.55        948.38        15.96 o
   5   4   3        251.16        256.42         8.34 o
   6   4   3        324.67        325.72        11.89 o
   7   4   3        353.28        391.21        43.08 o
   8   4   3       1609.16       1571.63        58.79 o
   9   4   3       1026.07        947.09        52.62 o
  10   4   3          0.82          5.88        27.54 o
  11   4   3        288.56        209.90        37.59 o
  -7   5   3        218.71        222.81        29.79 o
  -6   5   3         98.13         87.28        20.83 o
  -5   5   3         33.10         -1.67        15.96 o
  -4   5   3          1.15        -11.87        11.87 o
  -3   5   3         17.23          3.73         9.69 o
  -2   5   3          4.60         -7.71         7.71 o
  -1   5   3          5.82          1.88         8.00 o
   0   5   3         54.44        110.26         8.35 o
   1   5   3       2716.46       2571.34        37.93 o
   2   5   3         17.32          0.17         6.74 o
   3   5   3       1057.45        946.87        17.52 o
   4   5   3       9577.68       9296.98       102.66 o
   5   5   3       4452.83       4397.26        49.85 o
   6   5   3        101.90         57.79         9.49 o
   7   5   3        184.16        183.96         9.97 o
   8   5   3        536.90        595.05        29.83 o
   9   5   3         44.83         64.85        25.70 o
  10   5   3         17.68         -2.05        25.32 o
  11   5   3          3.65        -29.30        33.28 o
  12   5   3          7.31          2.79        38.03 o
  -6   6   3         57.24        106.97        26.95 o
  -5   6   3          0.34         97.89        31.69 o
  -4   6   3        168.56        178.92        21.54 o
  -3   6   3        383.86        369.59        23.52 o
  -2   6   3         13.98         20.16        12.66 o
  -1   6   3        563.05        573.29        20.46 o
   0   6   3       2939.09       2990.10        41.62 o
   1   6   3       1322.98       1276.05        24.94 o
   2   6   3        887.10        807.66        20.28 o
   3   6   3       1371.79       1484.93        24.76 o
   4   6   3        194.66        213.09         9.29 o
   5   6   3       1498.57       1616.64        24.66 o
   8   6   3        447.22        484.44        17.69 o
   9   6   3         90.42         95.31        13.09 o
  10   6   3        112.40        152.99        33.24 o
  11   6   3        582.52        594.85        48.79 o
  12   6   3        374.78        349.96        53.93 o
  -5   7   3         44.36         52.18        25.93 o
  -4   7   3         14.65         11.79        19.56 o
  -3   7   3        123.08        115.26        19.61 o
  -2   7   3        221.54        210.74        20.19 o
  -1   7   3        413.59        363.92        22.22 o
   0   7   3        768.02        745.84        28.14 o
   1   7   3       1918.12       1955.92        38.77 o
   2   7   3        391.08        355.10        16.23 o
   3   7   3       1046.62        953.34        21.22 o
   4   7   3       5457.39       5272.40        67.24 o
   5   7   3       1494.56       1570.20        28.07 o
   6   7   3       1513.76       1370.23        25.85 o
   7   7   3       1708.29       1776.30        31.15 o
   8   7   3        469.79        506.79        16.91 o
   9   7   3         40.09         25.46         9.75 o
  10   7   3         81.03         76.36        13.63 o
  11   7   3         14.17         -3.36        13.16 o
  -4   8   3        336.91        368.27        37.51 o
  -3   8   3        273.84        290.71        30.09 o
  -2   8   3          8.74         14.48        17.94 o
  -1   8   3        699.53        690.74        30.70 o
   0   8   3       1189.82       1219.87        37.73 o
   1   8   3        104.70        124.79        17.54 o
   2   8   3          8.42         22.92        16.60 o
   3   8   3         85.56         98.22        13.52 o
   4   8   3        104.50         90.84        12.13 o
   5   8   3          5.88         -6.17        10.18 o
   6   8   3         10.91         16.47         9.84 o
   7   8   3          4.12         13.41         9.63 o
   8   8   3          6.18         -7.67         9.19 o
   9   8   3          0.22         -7.91        11.81 o
  10   8   3        518.18        545.75        20.80 o
  11   8   3        432.63        429.65        27.28 o
  -3   9   3          0.00        -21.90        21.90 o
  -2   9   3          0.40        -19.81        19.81 o
  -1   9   3         52.91         32.85        18.53 o
   0   9   3         43.50         38.71        17.62 o
   1   9   3        171.57        180.67        23.24 o
   2   9   3         48.99         54.13        17.16 o
   3   9   3        802.40        817.56        31.61 o
   4   9   3        800.85        863.67        28.94 o
   5   9   3          5.68         -9.31        13.78 o
   6   9   3       1431.46       1412.27        35.20 o
   7   9   3       1048.25       1063.10        29.77 o
   8   9   3        291.39        343.48        19.46 o
   9   9   3         27.60          6.40        14.36 o
  10   9   3          0.39         -9.25        13.75 o
  11   9   3          7.23         12.93        13.78 o
  -2  10   3          3.70          2.62        25.24 o
  -1  10   3        101.68         91.02        28.08 o
   0  10   3        126.39        111.26        23.48 o
   1  10   3          1.88        -11.08        19.22 o
   2  10   3          0.61        -13.49        17.11 o
   3  10   3         89.08        107.54        21.41 o
   4  10   3        270.55        298.08        25.41 o
   5  10   3        110.37         73.42        20.71 o
   6  10   3        383.87        416.17        37.36 o
   7  10   3        669.67        713.44        29.30 o
   8  10   3         63.35         45.09        15.56 o
   9  10   3         28.69        -11.10        15.44 o
  10  10   3        356.63        343.53        27.39 o
   0  11   3         99.24         87.19        28.91 o
   1  11   3         23.08         29.60        22.04 o
   2  11   3        351.69        386.50        29.73 o
   3  11   3       1171.40       1232.83        66.94 o
   4  11   3        787.75        833.15        47.50 o
   5  11   3         23.83         16.53        23.93 o
   6  11   3        174.63        181.38        26.00 o
   7  11   3        190.76        206.43        26.09 o
   8  11   3        120.28        118.75        22.87 o
   9  11   3         10.80        -14.04        31.70 o
   3  12   3          6.35         -1.54        23.36 o
   4  12   3          9.53          8.57        23.82 o
   5  12   3         78.76         92.60        29.60 o
   6  12   3          6.38         32.79        24.73 o
   7  12   3          8.60        -22.68        22.68 o
  -7 -11   4        279.99        366.59        47.99 o
  -6 -11   4        261.30        319.95        37.89 o
  -5 -11   4         59.44         43.33        27.73 o
  -4 -11   4         45.89          9.52        29.60 o
  -3 -11   4         29.01         -2.42        25.87 o
  -2 -11   4          0.92         26.55        28.38 o
  -8 -10   4         18.23         20.50        23.54 o
  -7 -10   4         31.26         -5.89        23.48 o
  -6 -10   4         76.56         85.27        27.19 o
  -5 -10   4         25.15         -4.83        25.54 o
  -4 -10   4         23.92         13.75        21.62 o
  -3 -10   4        421.24        411.13        37.06 o
  -2 -10   4        123.07        103.89        26.73 o
  -1 -10   4         75.76         97.45        26.70 o
   0 -10   4        278.58        271.36        30.30 o
   1 -10   4        184.58        181.26        26.75 o
  -9  -9   4         37.10         63.82        23.07 o
  -8  -9   4         44.90         22.86        21.37 o
  -7  -9   4        210.67        210.35        28.21 o
  -6  -9   4         23.16         20.53        40.71 o
  -5  -9   4          1.92         14.62        22.52 o
  -4  -9   4        139.46        154.37        27.00 o
  -3  -9   4        148.95        120.19        22.94 o
  -2  -9   4         40.74         73.03        24.54 o
  -1  -9   4         49.91         56.13        20.69 o
   0  -9   4        223.92        210.37        24.05 o
   1  -9   4        250.19        260.46        24.70 o
   2  -9   4        116.75         88.98        21.22 o
 -10  -8   4          0.20        -27.60        27.60 o
  -9  -8   4          1.50        -10.31        16.39 o
  -8  -8   4          4.59        -15.88        15.88 o
  -7  -8   4         78.08        104.12        23.82 o
  -6  -8   4        137.55        113.32        23.89 o
  -5  -8   4        153.25        165.19        25.86 o
  -4  -8   4       1473.59       1545.80        55.07 o
  -3  -8   4       1889.58       1970.58        56.82 o
  -2  -8   4        468.13        447.92        27.53 o
  -1  -8   4        142.14        146.98        19.31 o
   0  -8   4       1305.33       1325.47        40.63 o
   1  -8   4        847.21        915.19        33.74 o
   2  -8   4         47.44         51.18        18.59 o
   3  -8   4          5.03          0.80        19.31 o
   4  -8   4          3.82          7.87        24.25 o
 -10  -7   4        212.17        204.16        47.26 o
  -9  -7   4         35.26         30.29        19.33 o
  -8  -7   4        631.93        678.86        36.19 o
  -7  -7   4       1566.64       1558.31        62.70 o
  -6  -7   4        391.96        447.34        30.90 o
  -5  -7   4        274.28        302.76        28.79 o
  -4  -7   4        617.48        676.61        26.40 o
  -3  -7   4        323.40        341.70        19.34 o
  -2  -7   4        467.32        487.20        23.86 o
  -1  -7   4        442.35        457.40        23.74 o
   0  -7   4         73.07         63.99        16.04 o
   1  -7   4        291.36        255.36        21.45 o
   2  -7   4         30.42         -0.46        15.82 o
   3  -7   4        224.66        216.16        28.03 o
   4  -7   4        196.97        180.07        24.31 o
   5  -7   4          1.71        -21.34        21.34 o
 -11  -6   4        104.48        105.10        23.78 o
 -10  -6   4          0.74          8.12        19.89 o
  -9  -6   4          0.75         -2.75        28.91 o
  -8  -6   4         30.55         63.60        20.06 o
  -7  -6   4          2.02         21.09        15.60 o
  -6  -6   4        172.61        175.34        22.60 o
  -5  -6   4        221.59        200.38        20.05 o
  -4  -6   4       1950.71       1922.47        37.25 o
  -3  -6   4       1716.74       1818.15        35.83 o
  -2  -6   4         36.13         15.88        10.44 o
  -1  -6   4        355.06        458.35        17.85 o
   0  -6   4       1417.09       1483.60        34.84 o
   1  -6   4        954.99        951.53        37.50 o
   2  -6   4       1919.19       2069.13        48.16 o
   3  -6   4        282.45        312.73        21.64 o
   4  -6   4        157.97        147.23        21.31 o
 -11  -5   4         95.77        108.14        23.91 o
 -10  -5   4         51.26         64.36        20.62 o
  -9  -5   4        149.08        169.27        19.77 o
  -8  -5   4        669.59        717.71        34.45 o
  -7  -5   4       1079.87       1101.73        40.95 o
  -6  -5   4         17.26         19.43        17.00 o
  -5  -5   4        513.91        524.59        19.83 o
  -4  -5   4         39.56         51.48        10.83 o
  -3  -5   4          0.42         -0.16         8.24 o
  -2  -5   4         52.81         41.00         9.52 o
  -1  -5   4        193.87        164.46        10.88 o
   0  -5   4        679.51        648.89        17.93 o
   1  -5   4        199.39        201.21        14.50 o
   2  -5   4        419.18        422.45        18.31 o
   3  -5   4       1029.89        988.83        28.81 o
   4  -5   4       1601.28       1634.33        39.19 o
   5  -5   4        360.62        354.64        23.52 o
   6  -5   4          8.18         32.52        16.96 o
   7  -5   4         60.42         50.89        21.05 o
 -11  -4   4         27.85         32.46        23.03 o
 -10  -4   4          1.37        -17.08        18.98 o
  -9  -4   4          0.26        -12.59        14.84 o
  -8  -4   4        287.34        303.60        20.88 o
  -7  -4   4        191.52        210.98        20.09 o
  -6  -4   4        412.85        406.76        23.66 o
  -5  -4   4        366.62        365.91        14.88 o
  -4  -4   4       2603.73       2420.27        40.28 o
  -3  -4   4       2027.25       2140.21        36.78 o
  -2  -4   4        335.90        345.75        14.67 o
  -1  -4   4       2714.55       2669.55        37.45 o
   0  -4   4      10823.71      10576.55       122.39 o
   1  -4   4       2009.75       1879.94        28.83 o
   2  -4   4        407.35        522.24        17.85 o
   3  -4   4        199.05        219.10        12.92 o
   4  -4   4        129.43        153.93        12.81 o
   5  -4   4         29.01         32.12        12.44 o
   6  -4   4          0.85         20.09        15.05 o
   7  -4   4        117.58         87.86        18.52 o
   8  -4   4         40.37         31.24        19.47 o
 -11  -3   4        158.77        121.13        27.62 o
 -10  -3   4         79.58         54.52        21.54 o
  -9  -3   4        504.01        482.81        26.11 o
  -8  -3   4        716.37        715.60        39.28 o
  -7  -3   4        791.81        722.48        27.44 o
  -6  -3   4        160.39        151.04        13.50 o
  -5  -3   4       2751.63       2504.33        39.97 o
  -4  -3   4       1261.78       1227.40        24.58 o
  -3  -3   4       1553.56       1544.38        28.43 o
  -2  -3   4       3318.23       3474.44        51.95 o
  -1  -3   4        463.40        462.88        13.65 o
   0  -3   4       1043.89       1215.28        20.79 o
   1  -3   4        257.01        221.69        10.21 o
   2  -3   4       1294.78       1212.84        22.45 o
   3  -3   4        612.54        515.43        14.46 o
   4  -3   4        505.80        563.99        15.90 o
   5  -3   4          9.10         -8.57         8.57 o
   6  -3   4        696.79        729.15        25.85 o
   7  -3   4         62.57         59.30        14.99 o
   8  -3   4         63.11         47.40        23.60 o
   9  -3   4          6.09         39.75        19.32 o
 -10  -2   4         15.86         -6.94        19.61 o
  -9  -2   4         44.63         12.12        17.07 o
  -8  -2   4          0.09         -1.18        14.36 o
  -7  -2   4        122.30         86.22        15.50 o
  -6  -2   4        587.61        541.29        20.89 o
  -5  -2   4       2122.08       2077.39        36.82 o
  -4  -2   4       1794.23       1829.03        31.67 o
  -3  -2   4        993.92        890.03        19.81 o
  -2  -2   4       4301.20       4168.36        59.87 o
  -1  -2   4       8847.26       8613.40       121.34 o
   0  -2   4       1186.54       1096.46        20.11 o
   1  -2   4          5.25         11.75         6.18 o
   2  -2   4          4.38         -1.45         6.70 o
   3  -2   4         20.05         13.86         6.74 o
   4  -2   4         10.67         26.20         7.22 o
   5  -2   4        309.77        342.60        13.19 o
   6  -2   4          6.07         -8.41         8.41 o
   7  -2   4          5.99         -2.77        10.44 o
   8  -2   4          7.84         32.69        13.42 o
   9  -2   4          2.60          1.55        14.96 o
 -10  -1   4          4.66        -11.50        22.81 o
  -9  -1   4        750.67        821.48        49.39 o
  -8  -1   4        876.01        921.18        38.06 o
  -7  -1   4        138.12        124.00        19.10 o
  -6  -1   4        113.00        122.81        12.15 o
  -5  -1   4        487.30        525.00        15.09 o
  -4  -1   4       1210.55       1097.13        20.56 o
  -3  -1   4        141.11        152.04         8.26 o
  -2  -1   4        235.18        196.85         8.46 o
  -1  -1   4        149.18        255.00        10.64 o
   0  -1   4       2577.58       2570.00        39.41 o
   1  -1   4       1347.65       1235.77        20.59 o
   2  -1   4        274.21        302.87         8.60 o
   3  -1   4        177.67        125.96         8.19 o
   4  -1   4         72.01         57.20         6.78 o
   5  -1   4          0.78         -5.64         5.64 o
   6  -1   4       2456.52       2566.15        38.72 o
   7  -1   4        267.38        255.35        13.65 o
   8  -1   4        244.04        236.85        14.27 o
   9  -1   4          5.77        -11.02        11.02 o
  10  -1   4         13.22         -6.33        19.60 o
 -10   0   4         26.13        -14.82        22.65 o
  -9   0   4         14.35         25.31        18.35 o
  -8   0   4         62.86         51.79        17.34 o
  -7   0   4         26.62         35.06        14.60 o
  -6   0   4        221.22        226.61        23.32 o
  -5   0   4       3014.34       3959.10        60.90 o
  -4   0   4       3235.83       4208.33        93.90 o
  -3   0   4         93.30         77.40         7.81 o
  -2   0   4          4.09         -0.88         5.59 o
  -1   0   4       7443.01       7001.74       176.48 o
   0   0   4       1509.13        981.21        28.37 o
   1   0   4        893.90        810.95        18.62 o
   2   0   4        484.39        619.38        12.58 o
   3   0   4        612.03        682.99        13.57 o
   4   0   4       7415.81       7930.29        95.56 o
   5   0   4        108.30         75.91         6.50 o
   6   0   4       1190.77       1155.66        19.10 o
   7   0   4         83.03        127.61         9.21 o
   8   0   4         36.25         16.38         9.88 o
   9   0   4         98.25        141.15        14.47 o
  10   0   4        544.90        767.21        35.73 o
  -9   1   4        228.41        234.25        23.20 o
  -8   1   4        518.52        588.40        27.64 o
  -7   1   4        273.65        245.74        20.91 o
  -6   1   4         74.64         86.51        14.83 o
  -5   1   4        421.81        507.64        17.20 o
  -4   1   4        427.00        404.20        14.25 o
  -3   1   4        396.12        401.05        12.60 o
  -2   1   4        130.63        148.49         8.44 o
  -1   1   4        786.67        761.99        16.19 o
   0   1   4       3175.34       3645.34        47.33 o
   1   1   4       3278.11       3533.43        41.55 o
   2   1   4       9456.86       9506.03       102.62 o
   3   1   4      11945.21      11372.94       138.65 o
   4   1   4        415.61        363.96         9.56 o
   5   1   4       2032.26       1925.83        26.85 o
   6   1   4       3673.33       3534.21        44.22 o
   7   1   4        536.01        563.85        14.75 o
   8   1   4        115.19         97.38         9.56 o
   9   1   4         76.33         67.14        14.73 o
  10   1   4        145.53        113.84        16.01 o
  11   1   4         21.22         21.27        16.56 o
  -9   2   4         19.47         -2.64        27.47 o
  -8   2   4          0.67         -6.95        16.56 o
  -7   2   4         43.26         53.42        16.43 o
  -6   2   4        285.65        316.83        21.00 o
  -5   2   4        659.67        626.35        22.06 o
  -4   2   4        216.83        239.11        13.42 o
  -3   2   4       2017.03       1816.12        29.81 o
  -2   2   4       8791.95       8928.09       110.13 o
  -1   2   4       3271.38       2921.58        40.06 o
   0   2   4       1143.87       1069.70        18.69 o
   1   2   4        230.53        275.80         8.63 o
   2   2   4        878.01       1023.58        15.13 o
   3   2   4        504.11        387.83         9.16 o
   4   2   4        348.36        441.70         9.17 o
   5   2   4        121.39         98.51         6.89 o
   6   2   4         18.96         24.61         6.29 o
   7   2   4         83.81        100.86        10.71 o
   8   2   4         22.60          0.55         7.31 o
   9   2   4        374.12        372.24        16.16 o
  10   2   4        745.27        737.01        32.47 o
  11   2   4        194.89        182.86        17.15 o
  -8   3   4         26.04          7.85        20.97 o
  -7   3   4         25.71        -17.03        17.03 o
  -6   3   4        751.98        781.04        30.56 o
  -5   3   4        636.23        646.84        22.30 o
  -4   3   4        633.98        624.66        18.43 o
  -3   3   4        129.65        136.85        10.59 o
  -2   3   4          3.95         -6.35         7.83 o
  -1   3   4         93.15        136.60         9.19 o
   0   3   4        185.78        155.18         7.97 o
   1   3   4        670.72        748.61        14.87 o
   2   3   4        571.67        432.97        10.06 o
   3   3   4       1359.46       1535.04        20.18 o
   4   3   4         67.80         27.21         4.15 o
   5   3   4       2156.88       2226.42        34.16 o
   6   3   4       2346.75       2413.55        43.27 o
   7   3   4        453.56        506.76        22.49 o
   8   3   4          0.12         10.43        21.91 o
   9   3   4        150.79        156.99        18.72 o
  10   3   4         79.67         59.85        13.84 o
  11   3   4         11.96         10.04        13.81 o
  -8   4   4         46.58         16.74        22.23 o
  -7   4   4         30.64          6.20        19.91 o
  -6   4   4        301.30        256.34        21.95 o
  -5   4   4        781.73        815.41        28.10 o
  -4   4   4         84.63         77.00        13.25 o
  -3   4   4          6.44          9.78         8.50 o
  -2   4   4       1483.53       1442.18        27.09 o
  -1   4   4       2937.42       2983.62        43.65 o
   0   4   4         29.19          0.55         6.42 o
   1   4   4        824.03        806.19        19.57 o
   2   4   4         48.56         29.04         6.54 o
   3   4   4       1222.48       1224.12        18.58 o
   4   4   4        150.81         80.56         5.82 o
   5   4   4        360.79        379.05         8.55 o
   6   4   4        268.61        286.86         9.31 o
   7   4   4         36.32         28.73        11.57 o
   8   4   4        189.34        204.03        32.73 o
   9   4   4       1951.69       1958.14        71.04 o
  10   4   4       1653.36       1604.91        66.71 o
  11   4   4        104.79        134.49        54.02 o
  -7   5   4         31.89          3.56        31.29 o
  -6   5   4        203.18        168.46        27.41 o
  -5   5   4         33.45         -1.71        15.53 o
  -4   5   4        368.76        318.23        19.05 o
  -3   5   4        558.92        549.27        23.60 o
  -2   5   4        305.01        309.26        14.70 o
  -1   5   4          1.82         -7.18         7.18 o
   0   5   4          9.86         -3.82         6.73 o
   1   5   4       2481.46       2309.52        35.50 o
   2   5   4        817.96        717.31        16.85 o
   3   5   4        825.64        817.11        16.02 o
   4   5   4       1772.27       1595.46        23.10 o
   5   5   4       6682.54       6461.12        70.33 o
   6   5   4       4245.57       4261.89        49.95 o
   7   5   4       1472.09       1382.50        25.06 o
   8   5   4          6.10          4.60         9.07 o
   9   5   4        660.84        612.84        50.06 o
  10   5   4         74.51         61.83        28.54 o
  11   5   4          3.02        -17.58        28.12 o
  12   5   4          0.08        -27.83        34.96 o
  -6   6   4        217.62        228.38        31.84 o
  -5   6   4        240.76        217.01        29.02 o
  -4   6   4          2.74         19.78        18.22 o
  -3   6   4        309.44        414.33        28.16 o
  -2   6   4       1243.45       1302.38        34.27 o
  -1   6   4        492.42        645.90        33.90 o
   0   6   4        853.05       1147.44        23.87 o
   1   6   4       4318.04       4502.73        64.89 o
   2   6   4       3349.64       3198.37        52.88 o
   3   6   4       3745.92       3593.67        47.63 o
   4   6   4       2521.19       2611.66        39.66 o
   5   6   4        876.46        945.81        18.27 o
   6   6   4        759.53        714.03        14.87 o
   7   6   4         15.10        585.15       119.31 o
   8   6   4        507.06        762.02        25.37 o
   9   6   4       1623.33       1621.95        45.15 o
  10   6   4        336.07        344.89        38.78 o
  11   6   4          6.83        -27.22        27.22 o
  12   6   4        263.58        259.36        40.98 o
  -5   7   4          0.24         -2.19        23.54 o
  -4   7   4         12.70         -5.00        19.21 o
  -3   7   4          1.91         20.78        17.45 o
  -2   7   4        136.53        133.67        17.95 o
  -1   7   4        215.88        245.50        28.89 o
   0   7   4        174.99        186.96        18.06 o
   1   7   4       2559.60       2372.62        44.46 o
   2   7   4        945.80        953.89        24.07 o
   3   7   4        460.08        491.24        19.91 o
   4   7   4        146.73        165.08        10.87 o
   5   7   4       4028.85       3942.90        60.41 o
   6   7   4       1793.60       1622.00        28.73 o
   7   7   4        239.15        271.98        12.35 o
   8   7   4         31.55          2.64         9.15 o
   9   7   4        569.80        541.56        18.22 o
  10   7   4         65.12         48.72        12.88 o
  11   7   4         12.22         10.79        12.64 o
  -4   8   4         49.04         43.02        30.01 o
  -3   8   4        146.56        210.47        27.73 o
  -2   8   4        590.34        571.63        32.04 o
  -1   8   4        385.96        353.99        24.68 o
   0   8   4         74.41         65.74        16.90 o
   1   8   4         38.14         19.39        18.48 o
   2   8   4         92.31         76.79        14.08 o
   3   8   4         88.62        111.55        14.68 o
   4   8   4        102.44        100.82        13.12 o
   5   8   4        891.80        950.27        28.97 o
   6   8   4        509.76        531.06        19.20 o
   7   8   4        297.49        303.13        14.42 o
   8   8   4        517.86        504.87        17.08 o
   9   8   4       2130.87       2306.67        45.47 o
  10   8   4        246.78        226.65        18.47 o
  11   8   4         21.34          0.11        12.19 o
  -3   9   4         56.93         42.78        26.47 o
  -2   9   4         57.75         43.53        22.28 o
  -1   9   4          2.10         -0.58        17.85 o
   0   9   4        101.05         63.56        18.98 o
   1   9   4        525.86        550.72        30.82 o
   2   9   4        924.73        997.91        38.50 o
   3   9   4         28.99         31.50        16.10 o
   4   9   4       1063.43        973.16        35.91 o
   5   9   4       4011.38       3903.21        74.30 o
   6   9   4       1195.47       1206.92        34.53 o
   7   9   4         89.31         79.41        14.51 o
   8   9   4        108.85         84.81        16.18 o
   9   9   4        266.10        296.51        21.32 o
  10   9   4        109.64         99.97        18.62 o
  11   9   4         26.70         32.04        14.39 o
  -1  10   4         13.18        -18.29        24.40 o
   0  10   4        141.26        143.34        24.82 o
   1  10   4        132.53        162.17        24.49 o
   2  10   4        219.27        245.01        24.16 o
   3  10   4        261.28        291.68        26.24 o
   4  10   4          1.78          1.32        17.70 o
   5  10   4         40.19         19.25        18.70 o
   6  10   4         86.23         79.06        18.96 o
   7  10   4        595.88        574.07        41.70 o
   8  10   4        467.07        451.48        24.13 o
   9  10   4        722.77        712.24        35.16 o
  10  10   4        138.50        114.56        27.90 o
   0  11   4        102.26         77.36        25.67 o
   1  11   4         86.79         52.44        23.34 o
   2  11   4         29.44         42.49        20.68 o
   3  11   4         63.83         71.61        23.18 o
   4  11   4        780.74        857.46        49.40 o
   5  11   4       1184.01       1192.24        55.19 o
   6  11   4        133.33        151.62        25.57 o
   7  11   4         10.12        -10.55        19.15 o
   8  11   4         42.19         50.35        20.80 o
   9  11   4          0.39         -3.98        17.50 o
   3  12   4         58.51         21.34        26.07 o
   4  12   4        126.26         97.72        29.23 o
   5  12   4         58.89         21.34        37.96 o
   6  12   4         31.27          3.65        25.09 o
   7  12   4         33.49         -8.50        23.59 o
  -5 -11   5        177.58        208.90        40.90 o
  -4 -11   5         18.82         -5.77        32.22 o
  -3 -11   5         33.60         13.13        28.82 o
  -8 -10   5         16.67        -20.46        20.46 o
  -7 -10   5        144.51         76.04        44.50 o
  -6 -10   5        233.78        259.03        42.84 o
  -5 -10   5        512.87        443.88       116.58 o
  -4 -10   5        417.78        404.32        44.97 o
  -3 -10   5          1.14        -18.17        22.89 o
  -2 -10   5        341.83        395.11        34.64 o
  -1 -10   5        321.04        383.03        37.95 o
   0 -10   5         21.58         30.84        25.46 o
  -9  -9   5        734.79        683.81        62.16 o
  -8  -9   5        280.34        269.55        31.27 o
  -7  -9   5          2.01         -3.44        22.67 o
  -6  -9   5         71.64         72.86        25.79 o
  -5  -9   5        221.85        175.62        34.56 o
  -4  -9   5         13.31          3.82        22.66 o
  -3  -9   5         31.20         12.90        21.03 o
  -2  -9   5         41.78         52.37        28.09 o
  -1  -9   5         11.83         -3.92        21.92 o
   0  -9   5         20.76        -20.81        20.81 o
   1  -9   5        116.94        110.44        22.18 o
   2  -9   5        292.66        303.80        29.02 o
  -9  -8   5          0.09        -19.98        19.98 o
  -8  -8   5          5.05        -21.08        21.08 o
  -7  -8   5         21.56        -19.67        19.67 o
  -6  -8   5         57.72         21.48        24.37 o
  -5  -8   5        105.12        151.63        30.35 o
  -4  -8   5          0.61         -0.46        18.09 o
  -3  -8   5        609.71        598.86        35.56 o
  -2  -8   5       1249.12       1359.14        43.63 o
  -1  -8   5        708.42        787.41        35.51 o
   0  -8   5         17.16         21.15        19.49 o
   1  -8   5        147.34        151.73        21.88 o
   2  -8   5         60.78         61.25        18.73 o
   3  -8   5          0.55         11.99        19.50 o
   4  -8   5          1.06         -5.44        22.14 o
 -10  -7   5        235.07        205.52        33.92 o
  -9  -7   5        284.07        294.93        40.63 o
  -8  -7   5          1.21          0.16        24.14 o
  -7  -7   5        249.98        233.74        31.75 o
  -6  -7   5        831.64        860.42        45.02 o
  -5  -7   5        382.98        348.53        22.95 o
  -4  -7   5          6.62         -7.31        12.21 o
  -3  -7   5          0.81         -8.19        13.64 o
  -2  -7   5        220.24        209.57        19.30 o
  -1  -7   5        143.71        143.49        19.35 o
   0  -7   5        118.19        133.83        20.35 o
   1  -7   5        120.55        112.08        20.86 o
   2  -7   5        979.04        925.19        55.41 o
   3  -7   5        342.48        318.63        27.47 o
   4  -7   5         27.19         21.82        23.20 o
   5  -7   5        159.85        180.88        30.40 o
 -10  -6   5         68.81         24.78        22.25 o
  -9  -6   5          1.70          4.19        24.70 o
  -8  -6   5        196.20        260.61        37.29 o
  -7  -6   5        176.41        244.57        31.06 o
  -6  -6   5       1197.40       1221.32        54.29 o
  -5  -6   5       1740.73       1696.72        47.45 o
  -4  -6   5         75.90         66.47        16.84 o
  -3  -6   5       1190.90       1306.41        28.72 o
  -2  -6   5       2301.96       2361.53        41.77 o
  -1  -6   5       1465.02       1751.01        43.51 o
   0  -6   5        258.41        235.16        27.11 o
   1  -6   5        411.38        492.75        27.92 o
   2  -6   5        957.62       1079.55        34.04 o
   3  -6   5        634.34        705.80        27.68 o
   4  -6   5        230.98        301.46        25.22 o
   5  -6   5         22.96         47.79        19.05 o
   6  -6   5          1.92        106.61        25.33 o
 -10  -5   5        795.50        825.07        40.49 o
  -9  -5   5        530.14        598.56        34.65 o
  -8  -5   5         98.81        105.11        25.08 o
  -7  -5   5        544.44        557.44        38.38 o
  -6  -5   5       2194.75       2218.65        63.89 o
  -5  -5   5        417.87        445.24        23.53 o
  -4  -5   5        184.40        155.82        14.99 o
  -3  -5   5          4.78         -3.13         8.75 o
  -2  -5   5         31.39         25.12         9.29 o
  -1  -5   5         41.01         28.63         8.41 o
   0  -5   5        157.19        157.04        10.31 o
   1  -5   5       1079.81       1029.85        23.18 o
   2  -5   5        623.91        665.15        26.32 o
   3  -5   5          0.40         -6.14        11.81 o
   4  -5   5        722.88        787.16        28.25 o
   5  -5   5       1186.43       1131.04        36.43 o
   6  -5   5        195.49        211.31        23.82 o
   7  -5   5          5.05         48.43        25.99 o
 -10  -4   5         55.06         25.87        22.53 o
  -9  -4   5          2.01          1.05        20.11 o
  -8  -4   5        401.65        407.17        29.37 o
  -7  -4   5        388.22        418.37        24.25 o
  -6  -4   5       1814.70       1955.49        56.56 o
  -5  -4   5       1641.00       1722.73        37.66 o
  -4  -4   5        164.94        208.46        14.23 o
  -3  -4   5       2588.06       2520.11        45.39 o
  -2  -4   5       1024.76       1002.79        25.22 o
  -1  -4   5         97.64         91.41         9.54 o
   0  -4   5       2647.08       2569.87        37.44 o
   1  -4   5       4154.84       4315.45        61.91 o
   2  -4   5        493.66        565.45        16.04 o
   3  -4   5        180.15        187.53        12.03 o
   4  -4   5         15.00         12.98        11.11 o
   5  -4   5          6.17          9.41        13.31 o
   6  -4   5         63.78         79.39        17.28 o
   7  -4   5          3.85         23.22        17.67 o
   8  -4   5         19.33         -0.22        18.61 o
 -10  -3   5        654.05        639.82        37.18 o
  -9  -3   5        131.80         63.37        32.10 o
  -8  -3   5          1.33        -15.05        15.05 o
  -7  -3   5        225.18        263.25        20.70 o
  -6  -3   5        830.46        948.41        32.28 o
  -5  -3   5        436.31        449.31        15.52 o
  -4  -3   5        850.12        891.22        23.20 o
  -3  -3   5         14.84         37.12         9.24 o
  -2  -3   5        562.38        592.20        18.49 o
  -1  -3   5          5.23         -2.79         7.18 o
   0  -3   5        514.04        515.08        15.37 o
   1  -3   5       3491.90       3619.99        55.08 o
   2  -3   5       1499.35       1231.80        24.39 o
   3  -3   5          3.11          1.53         6.98 o
   4  -3   5        411.89        443.85        14.96 o
   5  -3   5       2223.64       2279.03        39.12 o
   6  -3   5         37.12         32.25        12.58 o
   7  -3   5          4.37         12.56        14.76 o
   8  -3   5         70.43         32.17        18.25 o
 -10  -2   5         10.33         17.69        25.77 o
  -9  -2   5        123.56         96.67        26.39 o
  -8  -2   5          9.81          0.00        16.42 o
  -7  -2   5         45.29         39.09        15.75 o
  -6  -2   5       1071.01       1076.94        34.55 o
  -5  -2   5        625.08        680.16        20.66 o
  -4  -2   5        926.15        907.14        21.52 o
  -3  -2   5       5513.43       5444.57        95.48 o
  -2  -2   5      11109.27      10808.15       153.13 o
  -1  -2   5          1.77         25.52         8.00 o
   0  -2   5       1987.88       2093.24        31.42 o
   1  -2   5       1880.45       2124.15        34.85 o
   2  -2   5       1434.94       1310.22        23.02 o
   3  -2   5       2348.25       2450.03        39.60 o
   4  -2   5          7.53         -6.57         6.70 o
   5  -2   5        104.05        102.45         9.82 o
   6  -2   5         11.20         -0.62        14.77 o
   7  -2   5        323.53        338.23        17.69 o
   8  -2   5        357.26        381.72        21.46 o
   9  -2   5        332.83        305.62        21.90 o
 -10  -1   5        267.43        267.42        29.94 o
  -9  -1   5         22.39         48.69        24.00 o
  -8  -1   5        270.94        314.49        30.14 o
  -7  -1   5        650.68        626.11        25.92 o
  -6  -1   5        859.91        895.18        28.71 o
  -5  -1   5        366.09        350.59        13.00 o
  -4  -1   5        347.64        359.39        13.62 o
  -3  -1   5        175.78        188.12        10.06 o
  -2  -1   5        609.70        666.64        17.00 o
  -1  -1   5         40.00         41.89         8.21 o
   0  -1   5       1609.68       1485.65        27.46 o
   1  -1   5       4562.52       4821.26        64.02 o
   2  -1   5         31.80         28.67         6.09 o
   3  -1   5       2488.26       2509.94        36.96 o
   4  -1   5       1477.15       1318.52        23.20 o
   5  -1   5       5413.41       5224.16        65.22 o
   6  -1   5        112.99        106.28        10.41 o
   7  -1   5         51.80         49.94        10.52 o
   8  -1   5        190.31        248.13        16.21 o
   9  -1   5        159.28        108.71        13.90 o
  10  -1   5         15.03         15.34        20.81 o
  -9   0   5          0.87         -0.28        20.78 o
  -8   0   5         90.52         61.80        22.83 o
  -7   0   5        273.02        365.66        30.05 o
  -6   0   5        646.15        771.24        27.84 o
  -5   0   5          4.39         -0.64         9.07 o
  -4   0   5       4744.97       5420.56        76.83 o
  -3   0   5       2928.32       3652.84        85.79 o
  -2   0   5       2301.01       2677.06        78.89 o
  -1   0   5       3532.78       4127.32        93.12 o
   0   0   5      24464.62      24618.06       590.38 o
   1   0   5       6535.46       6154.18       154.29 o
   2   0   5         16.86         18.96         5.85 o
   3   0   5       4081.38       4571.00        60.67 o
   4   0   5        329.96        264.38         8.94 o
   5   0   5         14.68         25.69         6.18 o
   6   0   5         81.51        108.79         8.51 o
   7   0   5        964.09        909.00        25.79 o
   8   0   5        296.22        410.94        15.68 o
   9   0   5        505.08        773.04        38.18 o
  10   0   5         40.25         38.16        18.24 o
  -9   1   5          0.44         16.06        20.49 o
  -8   1   5        270.02        355.85        26.50 o
  -7   1   5        505.86        613.93        30.89 o
  -6   1   5        168.48        153.45        19.35 o
  -5   1   5         30.88         -3.18        10.67 o
  -4   1   5         21.41         16.83         8.89 o
  -3   1   5        174.86        175.44        12.91 o
  -2   1   5        646.99        737.87        17.87 o
  -1   1   5        201.63        218.70        10.31 o
   0   1   5         48.76         14.92         6.86 o
   1   1   5         47.19         58.22         7.48 o
   2   1   5        338.57        341.00         9.60 o
   3   1   5       1871.61       1841.53        29.98 o
   4   1   5       6744.29       7178.60        87.12 o
   5   1   5       3713.73       3746.73        48.48 o
   6   1   5        142.15        133.04         8.91 o
   7   1   5        197.00        220.24        10.37 o
   8   1   5          1.81         -5.52         8.34 o
   9   1   5         24.23         32.99        12.67 o
  10   1   5         54.78         42.98        19.77 o
  11   1   5          0.68          6.81        14.97 o
  -9   2   5          1.59        -11.40        22.39 o
  -8   2   5         34.04         10.51        19.38 o
  -7   2   5        211.12        197.09        20.56 o
  -6   2   5        385.73        381.28        23.97 o
  -5   2   5          1.27        -11.57        11.57 o
  -4   2   5       1301.06       1364.69        28.10 o
  -3   2   5       3041.82       3083.43        47.31 o
  -2   2   5        106.55        148.87        11.04 o
  -1   2   5       1921.12       2087.11        33.49 o
   0   2   5       2023.07       1964.21        29.64 o
   1   2   5       3558.96       3451.92        45.27 o
   2   2   5       4896.91       5086.28        57.58 o
   3   2   5       1762.03       1799.81        28.00 o
   4   2   5        275.32        184.42         7.16 o
   5   2   5        614.16        579.33        12.44 o
   6   2   5          2.63         -6.02         6.02 o
   7   2   5        761.84        762.88        18.76 o
   8   2   5        141.62        133.06        11.43 o
   9   2   5        130.91        162.29        12.05 o
  10   2   5         73.44         79.55        14.80 o
  11   2   5        489.23        571.50        45.11 o
  -8   3   5          6.48        -20.87        20.87 o
  -7   3   5        140.68        124.43        22.23 o
  -6   3   5          3.28         -4.29        16.52 o
  -5   3   5          0.27        -12.25        12.25 o
  -4   3   5         27.02          5.12        10.59 o
  -3   3   5        308.84        345.59        14.88 o
  -2   3   5       1366.74       1436.04        28.03 o
  -1   3   5       2618.88       2246.93        34.74 o
   0   3   5       6646.90       6494.28        77.66 o
   1   3   5       1420.11       1296.72        23.53 o
   2   3   5        205.10        295.21        10.56 o
   3   3   5       5474.89       4772.96        58.61 o
   4   3   5       7509.55       7046.09        74.21 o
   5   3   5       2127.48       2002.14        25.96 o
   6   3   5        633.59        658.33        15.86 o
   7   3   5        774.42        787.31        19.17 o
   8   3   5        535.72        549.04        21.91 o
   9   3   5        385.16        378.21        18.19 o
  10   3   5          0.38        -13.42        14.45 o
  11   3   5          1.02          4.71        12.35 o
  -7   4   5         15.52          9.58        20.90 o
  -6   4   5          0.93         -8.96        17.45 o
  -5   4   5        707.73        671.96        28.77 o
  -4   4   5       2024.52       2063.85        41.91 o
  -3   4   5       1832.03       1781.05        34.51 o
  -2   4   5        185.46        150.31        11.81 o
  -1   4   5        745.10        715.89        18.56 o
   0   4   5       3017.24       2854.52        38.33 o
   1   4   5       2500.84       2472.44        34.93 o
   2   4   5       1025.41       1104.51        20.73 o
   3   4   5         73.56         23.51         5.91 o
   4   4   5       1076.38       1254.05        18.96 o
   5   4   5        474.22        478.47        10.49 o
   6   4   5        313.04        318.12        10.03 o
   7   4   5       1016.34        907.07        19.19 o
   8   4   5        893.97        896.82        32.54 o
   9   4   5        108.53        121.36        19.56 o
  10   4   5        375.17        344.25        41.53 o
  11   4   5        652.05        491.11        90.87 o
  -7   5   5        198.34        200.17        53.51 o
  -6   5   5          0.98         29.16        27.20 o
  -5   5   5          8.76          6.67        19.71 o
  -4   5   5         47.46         63.41        15.96 o
  -3   5   5         30.17         18.15        11.09 o
  -2   5   5         84.13         63.52        11.45 o
  -1   5   5        439.19        446.25        17.16 o
   0   5   5        657.68        556.71        16.06 o
   1   5   5          8.79          9.33         7.81 o
   2   5   5        220.51        239.78        15.09 o
   3   5   5       6004.23       6219.04        77.56 o
   4   5   5       2532.41       2231.73        30.14 o
   5   5   5         34.17         32.34         5.83 o
   6   5   5         68.91         68.48         6.29 o
   7   5   5        269.26        276.71        10.14 o
   8   5   5        464.33        476.13        13.80 o
   9   5   5         29.16         48.58        16.75 o
  10   5   5         45.07         39.96        28.23 o
  11   5   5         25.37          8.17        44.04 o
  -6   6   5          0.04         31.03        28.10 o
  -5   6   5         62.12         63.13        24.13 o
  -4   6   5        141.11        155.04        21.78 o
  -3   6   5        269.07        292.87        24.14 o
  -2   6   5         36.74         39.06        14.04 o
  -1   6   5        616.05        687.41        25.21 o
   0   6   5        397.25        363.14        25.51 o
   1   6   5       1203.46       1391.30        31.76 o
   3   6   5        171.61        136.96         9.62 o
   4   6   5        260.32        259.56        11.66 o
   5   6   5       1554.54       1681.58        29.00 o
   6   6   5       1355.18       1368.14        23.45 o
   7   6   5       2021.92       1977.68        31.35 o
   8   6   5       3151.00       3221.23        47.46 o
   9   6   5         40.96        102.37        17.79 o
  10   6   5        481.15        465.54        48.19 o
  11   6   5        640.27        578.39        48.08 o
  -5   7   5          0.82        -21.44        21.44 o
  -4   7   5          0.91         -1.91        20.06 o
  -3   7   5        169.61        170.43        21.13 o
  -2   7   5        137.73        170.13        18.85 o
  -1   7   5        534.86        510.99        24.93 o
   0   7   5       1313.28       1234.44        36.03 o
   1   7   5          5.91         -2.09        13.02 o
   2   7   5       1640.88       1506.95        34.67 o
   3   7   5       2661.85       2476.59        51.75 o
   4   7   5       3316.01       3383.03        49.08 o
   5   7   5        355.83        371.96        15.65 o
   6   7   5         50.59         37.96         9.53 o
   7   7   5        156.44        147.59        10.94 o
   8   7   5        254.64        310.18        19.75 o
   9   7   5          1.71          2.06        11.71 o
  10   7   5         23.96         13.11        10.02 o
  11   7   5         10.51         15.21        13.11 o
  -4   8   5         66.42         60.90        28.43 o
  -3   8   5         50.18         62.23        23.59 o
  -2   8   5         43.31         34.33        19.95 o
  -1   8   5       1291.32       1355.41        41.20 o
   0   8   5        822.79        905.25        33.95 o
   1   8   5        422.45        408.91        23.75 o
   2   8   5         61.96         52.21        18.74 o
   3   8   5          8.78         15.01        12.22 o
   4   8   5         10.47          7.98        11.50 o
   5   8   5          5.79          6.52        11.34 o
   6   8   5        339.01        338.94        19.68 o
   7   8   5         53.49         78.62        11.34 o
   8   8   5        284.63        266.97        14.41 o
   9   8   5        482.63        494.46        20.73 o
  10   8   5       1318.06       1328.51        37.93 o
  11   8   5        458.63        436.48        26.08 o
  -3   9   5        166.47        162.69        30.01 o
  -2   9   5        141.19        119.32        24.37 o
  -1   9   5        224.15        175.87        23.26 o
   0   9   5         72.04         41.70        18.37 o
   1   9   5         64.13         76.18        20.32 o
   2   9   5        357.64        413.32        30.32 o
   3   9   5        536.70        566.14        29.30 o
   4   9   5         97.16         87.67        27.56 o
   5   9   5        408.43        360.12        22.29 o
   6   9   5        884.70        965.25        31.43 o
   7   9   5        838.25        954.69        28.67 o
   8   9   5        220.63        197.88        16.36 o
   9   9   5         16.83          4.07        17.09 o
  10   9   5          1.24        -13.72        15.28 o
  11   9   5          3.48          2.08        13.82 o
  -1  10   5         57.10          5.01        23.78 o
   0  10   5          4.55          1.67        20.22 o
   1  10   5          0.06          4.16        19.30 o
   2  10   5          3.75         26.87        22.23 o
   3  10   5          0.93        -15.22        19.44 o
   4  10   5          1.50         -7.18        18.86 o
   5  10   5          2.32          1.86        16.09 o
   6  10   5        967.07        938.58        36.73 o
   7  10   5        454.38        437.17        26.79 o
   8  10   5         17.99          9.95        15.37 o
   9  10   5        243.88        254.67        20.86 o
  10  10   5        872.85        811.36        56.71 o
   1  11   5         10.10         -5.62        24.41 o
   2  11   5        210.48        187.25        30.09 o
   3  11   5        594.75        657.17        40.96 o
   4  11   5        263.38        330.99        32.32 o
   5  11   5        195.72        190.75        35.98 o
   6  11   5        567.11        567.88        35.32 o
   7  11   5        476.27        506.69        34.12 o
   8  11   5        228.33        220.16        23.99 o
   9  11   5          8.17          8.00        17.69 o
   3  12   5          1.89         10.13        25.19 o
   4  12   5         81.96         98.18        28.94 o
   5  12   5        151.79        122.17        30.54 o
   6  12   5        353.55        302.82        45.69 o
   7  12   5        198.05        229.21        32.30 o
  -7 -10   6         15.16        -35.81        35.81 o
  -6 -10   6          4.61         46.36        43.32 o
  -5 -10   6         17.46         19.12        32.00 o
  -4 -10   6        185.11        210.90        48.48 o
  -3 -10   6         64.08        129.42        38.11 o
  -2 -10   6          6.21          8.59        27.85 o
  -1 -10   6        117.73        136.89        32.77 o
  -8  -9   6        183.38        192.75        37.63 o
  -7  -9   6         73.05         33.96        30.84 o
  -6  -9   6         18.82         -4.00        36.01 o
  -5  -9   6         33.02          2.69        37.27 o
  -4  -9   6         46.09          5.66        31.45 o
  -3  -9   6          1.56         17.70        28.01 o
  -2  -9   6          5.21         13.63        25.55 o
  -1  -9   6          1.62        -28.27        31.70 o
   0  -9   6         63.82         50.70        24.82 o
   1  -9   6         50.48         42.03        25.18 o
   2  -9   6         19.12        -19.57        28.13 o
  -9  -8   6         11.96         -2.78        35.33 o
  -8  -8   6         68.93         32.62        48.88 o
  -7  -8   6         81.37         85.67        30.68 o
  -6  -8   6          1.60          4.62        25.61 o
  -5  -8   6        180.61        121.95        25.35 o
  -4  -8   6        708.34        793.75        43.43 o
  -3  -8   6        347.74        351.37        29.37 o
  -2  -8   6         16.19         40.21        21.38 o
  -1  -8   6        916.07        851.91        43.91 o
   0  -8   6        886.92        859.14        38.18 o
   1  -8   6        292.81        266.56        27.10 o
   2  -8   6         84.82         55.11        21.90 o
   3  -8   6         20.92         30.34        20.32 o
  -9  -7   6         87.04        104.56        54.98 o
  -8  -7   6        344.90        323.15        37.66 o
  -7  -7   6        250.31        185.71        36.27 o
  -6  -7   6         19.01        -12.95        45.18 o
  -5  -7   6        203.71        231.03        52.03 o
  -4  -7   6        564.61        568.51        35.42 o
  -3  -7   6        387.09        363.75        31.69 o
  -2  -7   6        438.01        458.26        33.26 o
  -1  -7   6        341.43        352.57        23.40 o
   0  -7   6        378.38        330.38        31.43 o
   1  -7   6        141.98        139.63        21.86 o
   2  -7   6         77.72         76.41        18.94 o
   3  -7   6        490.74        463.41        42.09 o
   4  -7   6        162.76        158.54        24.78 o
   5  -7   6          0.27        -14.89        23.79 o
 -10  -6   6         23.37         71.14        27.61 o
  -9  -6   6          8.92        -21.13        21.13 o
  -8  -6   6          3.13        -47.13        51.88 o
  -7  -6   6         90.75         95.62        27.19 o
  -6  -6   6        335.40        289.03        32.73 o
  -5  -6   6       1526.50       1568.73        55.25 o
  -4  -6   6       2343.03       2297.05        59.04 o
  -3  -6   6        272.25        285.10        18.35 o
  -2  -6   6        266.66        348.31        19.51 o
  -1  -6   6       1840.28       1942.79        45.56 o
   0  -6   6        753.10        678.93        26.81 o
   1  -6   6        845.33        852.85        58.74 o
   2  -6   6        523.59        564.48        25.35 o
   3  -6   6        153.76        173.81        18.33 o
   4  -6   6        248.26        235.08        21.37 o
   5  -6   6        378.99        423.38        30.00 o
   6  -6   6        117.64         96.57        28.50 o
 -10  -5   6         43.87         -0.69        23.68 o
  -9  -5   6        434.28        488.12        34.36 o
  -8  -5   6        660.42        598.49        35.62 o
  -7  -5   6        218.53        226.04        30.73 o
  -6  -5   6        147.19        183.05        28.14 o
  -5  -5   6        242.29        282.08        32.90 o
  -4  -5   6         94.91        109.45        17.44 o
  -3  -5   6          7.69         10.01        11.62 o
  -2  -5   6        150.30        155.29        13.93 o
  -1  -5   6        336.71        316.95        15.92 o
   0  -5   6        545.48        550.56        19.96 o
   1  -5   6        185.94        149.07        14.89 o
   2  -5   6        457.88        419.44        21.72 o
   3  -5   6       1670.78       1610.82        36.50 o
   4  -5   6        666.69        720.11        39.44 o
   5  -5   6          7.68          7.38        17.02 o
   6  -5   6         89.14         60.66        33.23 o
   7  -5   6        190.87        163.46        26.52 o
 -10  -4   6          0.08         13.10        22.75 o
  -9  -4   6         31.35        -16.35        36.52 o
  -8  -4   6         21.99         35.93        21.12 o
  -7  -4   6         34.38         18.94        23.91 o
  -6  -4   6         25.60         12.90        17.00 o
  -5  -4   6       1699.11       1756.12        47.18 o
  -4  -4   6       2263.85       2315.56        44.27 o
  -3  -4   6        234.02        218.49        14.45 o
  -2  -4   6        835.26        727.13        26.80 o
  -1  -4   6       1901.40       2055.01        35.62 o
   0  -4   6       2168.47       2148.31        33.59 o
   1  -4   6        125.42         96.15        10.49 o
   2  -4   6        340.85        360.97        17.62 o
   3  -4   6        110.76        109.45        12.55 o
   4  -4   6         86.54        133.67        15.74 o
   5  -4   6        236.81        228.23        19.43 o
   6  -4   6        264.60        282.91        24.60 o
   7  -4   6        273.88        275.88        25.34 o
   8  -4   6         48.64         27.23        20.20 o
 -10  -3   6         48.79         77.11        32.16 o
  -9  -3   6        344.21        398.32        39.54 o
  -8  -3   6        407.57        390.37        41.94 o
  -7  -3   6        227.93        181.17        20.89 o
  -6  -3   6        927.47        858.91        33.10 o
  -5  -3   6       1197.73       1182.48        33.57 o
  -4  -3   6         21.31         13.59         9.67 o
  -3  -3   6       1135.37       1366.74        32.02 o
  -2  -3   6        435.12        536.40        20.02 o
  -1  -3   6       1364.92       1420.92        30.35 o
   0  -3   6        103.74        129.59         9.98 o
   1  -3   6       1079.59        904.40        22.02 o
   2  -3   6       5801.86       5827.86        83.74 o
   3  -3   6       5145.88       5015.20        72.77 o
   4  -3   6       1663.83       1559.83        31.03 o
   5  -3   6        431.84        439.15        17.84 o
   6  -3   6        268.82        273.89        17.64 o
   7  -3   6        181.15        166.44        20.20 o
   8  -3   6         18.79         22.44        18.88 o
 -10  -2   6         29.28         14.08        25.37 o
  -9  -2   6         33.07         60.23        24.24 o
  -8  -2   6         30.15         -6.37        25.33 o
  -7  -2   6        100.76         67.90        21.03 o
  -6  -2   6        562.81        601.38        28.53 o
  -5  -2   6       4110.34       4251.53        74.32 o
  -4  -2   6        756.70        755.55        22.16 o
  -3  -2   6          4.48         -1.79         8.63 o
  -2  -2   6      10645.60      11031.48       168.81 o
  -1  -2   6      12705.49      12577.52       177.01 o
   0  -2   6       2695.82       2778.90        44.77 o
   1  -2   6        207.75        264.11        12.05 o
   2  -2   6        264.97        328.14        12.31 o
   3  -2   6        947.26        936.42        20.24 o
   4  -2   6        143.26        144.05        11.34 o
   5  -2   6         18.90         10.82         8.77 o
   6  -2   6         51.69         35.49        11.38 o
   7  -2   6         98.18         92.23        13.95 o
   8  -2   6          4.80          6.03        13.76 o
   9  -2   6        112.58        107.38        19.55 o
 -10  -1   6        113.63        122.62        34.66 o
  -9  -1   6        551.24        638.14        40.16 o
  -8  -1   6        141.12         79.87        26.97 o
  -7  -1   6         40.36         19.38        16.67 o
  -6  -1   6       1395.18       1391.53        38.35 o
  -5  -1   6       1197.69       1116.03        28.34 o
  -4  -1   6        326.26        319.93        17.02 o
  -3  -1   6       1909.48       2020.55        34.36 o
  -2  -1   6       1694.57       1518.08        43.66 o
  -1  -1   6       5778.38       5934.50        79.51 o
   0  -1   6       1720.31       1721.69        31.64 o
   1  -1   6        397.71        373.33        20.79 o
   2  -1   6       3521.63       3416.02        51.58 o
   3  -1   6        247.33        285.53        10.83 o
   4  -1   6         34.55         25.31         7.97 o
   5  -1   6        939.41       1039.09        20.75 o
   6  -1   6       1263.93       1186.44        26.34 o
   7  -1   6        267.83        309.75        16.11 o
   8  -1   6         17.19          8.13        12.03 o
   9  -1   6          4.59         11.85        13.24 o
  10  -1   6          0.55        -25.58        25.58 o
  -9   0   6          4.17         12.95        21.68 o
  -8   0   6          0.67         28.30        25.90 o
  -7   0   6         60.71        116.01        19.89 o
  -6   0   6        605.98        821.54        33.33 o
  -5   0   6       4304.51       5333.58       172.88 o
  -4   0   6       1654.20       1922.15        43.75 o
  -3   0   6        394.24        492.44        16.14 o
  -2   0   6       2987.92       3611.22        55.97 o
  -1   0   6       9529.16      13066.42       329.58 o
   0   0   6        789.25        913.18        27.31 o
   1   0   6        915.76        871.93        21.96 o
   2   0   6        195.19        221.36        10.42 o
   3   0   6       2411.08       3088.55        50.02 o
   4   0   6       1597.70       1639.83        27.86 o
   5   0   6        838.11        859.36        18.01 o
   6   0   6       1537.73       1674.67        27.99 o
   7   0   6        237.38        202.42        12.25 o
   8   0   6         65.56         49.51        10.53 o
   9   0   6        610.33        921.30        29.94 o
  10   0   6        549.41        925.18        42.70 o
  -9   1   6        388.02        456.87        33.29 o
  -8   1   6        205.58        232.04        28.84 o
  -7   1   6          4.64          7.17        18.70 o
  -6   1   6         27.32         47.58        17.77 o
  -5   1   6          0.22         -2.18        15.20 o
  -4   1   6        121.79        105.70        11.51 o
  -3   1   6       1348.08       1447.88        28.15 o
  -2   1   6       1684.06       1708.06        32.33 o
  -1   1   6       4237.53       4221.67        59.40 o
   0   1   6        111.13        173.76        10.41 o
   1   1   6       4184.54       4096.82        57.07 o
   2   1   6       9081.25       8768.78       111.63 o
   3   1   6       4201.08       3650.01        53.48 o
   4   1   6        162.41        160.51         9.17 o
   5   1   6       3789.05       3807.85        52.57 o
   6   1   6       2831.65       2801.63        39.29 o
   7   1   6       1065.05        973.57        20.96 o
   8   1   6        328.73        376.16        16.32 o
   9   1   6         62.59         76.53        13.59 o
  10   1   6          1.49        -12.48        12.81 o
  -8   2   6         30.28         -0.78        20.46 o
  -7   2   6         57.66         29.49        19.56 o
  -6   2   6        749.05        765.87        61.33 o
  -5   2   6       1309.86       1416.72        37.25 o
  -4   2   6        213.97        165.32        14.18 o
  -3   2   6       1254.78       1208.27        26.14 o
  -2   2   6       7596.96       6987.31        98.45 o
  -1   2   6       3819.36       3808.43        54.78 o
   0   2   6          8.84         21.78         7.10 o
   1   2   6         85.73         50.91         7.26 o
   2   2   6       2137.71       1954.17        29.35 o
   3   2   6       2514.11       2650.65        38.64 o
   4   2   6       1845.12       2028.79        30.91 o
   5   2   6        737.19        689.02        15.52 o
   6   2   6        970.69        978.40        19.25 o
   7   2   6          3.84         -4.29         7.58 o
   8   2   6        216.88        233.64        12.05 o
   9   2   6        513.39        511.11        19.25 o
  10   2   6        525.61        474.96        29.59 o
  11   2   6          1.04         -1.79        13.00 o
  -8   3   6         16.63         -2.02        23.25 o
  -7   3   6        153.45        127.77        23.23 o
  -6   3   6        147.21        179.97        24.83 o
  -5   3   6        146.73        143.96        18.30 o
  -4   3   6         89.93         61.87        13.88 o
  -3   3   6         94.31         77.26        11.19 o
  -2   3   6         19.10          0.11         8.25 o
  -1   3   6         95.89         82.49         9.12 o
   0   3   6        659.84        587.12        15.23 o
   1   3   6       3016.43       3220.27        44.70 o
   2   3   6       9347.94       9575.76       115.08 o
   3   3   6       1973.62       1665.45        26.81 o
   4   3   6         38.61         58.12         6.22 o
   5   3   6       2369.95       2387.72        33.32 o
   6   3   6       1268.12       1195.83        23.53 o
   7   3   6         93.87        101.90         8.83 o
   8   3   6        141.46        146.83        17.15 o
   9   3   6          8.62         -0.35        12.04 o
  10   3   6          0.17         -9.19         9.19 o
  11   3   6          6.50         -6.90        11.28 o
  -7   4   6         34.17          2.38        23.81 o
  -6   4   6        287.32        283.99        33.16 o
  -5   4   6        311.72        267.43        24.35 o
  -4   4   6         40.12         72.90        15.84 o
  -3   4   6       1113.53       1178.31        32.13 o
  -2   4   6       2373.73       2325.81        40.89 o
  -1   4   6       1521.08       1511.95        28.55 o
   0   4   6       1056.04       1054.27        20.36 o
   1   4   6        465.28        403.82        13.55 o
   2   4   6        265.93        247.94        10.82 o
   3   4   6         86.64         83.36         7.59 o
   4   4   6        608.20        638.12        13.69 o
   5   4   6        570.72        550.05        12.13 o
   6   4   6        195.81        189.17        10.12 o
   7   4   6         16.30         18.48         5.87 o
   8   4   6        582.29        545.98        17.47 o
   9   4   6        989.41       1048.08        32.56 o
  10   4   6        956.71       1005.39        26.22 o
  11   4   6          6.70         11.53        14.14 o
  -6   5   6         38.57         58.46        26.50 o
  -5   5   6         68.22         77.48        26.20 o
  -4   5   6        235.41        245.86        24.67 o
  -3   5   6        550.51        595.94        25.08 o
  -2   5   6       1053.56       1006.11        29.52 o
  -1   5   6        408.78        357.50        18.83 o
   0   5   6        298.26        326.70        13.08 o
   1   5   6        876.89        741.46        20.41 o
   2   5   6       5379.54       5170.59        71.96 o
   3   5   6        608.71        718.21        17.91 o
   4   5   6       3715.15       3603.22        44.51 o
   5   5   6       4408.38       4084.36        51.39 o
   6   5   6       1555.62       1470.78        23.71 o
   7   5   6        448.75        446.09        13.00 o
   8   5   6          2.03         -2.02         7.38 o
   9   5   6         30.03         23.79        16.43 o
  10   5   6          6.94         -4.75        17.75 o
  11   5   6         44.09         48.81        19.83 o
  -6   6   6        362.13        313.94        42.03 o
  -5   6   6        298.07        247.48        32.85 o
  -4   6   6          9.66         -1.65        21.28 o
  -3   6   6        502.76        561.68        30.27 o
  -2   6   6       1012.55       1051.06        36.01 o
  -1   6   6         32.36        130.56        24.61 o
   2   6   6       1364.94       1408.05        30.04 o
   4   6   6       1873.66       1868.44        30.76 o
   5   6   6        246.07        256.73        11.38 o
   6   6   6        592.71        528.89        30.88 o
   7   6   6        502.12        445.82        20.01 o
   8   6   6       2264.02       2166.50        36.76 o
   9   6   6       1002.14       1022.34        25.15 o
  10   6   6        431.63        425.23        21.62 o
  11   6   6         29.19         10.87        16.85 o
  -5   7   6          0.01         22.12        32.40 o
  -4   7   6         33.27         23.08        23.73 o
  -3   7   6          0.05        -17.99        17.99 o
  -2   7   6          2.25        -11.08        16.08 o
  -1   7   6         26.65         46.45        16.58 o
   0   7   6        477.63        510.17        26.22 o
   1   7   6       1782.32       1768.72        55.37 o
   2   7   6        419.60        440.25        22.97 o
   3   7   6         19.98          6.32         9.94 o
   4   7   6       1165.58       1042.74        22.96 o
   5   7   6       1707.26       1702.78        30.00 o
   6   7   6        593.52        572.45        17.57 o
   7   7   6          4.51         -8.04         8.04 o
   8   7   6          1.18         -1.91         9.47 o
   9   7   6         10.35          4.82        10.71 o
  10   7   6          1.90        -10.02        10.02 o
  11   7   6         31.40         11.00        17.89 o
  -4   8   6          7.92          8.41        30.94 o
  -3   8   6         34.84         54.51        25.02 o
  -2   8   6        179.05        190.61        26.36 o
  -1   8   6         15.36         -0.93        16.50 o
   0   8   6         23.83         15.93        17.30 o
   1   8   6        134.04        158.72        21.21 o
   2   8   6        157.09        128.08        20.60 o
   3   8   6        270.15        286.64        21.66 o
   4   8   6        592.69        682.65        26.14 o
   5   8   6        731.79        694.80        24.02 o
   6   8   6         35.92         55.23        13.09 o
   7   8   6          0.61         -5.07         9.68 o
   8   8   6       1268.68       1328.78        29.35 o
   9   8   6       1422.36       1413.84        35.46 o
  10   8   6         55.51         40.33        14.20 o
  11   8   6        125.82        100.22        15.28 o
  -2   9   6          6.75          1.72        22.83 o
  -1   9   6         89.32         64.02        21.76 o
   0   9   6        251.50        214.78        48.82 o
   1   9   6        960.99       1003.40        44.38 o
   2   9   6        830.32        916.72        40.88 o
   3   9   6          0.38          2.14        17.05 o
   4   9   6        370.34        315.06        23.97 o
   5   9   6        336.35        354.20        24.13 o
   6   9   6        466.42        458.88        25.12 o
   7   9   6         11.38          3.57        12.98 o
   8   9   6         39.37         42.84        13.64 o
   9   9   6         69.99         78.51        17.04 o
  10   9   6        112.46        152.09        24.25 o
  11   9   6        167.25        196.20        20.79 o
  -1  10   6         10.94        -17.83        26.24 o
   0  10   6          4.86        -21.91        21.91 o
   1  10   6         13.54        -18.58        19.69 o
   2  10   6         51.97         58.62        23.02 o
   3  10   6         74.38         68.72        23.11 o
   4  10   6         24.51          0.99        19.65 o
   5  10   6        179.47        171.55        21.78 o
   6  10   6          6.06        -17.31        17.31 o
   7  10   6        639.95        712.65        42.96 o
   8  10   6        804.86        857.20        31.39 o
   9  10   6        654.61        725.50        34.27 o
  10  10   6          1.43        -18.62        18.62 o
   1  11   6         10.39        -14.59        25.14 o
   2  11   6         10.11         24.60        27.74 o
   3  11   6        188.77        227.30        30.89 o
   4  11   6        584.76        633.76        39.43 o
   5  11   6        313.30        386.09        32.36 o
   6  11   6          7.47         -8.07        24.09 o
   7  11   6          0.34        -10.28        19.57 o
   8  11   6         49.74         33.56        18.97 o
   9  11   6          4.10         32.66        18.30 o
   4  12   6         69.35         64.94        29.00 o
   5  12   6        120.46        112.94        27.11 o
   6  12   6         12.00         54.72        26.66 o
   7  12   6        239.27        214.85        31.40 o
  -6 -10   7        347.48        371.51        73.37 o
  -5 -10   7        502.78        468.56       126.08 o
  -4 -10   7         48.28         64.80        41.28 o
  -3 -10   7         27.82         43.04        33.62 o
  -2 -10   7        152.28        223.45        41.33 o
  -7  -9   7          2.40         13.79        40.09 o
  -6  -9   7        107.04         17.64       115.87 o
  -5  -9   7        113.48         45.88        42.41 o
  -4  -9   7        106.74         94.81        40.50 o
  -3  -9   7        120.58        122.68        34.88 o
  -2  -9   7          0.61         34.81        26.30 o
  -1  -9   7          1.10        -22.48        25.23 o
   0  -9   7         81.11        105.55        26.68 o
   1  -9   7        210.05        172.67        30.86 o
  -8  -8   7         14.32         21.09        52.12 o
  -7  -8   7        152.26        110.77        41.82 o
  -6  -8   7        303.93        284.89        47.60 o
  -5  -8   7        180.80        128.69        42.14 o
  -4  -8   7        118.15         93.37        31.00 o
  -3  -8   7        445.99        498.77        48.64 o
  -2  -8   7        577.37        674.14        49.26 o
  -1  -8   7         36.19         92.88        25.12 o
   0  -8   7        142.01        115.68        25.24 o
   1  -8   7        116.34        150.86        24.60 o
   2  -8   7         75.19        115.90        24.57 o
   3  -8   7         16.98        -21.95        21.95 o
  -9  -7   7        127.43         50.96        63.17 o
  -8  -7   7          8.79         10.75        35.74 o
  -7  -7   7         55.15         67.34        37.99 o
  -6  -7   7        138.21        139.89        40.10 o
  -5  -7   7         56.32         -2.02        33.22 o
  -4  -7   7         15.46          5.20        31.38 o
  -3  -7   7          0.84          0.90        18.25 o
  -2  -7   7          1.62         -3.46        21.21 o
  -1  -7   7          3.53         -5.56        16.75 o
   0  -7   7         78.86         53.68        18.72 o
   1  -7   7        426.47        428.94        37.97 o
   2  -7   7        442.15        461.07        30.58 o
   3  -7   7         61.32         53.22        21.29 o
   4  -7   7         34.98         41.46        24.46 o
  -9  -6   7         24.80         42.23        28.98 o
  -8  -6   7         16.49         37.99        27.84 o
  -7  -6   7        134.16        213.96        32.16 o
  -6  -6   7        147.73        165.17        31.34 o
  -5  -6   7        107.22        112.57        27.16 o
  -4  -6   7        520.93        565.90        34.74 o
  -3  -6   7       2145.47       2057.39        57.41 o
  -2  -6   7       2021.72       2265.05        56.90 o
   1  -6   7         16.14          6.52        16.08 o
   2  -6   7       1405.52       1573.10        58.06 o
   3  -6   7       1190.18       1352.22        44.26 o
   4  -6   7        130.90        149.25        19.67 o
   5  -6   7         99.58         93.18        32.26 o
 -10  -5   7        224.98        196.92        39.32 o
  -9  -5   7        147.70        132.84        27.52 o
  -8  -5   7         24.49          9.71        23.02 o
  -7  -5   7        356.71        338.19        52.98 o
  -6  -5   7        710.05        736.96        45.09 o
  -5  -5   7        994.63        993.36        42.41 o
  -4  -5   7        826.46        853.11        35.09 o
  -3  -5   7         15.91          4.86        12.83 o
  -2  -5   7        268.14        267.06        19.05 o
  -1  -5   7          0.70         -2.14        12.11 o
   0  -5   7        696.34        577.91        29.45 o
   1  -5   7       1508.84       1616.84        44.38 o
   2  -5   7        466.28        437.31        25.99 o
   3  -5   7         82.31         87.24        16.91 o
   4  -5   7       1299.63       1297.49        38.09 o
   5  -5   7        461.66        416.00        42.61 o
   6  -5   7        150.57        149.40        40.93 o
 -10  -4   7          2.80        -11.25        24.73 o
  -9  -4   7         33.77         -4.51        23.35 o
  -8  -4   7        525.99        476.45        53.64 o
  -7  -4   7       1062.54       1198.15        47.74 o
  -6  -4   7        949.89        937.01        41.48 o
  -5  -4   7          0.55          0.89        17.04 o
  -4  -4   7       1346.97       1418.97        42.92 o
  -3  -4   7       3007.71       3013.88        58.70 o
  -2  -4   7        480.28        405.42        19.76 o
  -1  -4   7         92.60         60.05        10.47 o
   0  -4   7       1602.88       1606.52        29.89 o
   1  -4   7       1413.59       1527.90        30.56 o
   2  -4   7        187.75        157.76        15.88 o
   3  -4   7          0.08        -10.02        11.23 o
   4  -4   7         44.49         77.66        14.81 o
   5  -4   7          0.47        -13.88        13.88 o
   6  -4   7         28.73         -6.35        16.48 o
   7  -4   7         20.41        -17.67        17.67 o
 -10  -3   7        301.55        347.78        40.35 o
  -9  -3   7         69.41         84.33        26.34 o
  -8  -3   7          0.93        -16.25        20.72 o
  -7  -3   7        370.17        312.19        29.29 o
  -6  -3   7        408.24        371.60        28.82 o
  -5  -3   7        202.35        224.74        20.70 o
  -4  -3   7         21.35          5.22        10.83 o
  -3  -3   7         82.94        110.27        12.69 o
  -2  -3   7          2.45         -6.08        10.21 o
  -1  -3   7          0.68         23.26         9.91 o
   0  -3   7       1151.47       1174.46        25.02 o
   1  -3   7       4258.75       4044.02        62.66 o
   2  -3   7        895.15        901.51        22.83 o
   3  -3   7        425.05        428.21        18.52 o
   4  -3   7       2626.79       2716.81        71.27 o
   5  -3   7        627.60        596.88        30.94 o
   6  -3   7         32.71         49.22        17.08 o
   7  -3   7         18.61         23.77        17.43 o
   8  -3   7         13.70         31.10        17.74 o
  -9  -2   7          0.17        -22.79        22.79 o
  -8  -2   7        127.46         97.48        25.91 o
  -7  -2   7        272.43        258.01        27.11 o
  -6  -2   7        851.17        908.63        40.55 o
  -5  -2   7         75.82         68.10        15.09 o
  -4  -2   7        901.80        894.74        24.09 o
  -3  -2   7       2104.44       2127.57        41.64 o
  -2  -2   7        508.88        582.74        21.93 o
  -1  -2   7         68.99         84.43        11.09 o
   0  -2   7         97.15         71.20         9.98 o
   1  -2   7        876.05        818.85        24.64 o
   2  -2   7        876.80        948.61        20.83 o
   3  -2   7         37.64         43.40         8.99 o
   4  -2   7        660.42        609.30        17.79 o
   5  -2   7        231.73        249.93        14.32 o
   6  -2   7         29.20         11.54        12.39 o
   7  -2   7        180.39        183.63        19.02 o
   8  -2   7        426.75        415.53        23.12 o
   9  -2   7         68.22         33.93        23.19 o
  -9  -1   7          8.73         13.53        29.71 o
  -8  -1   7         27.22         28.71        24.61 o
  -7  -1   7        187.35        190.53        22.81 o
  -6  -1   7         61.30         30.41        17.70 o
  -5  -1   7        123.37        106.81        15.01 o
  -4  -1   7          0.01         -8.87         8.87 o
  -3  -1   7          5.45         10.39         9.07 o
  -2  -1   7         41.95         44.62        10.04 o
  -1  -1   7       1178.76       1105.04        25.39 o
   0  -1   7       7877.27       8168.09       136.98 o
   1  -1   7       9426.07       9080.06       141.29 o
   2  -1   7        584.63        482.72        16.86 o
   3  -1   7       3551.62       3184.97        44.60 o
   4  -1   7       3687.85       3609.76        53.24 o
   5  -1   7       1166.50       1230.15        24.33 o
   6  -1   7         26.24         30.66        10.21 o
   7  -1   7        508.83        541.15        21.78 o
   8  -1   7        345.64        386.18        23.04 o
   9  -1   7         88.96         88.33        16.87 o
  -9   0   7         18.72         42.89        24.90 o
  -8   0   7        137.47        149.82        45.45 o
  -7   0   7        164.92        170.68        23.14 o
  -6   0   7        150.32        179.48        21.93 o
  -5   0   7       1249.36       1654.77        43.75 o
  -4   0   7       3799.70       4860.75       146.85 o
  -3   0   7       2610.84       2949.36        70.32 o
  -2   0   7       1214.96       1525.51        52.73 o
  -1   0   7       2162.75       3094.12        69.08 o
   1   0   7       2181.56       1865.13        50.88 o
   2   0   7        386.34        327.06        12.96 o
   3   0   7          8.36         -7.03         7.03 o
   4   0   7         88.27        133.09         9.81 o
   5   0   7          5.05         -7.05         7.05 o
   6   0   7        413.16        389.27        16.00 o
   7   0   7       1460.02       1477.33        31.11 o
   8   0   7       1332.63       1365.78        36.87 o
   9   0   7        155.19        205.62        15.52 o
  10   0   7         75.51         71.14        19.28 o
  -9   1   7         64.15         71.90        24.48 o
  -8   1   7        379.19        404.70        35.52 o
  -7   1   7        406.64        364.72        32.10 o
  -6   1   7         92.71         83.66        20.30 o
  -5   1   7         41.96         45.44        16.13 o
  -4   1   7        103.22         95.36        17.73 o
  -3   1   7         13.52         -8.31         9.05 o
  -2   1   7         30.30         45.21        10.29 o
  -1   1   7        504.56        604.44        18.08 o
   0   1   7       4426.41       4617.73        61.99 o
   1   1   7        838.30        853.87        20.50 o
   2   1   7        464.41        464.04        14.92 o
   3   1   7       4524.82       4559.99        63.17 o
   4   1   7       3844.74       3632.44        57.88 o
   5   1   7        615.92        673.88        17.95 o
   6   1   7        126.33        129.48        10.85 o
   7   1   7         92.54         98.55        10.47 o
   8   1   7        170.85        177.05        15.66 o
   9   1   7          0.35        -10.22        10.22 o
  10   1   7          2.47        -15.31        15.31 o
  -8   2   7        152.40        153.97        25.81 o
  -7   2   7        162.35        143.76        24.64 o
  -6   2   7        136.76        167.50        23.81 o
  -5   2   7        154.79        128.55        18.86 o
  -4   2   7       1245.86       1372.05        48.29 o
  -3   2   7        562.51        594.58        20.59 o
  -2   2   7          9.83          5.59         8.75 o
  -1   2   7       3961.04       4114.73        79.73 o
   0   2   7       2158.05       2284.85        35.84 o
   1   2   7        753.79        775.37        20.13 o
   2   2   7        724.41        731.68        16.87 o
   3   2   7        785.40        688.89        14.88 o
   4   2   7        237.01        205.00        13.17 o
   5   2   7        186.87        141.76         9.15 o
   6   2   7        451.20        482.33        15.94 o
   7   2   7       2055.10       1928.02        34.17 o
   8   2   7        565.42        639.06        20.20 o
   9   2   7         30.61         45.76        12.23 o
  10   2   7        269.52        257.36        24.84 o
  11   2   7        164.67        196.25        19.79 o
  -8   3   7         70.08         82.69        26.60 o
  -7   3   7          0.48        -23.86        23.86 o
  -6   3   7          3.73        -13.27        19.07 o
  -5   3   7          2.29         -3.29        15.82 o
  -4   3   7        131.82         94.09        17.01 o
  -3   3   7          6.32         -4.74        10.28 o
  -2   3   7        351.12        376.84        16.39 o
  -1   3   7       2723.14       2736.03        42.23 o
   0   3   7       5838.18       5789.83        72.17 o
   1   3   7       2423.56       2552.81        40.43 o
   2   3   7       1578.89       1511.26        25.98 o
   3   3   7       5018.82       4435.04        55.49 o
   4   3   7       5156.48       4895.61        65.19 o
   5   3   7       1789.81       1569.61        27.25 o
   6   3   7        229.49        255.45        11.28 o
   7   3   7        560.91        605.03        18.63 o
   8   3   7        493.89        528.90        17.58 o
   9   3   7        144.98        149.99        13.01 o
  10   3   7          3.16         -3.92        11.05 o
  11   3   7          7.41          9.78        12.33 o
  -7   4   7         63.30         54.13        28.02 o
  -6   4   7          0.70        -20.85        20.85 o
  -5   4   7        583.88        567.77        34.70 o
  -4   4   7       1551.76       1492.41        41.03 o
  -3   4   7        531.71        596.84        24.46 o
  -2   4   7         54.99         55.23        11.22 o
  -1   4   7       1611.39       1613.24        30.63 o
   0   4   7       2812.78       2695.21        38.78 o
   1   4   7        451.65        524.91        15.78 o
   2   4   7        953.23        945.78        21.33 o
   3   4   7        433.19        441.02        13.99 o
   4   4   7        128.54        153.26         8.38 o
   5   4   7        161.96        189.19         9.49 o
   6   4   7        999.58        968.07        20.99 o
   7   4   7       1266.40       1194.72        23.83 o
   8   4   7         40.57         43.15         9.33 o
   9   4   7        125.70        132.80        11.98 o
  10   4   7       1212.41       1200.27        29.09 o
  11   4   7        481.25        500.25        28.73 o
  -6   5   7          9.14        -26.03        26.03 o
  -5   5   7         19.15        -19.04        23.64 o
  -4   5   7          5.23          3.95        29.11 o
  -3   5   7         48.88         53.66        17.62 o
  -2   5   7        342.70        297.59        21.20 o
  -1   5   7        995.96        959.50        28.78 o
   0   5   7        752.27        752.87        19.97 o
   1   5   7         48.68         30.64         9.46 o
   2   5   7        436.07        433.86        16.06 o
   3   5   7       3592.79       3454.76        51.03 o
   4   5   7       1155.15       1163.76        22.13 o
   5   5   7        139.56        167.77        10.30 o
   6   5   7       1028.69       1054.05        24.41 o
   7   5   7        822.55        776.68        18.03 o
   8   5   7       1213.79       1152.86        30.89 o
   9   5   7        365.93        351.85        22.60 o
  10   5   7         58.26         36.72        12.32 o
  11   5   7        167.35        185.78        16.59 o
  -5   6   7        251.91        216.84        34.75 o
  -4   6   7        420.39        316.20        30.24 o
  -3   6   7         50.41         49.00        18.95 o
  -2   6   7        234.46        268.60        21.94 o
  -1   6   7         44.37         73.87        16.24 o
   0   6   7        127.87        145.26        25.19 o
   3   6   7          1.41         13.43         9.33 o
   4   6   7        214.57        213.74        13.83 o
   5   6   7       1075.42       1078.26        22.06 o
   6   6   7       1547.51       1495.69        27.96 o
   7   6   7       3373.48       3331.58        51.70 o
   8   6   7        225.34        228.84        12.56 o
   9   6   7         92.40         58.38        15.99 o
  10   6   7        552.42        554.05        17.89 o
  11   6   7        395.40        365.47        41.42 o
  -4   7   7         33.28         33.96        23.81 o
  -3   7   7         16.65          2.74        19.14 o
  -2   7   7         80.06         71.66        19.02 o
  -1   7   7        212.01        219.84        21.56 o
   0   7   7        444.45        515.80        26.52 o
   1   7   7        226.43        205.50        18.99 o
   2   7   7       1663.51       1632.62        37.90 o
   3   7   7       2309.80       2234.55        48.48 o
   4   7   7       1588.05       1527.31        30.90 o
   5   7   7        192.75        206.26        13.11 o
   6   7   7        382.49        416.16        16.02 o
   7   7   7         63.29         56.70         9.93 o
   8   7   7        492.53        521.42        16.58 o
   9   7   7        159.43        175.75        14.15 o
  10   7   7         48.62         50.77        12.42 o
  11   7   7         81.95         64.58        13.53 o
  -3   8   7         10.10         20.26        24.00 o
  -2   8   7        235.06        166.85        28.95 o
  -1   8   7        462.08        471.44        40.44 o
   0   8   7        571.17        619.21        30.39 o
   1   8   7        469.71        422.92        33.30 o
   2   8   7         73.09         73.73        19.65 o
   3   8   7         10.47          4.41        14.48 o
   4   8   7        124.33        116.44        16.17 o
   5   8   7        678.12        678.53        27.09 o
   6   8   7        701.13        716.26        25.98 o
   7   8   7        725.74        798.82        25.04 o
   8   8   7         54.27         34.13        11.74 o
   9   8   7        529.53        535.60        23.34 o
  10   8   7        777.10        807.88        36.42 o
  11   8   7        135.04        115.66        14.98 o
  -2   9   7        216.12        214.16        30.56 o
  -1   9   7        174.60        206.06        32.54 o
   0   9   7          7.08        -11.56        20.01 o
   1   9   7        174.46        160.61        32.49 o
   2   9   7       1071.30       1017.65        43.87 o
   3   9   7        678.48        793.11        55.75 o
   4   9   7         18.08         21.52        16.40 o
   5   9   7          1.06          8.46        15.71 o
   6   9   7        141.54        135.09        18.78 o
   7   9   7         86.10        101.59        16.98 o
   8   9   7         30.01          9.39        13.29 o
   9   9   7          3.16          2.55        16.98 o
  10   9   7          2.03        -11.18        22.37 o
  -1  10   7         89.01         72.54        36.45 o
   0  10   7         22.05         -6.11        23.11 o
   1  10   7         18.39         26.05        22.55 o
   2  10   7         22.84        -20.80        20.80 o
   3  10   7          2.17        -20.10        20.10 o
   4  10   7          0.81        -11.64        19.06 o
   5  10   7         20.08         10.11        19.26 o
   6  10   7        358.74        394.30        29.52 o
   7  10   7         82.78        103.39        19.96 o
   8  10   7         23.67        -10.46        15.52 o
   9  10   7        591.29        572.95        27.80 o
  10  10   7        776.77        849.69        43.63 o
   1  11   7         20.78         16.35        25.06 o
   2  11   7        129.17        128.30        32.64 o
   3  11   7         89.07         78.64        25.81 o
   4  11   7          0.01        -10.04        21.87 o
   5  11   7         98.12         95.08        24.32 o
   6  11   7        182.33        182.38        29.18 o
   7  11   7        387.59        414.03        29.24 o
   8  11   7        246.94        251.80        24.92 o
   9  11   7        118.83        129.37        26.69 o
   5  12   7        380.36        450.96        37.45 o
   6  12   7        481.20        457.62        42.87 o
  -6  -9   8          1.77         -6.48        41.36 o
  -5  -9   8          8.20        -15.85        37.14 o
  -4  -9   8          6.61        -46.25        46.25 o
  -3  -9   8         23.71          5.15        29.44 o
  -2  -9   8          5.94          9.29        26.77 o
  -1  -9   8         17.84        -11.11        28.53 o
   0  -9   8         72.10         44.87        31.44 o
  -8  -8   8        161.23        148.15        49.11 o
  -7  -8   8        126.51         81.51        74.04 o
  -6  -8   8          2.36         -4.64        37.04 o
  -5  -8   8        397.17        423.69        55.60 o
  -4  -8   8        330.80        366.85        42.73 o
  -3  -8   8         63.21         76.04        27.10 o
  -2  -8   8         12.11         -3.98        23.50 o
  -1  -8   8        329.66        319.62        31.42 o
   0  -8   8        265.47        216.01        28.91 o
   1  -8   8        102.65         84.61        23.74 o
   2  -8   8         20.66         32.58        22.97 o
  -8  -7   8        159.67        158.14        51.43 o
  -7  -7   8         80.61         58.02        38.97 o
  -6  -7   8         34.61         22.16        36.30 o
  -5  -7   8         33.41         43.56        62.61 o
  -4  -7   8         61.00         88.26        31.81 o
  -3  -7   8        300.07        331.66        33.05 o
  -2  -7   8        936.52        847.24        39.95 o
  -1  -7   8        427.54        493.35        41.91 o
   0  -7   8        182.58        189.13        23.79 o
   1  -7   8         30.93         14.83        19.35 o
   2  -7   8        417.93        381.12        29.16 o
   3  -7   8        547.10        505.28        37.29 o
   4  -7   8         77.28         52.34        29.16 o
  -9  -6   8         63.99         66.38        36.57 o
  -8  -6   8        118.52         71.29        31.64 o
  -7  -6   8         10.47         46.45        35.68 o
  -6  -6   8        287.06        189.37        76.53 o
  -5  -6   8       1450.63       1595.89        85.67 o
  -4  -6   8       1412.26       1648.42       173.70 o
  -3  -6   8          1.19         33.22        25.78 o
  -2  -6   8        685.74        757.37        36.88 o
  -1  -6   8       1571.58       1730.48        45.24 o
   0  -6   8        434.68        552.34        29.79 o
   1  -6   8        671.48        542.59        56.06 o
   2  -6   8        114.66        109.55        19.62 o
   3  -6   8        234.16        252.29        39.48 o
   4  -6   8        499.51        524.00        58.99 o
   5  -6   8        215.48        211.26        32.65 o
  -9  -5   8        270.32        214.66        38.87 o
  -8  -5   8        199.72        201.59        40.91 o
  -7  -5   8         30.89         32.74        27.54 o
  -6  -5   8         40.16         36.31        33.84 o
  -5  -5   8          4.85          4.09        23.10 o
  -4  -5   8        400.47        415.07        31.86 o
  -3  -5   8        220.17        207.20        23.21 o
  -2  -5   8        458.18        485.80        29.79 o
  -1  -5   8        780.84        741.73        28.52 o
   0  -5   8        647.51        585.04        25.55 o
   1  -5   8          1.52         -8.53        17.35 o
   2  -5   8        160.66        174.98        21.33 o
   3  -5   8        400.74        448.11        25.25 o
   4  -5   8          0.38         15.09        17.38 o
   5  -5   8         56.65         66.39        23.38 o
   6  -5   8        339.69        333.16        31.59 o
  -9  -4   8         26.45         30.39        30.98 o
  -8  -4   8        110.56         81.21        30.82 o
  -7  -4   8          0.84        -20.46        22.55 o
  -6  -4   8        402.96        433.13        39.05 o
  -5  -4   8       1378.10       1230.15        47.34 o
  -4  -4   8       1839.92       1961.02        54.29 o
  -3  -4   8         10.97         21.63        13.55 o
  -2  -4   8        208.53        234.34        17.93 o
  -1  -4   8        435.02        395.26        24.72 o
   0  -4   8         50.60         32.60        14.02 o
   1  -4   8         79.51         99.34        14.83 o
   2  -4   8          8.82         23.14        14.95 o
   3  -4   8         41.23         35.81        14.41 o
   4  -4   8        233.86        245.33        20.93 o
   5  -4   8        171.76        184.98        21.81 o
   6  -4   8        558.24        646.58        33.12 o
   7  -4   8        358.67        378.76        32.04 o
  -9  -3   8        199.00        176.72        54.98 o
  -8  -3   8        190.25        207.63        29.21 o
  -7  -3   8        350.22        315.37        30.72 o
  -6  -3   8        165.85        128.23        24.51 o
  -5  -3   8         16.66        -16.24        16.24 o
  -4  -3   8         18.90          8.52        14.28 o
  -3  -3   8        397.56        427.86        21.60 o
  -2  -3   8        495.23        464.01        21.68 o
  -1  -3   8        278.00        313.22        16.96 o
   0  -3   8        173.51        143.52        13.53 o
   1  -3   8       1097.96       1138.04        28.69 o
   2  -3   8       4645.28       4458.55        73.51 o
   3  -3   8       3039.18       3080.70        92.27 o
   4  -3   8        143.19        149.88        14.42 o
   5  -3   8        322.34        333.26        23.33 o
   6  -3   8        599.46        674.73        31.93 o
   7  -3   8        174.25        162.43        22.08 o
   8  -3   8         38.78         56.89        19.79 o
  -9  -2   8        144.28        131.50        50.24 o
  -8  -2   8         89.94         46.33        29.00 o
  -7  -2   8         19.16          6.28        21.52 o
  -6  -2   8       1023.32       1049.93        45.87 o
  -5  -2   8       1634.46       1717.04        49.97 o
  -4  -2   8        380.07        389.10        20.91 o
  -3  -2   8       1556.16       1444.57        34.41 o
  -2  -2   8       4402.03       4350.09        72.82 o
  -1  -2   8       1590.23       1679.24        36.17 o
   0  -2   8        510.70        467.65        17.69 o
   1  -2   8         22.73         19.41        11.03 o
   2  -2   8        266.67        250.38        14.20 o
   3  -2   8          2.91         -3.03         7.47 o
   4  -2   8        100.13        107.56        15.62 o
   5  -2   8        382.24        354.55        18.91 o
   6  -2   8        613.74        589.98        26.02 o
   7  -2   8        191.64        148.28        18.65 o
   8  -2   8         43.38         45.76        18.09 o
  -9  -1   8        122.10        169.05        37.14 o
  -8  -1   8         33.40         31.49        29.68 o
  -7  -1   8          0.51         35.58        19.79 o
  -6  -1   8        186.90        153.88        22.16 o
  -5  -1   8        311.45        267.35        21.34 o
  -4  -1   8        274.15        299.41        17.86 o
  -3  -1   8        391.15        402.45        18.24 o
  -2  -1   8        403.22        471.22        18.96 o
  -1  -1   8        465.91        476.41        17.46 o
   0  -1   8          0.80         11.73         8.93 o
   1  -1   8       2017.77       1848.51        37.96 o
   2  -1   8       7463.41       7561.79       134.58 o
   3  -1   8       1686.66       1647.87        30.42 o
   4  -1   8         10.07          9.42         8.04 o
   5  -1   8        820.26        795.98        23.11 o
   6  -1   8        569.52        576.97        24.11 o
   7  -1   8         35.49         25.87        12.82 o
   8  -1   8          1.50        -13.75        13.75 o
   9  -1   8          1.30         11.32        15.87 o
  -9   0   8          6.86        -16.53        44.45 o
  -8   0   8          5.12         -3.21        23.16 o
  -7   0   8         65.61         86.96        29.56 o
  -6   0   8        865.13       1193.62        44.24 o
  -5   0   8       1546.40       1939.79        74.99 o
  -4   0   8          0.56         16.06        11.77 o
  -3   0   8        309.45        356.09        17.57 o
  -2   0   8       1329.02       1598.78        33.70 o
  -1   0   8        982.20       1083.17        31.79 o
   0   0   8        330.23        557.45        16.85 o
   1   0   8        229.61        295.11        14.64 o
   2   0   8        630.89        464.80        25.67 o
   3   0   8        310.56        320.31        14.25 o
   4   0   8         16.52         17.78         8.97 o
   5   0   8       1110.86       1135.52        26.09 o
   6   0   8       2416.80       2353.86        42.86 o
   7   0   8        245.47        287.20        17.16 o
   8   0   8        550.10        571.92        23.54 o
   9   0   8       1180.04       1263.05        39.27 o
  10   0   8        282.81        429.97        31.71 o
  -8   1   8          9.46        -12.41        24.35 o
  -7   1   8         10.37        -13.50        21.88 o
  -6   1   8         62.64         52.63        22.67 o
  -5   1   8         33.82         30.24        16.70 o
  -4   1   8         20.30         14.44        13.66 o
  -3   1   8       1031.46        992.33        26.84 o
  -2   1   8       2652.37       2480.60        45.70 o
  -1   1   8       4198.29       4244.48        62.74 o
   0   1   8         64.26         68.79         9.42 o
   1   1   8       3174.26       3083.19        60.86 o
   2   1   8       6684.31       6587.00        93.96 o
   3   1   8        946.63        982.35        22.39 o
   4   1   8        733.22        852.35        24.35 o
   5   1   8       2728.60       2614.56        45.74 o
   6   1   8       1726.69       1646.82        34.31 o
   7   1   8        416.14        476.47        18.03 o
   8   1   8         54.98         54.29        11.10 o
   9   1   8          2.81          2.27        13.29 o
  10   1   8          1.73          1.28        16.57 o
  -8   2   8         15.33         -2.46        24.26 o
  -7   2   8        149.61        186.31        28.12 o
  -6   2   8        739.30        711.11        42.45 o
  -5   2   8       1045.42        977.17        40.33 o
  -4   2   8         13.94         -8.18        13.93 o
  -3   2   8        336.61        336.92        17.99 o
  -2   2   8       1336.75       1220.53        29.10 o
  -1   2   8         64.55         78.04        10.45 o
   0   2   8        474.58        540.05        16.69 o
   1   2   8        295.30        226.34        13.45 o
   2   2   8       1500.34       1455.31        27.74 o
   3   2   8        858.76        916.33        19.27 o
   4   2   8       1381.84       1250.88        30.34 o
   5   2   8       1951.09       1907.30        36.33 o
   6   2   8       2508.75       2376.03        43.35 o
   7   2   8         18.77         11.60         8.82 o
   8   2   8        882.70        852.19        21.97 o
   9   2   8       1220.63       1186.34        32.70 o
  10   2   8        148.45        148.24        16.57 o
  -7   3   8          6.23        -17.83        24.78 o
  -6   3   8         32.26         35.51        22.41 o
  -5   3   8         14.76         26.32        20.43 o
  -4   3   8          0.71          2.67        14.64 o
  -3   3   8          9.65         -9.56        11.58 o
  -2   3   8         46.05         15.23        10.46 o
  -1   3   8        161.76        182.76        12.60 o
   0   3   8       2141.14       2093.30        34.51 o
   1   3   8       7045.51       7381.67       102.48 o
   2   3   8       2987.51       2912.95        45.05 o
   3   3   8         29.53         16.56         7.19 o
   4   3   8        397.61        389.31        12.79 o
   5   3   8       1138.62       1181.77        25.07 o
   6   3   8        621.48        612.81        19.31 o
   7   3   8         28.44         26.08         9.03 o
   8   3   8         19.20         15.75        10.20 o
   9   3   8          2.09         -4.25        11.29 o
  10   3   8         34.97         19.96        17.31 o
  11   3   8          8.45        -10.50        13.06 o
  -7   4   8         24.81         -0.15        26.65 o
  -6   4   8         87.48         49.41        27.61 o
  -5   4   8          0.71        -12.14        28.18 o
  -4   4   8        488.40        499.21        31.91 o
  -3   4   8        584.17        601.44        30.97 o
  -2   4   8        733.47        750.79        25.14 o
  -1   4   8        145.45        148.10        13.46 o
   0   4   8       1015.81       1069.91        23.08 o
   1   4   8         56.70         69.25        10.06 o
   2   4   8         14.72         39.14         8.76 o
   3   4   8         38.23         44.88         8.08 o
   4   4   8        651.07        630.20        15.60 o
   5   4   8       1875.95       1858.51        32.86 o
   6   4   8       2225.20       2240.90        41.14 o
   7   4   8         90.41         93.62        10.40 o
   8   4   8        307.86        343.72        16.00 o
   9   4   8       1017.88        942.63        27.35 o
  10   4   8        102.41        108.21        13.92 o
  11   4   8         62.84         49.91        13.32 o
  -6   5   8         13.23         33.78        27.56 o
  -5   5   8          0.54        -19.02        24.44 o
  -4   5   8         40.82         18.42        20.37 o
  -3   5   8        323.54        320.98        25.84 o
  -2   5   8        214.51        213.51        18.58 o
  -1   5   8        294.85        293.84        19.55 o
   0   5   8       1634.76       1654.50        38.36 o
   1   5   8       3493.48       3366.41        53.36 o
   2   5   8       2944.76       2762.65        45.45 o
   3   5   8         56.56         81.65         9.84 o
   4   5   8       1119.85       1001.57        22.02 o
   5   5   8       1346.66       1385.51        29.59 o
   6   5   8        170.63        158.86        12.60 o
   7   5   8        335.06        344.89        15.13 o
   8   5   8          4.68          8.08         9.90 o
   9   5   8         59.85         74.70        19.59 o
  10   5   8          0.17          1.94        10.96 o
  11   5   8         75.38        106.20        15.87 o
  -5   6   8         20.48         22.92        29.32 o
  -4   6   8        207.44        163.81        36.76 o
  -3   6   8        632.70        684.02        42.76 o
  -2   6   8        370.74        398.54        34.71 o
  -1   6   8        242.85        575.55        67.78 o
   1   6   8          0.21        -11.01        11.01 o
   5   6   8        417.46        405.85        16.12 o
   6   6   8        356.81        352.81        15.58 o
   7   6   8       1238.32       1280.63        29.45 o
   8   6   8        928.74        912.73        25.88 o
   9   6   8        405.69        441.31        20.02 o
  10   6   8         37.37         36.32        12.66 o
  11   6   8        155.28        140.38        14.61 o
  -4   7   8         33.67         50.36        29.30 o
  -3   7   8        189.24        181.26        28.39 o
  -2   7   8         37.99          2.40        19.47 o
  -1   7   8         19.42         27.78        17.83 o
   0   7   8        704.01        758.42        31.84 o
   1   7   8        888.63        847.63        33.13 o
   2   7   8         20.92          7.31        13.87 o
   3   7   8        712.90        738.23        28.06 o
   4   7   8       2031.83       1967.10        44.02 o
   5   7   8       1745.49       1620.46        33.90 o
   6   7   8          7.20          6.12        10.70 o
   7   7   8         88.70         67.07        11.54 o
   8   7   8          4.10         12.88         9.91 o
   9   7   8         35.13         32.45        12.23 o
  10   7   8          3.90         -4.13        12.73 o
  11   7   8         44.19         47.30        14.34 o
  -3   8   8         53.27         43.67        24.78 o
  -2   8   8          0.63         21.58        21.52 o
  -1   8   8         95.23        123.01        21.65 o
   0   8   8         43.79         13.82        17.61 o
   1   8   8        135.88        117.85        22.93 o
   2   8   8        354.17        358.94        27.78 o
   3   8   8        175.97        194.64        22.50 o
   4   8   8        589.87        645.47        27.23 o
   5   8   8        514.20        544.07        25.51 o
   6   8   8          2.46        -11.99        11.99 o
   7   8   8         85.41         69.60        12.86 o
   8   8   8        479.90        493.29        20.87 o
   9   8   8        270.35        335.41        19.20 o
  10   8   8          7.51          6.15        15.40 o
  11   8   8        194.11        207.23        22.26 o
  -2   9   8          4.52         30.05        26.87 o
  -1   9   8         89.51         20.25        39.89 o
   0   9   8        387.32        404.65        33.31 o
   1   9   8        607.65        644.75        37.63 o
   2   9   8        207.11        218.03        26.82 o
   3   9   8         98.51         73.90        22.33 o
   4   9   8        314.87        390.79        29.38 o
   5   9   8        191.32        211.77        22.04 o
   6   9   8         50.05         36.36        18.28 o
   7   9   8         16.99         20.55        15.38 o
   8   9   8          5.15         19.72        19.89 o
   9   9   8         20.66         16.84        16.85 o
  10   9   8         37.82         24.82        19.63 o
   0  10   8          0.18        -19.42        22.46 o
   1  10   8         13.86         37.81        24.05 o
   2  10   8        166.26        151.73        27.31 o
   3  10   8        110.22         95.80        26.81 o
   4  10   8         35.26         64.75        22.10 o
   5  10   8         30.29         41.93        23.02 o
   6  10   8         97.11         82.87        21.90 o
   7  10   8        436.08        487.99        61.26 o
   8  10   8        370.27        476.49        37.98 o
   9  10   8         55.16         74.12        18.63 o
   2  11   8          7.98         30.78        29.87 o
   3  11   8        214.66        200.27        39.29 o
   4  11   8        186.95        230.88        30.50 o
   5  11   8         48.73         65.55        24.41 o
   6  11   8          7.95        -11.63        22.25 o
   7  11   8         47.43         72.50        22.77 o
   8  11   8         99.28        130.78        24.82 o
  -5  -9   9         31.48         74.43        46.18 o
  -4  -9   9        112.06         22.20        52.61 o
  -3  -9   9        157.68        156.14        66.30 o
  -2  -9   9         44.27         37.06        29.44 o
  -1  -9   9         11.98        -23.90        28.29 o
  -7  -8   9        346.76        214.63        88.27 o
  -6  -8   9        615.81        510.56        97.16 o
  -5  -8   9         99.93        130.58        45.67 o
  -4  -8   9         97.52         69.92        31.91 o
  -3  -8   9        146.79        117.15        66.69 o
  -2  -8   9        126.04        101.12        32.12 o
  -1  -8   9          0.42         43.57        27.17 o
   0  -8   9        120.46         95.00        27.16 o
   1  -8   9        174.89        153.34        29.16 o
  -8  -7   9         25.20        -46.45        48.60 o
  -7  -7   9         40.49        152.59        79.87 o
  -6  -7   9          4.20          9.82        64.47 o
  -5  -7   9         48.60         81.47        63.99 o
  -4  -7   9         43.03        -13.53        37.23 o
  -3  -7   9         17.08         19.25        29.65 o
  -2  -7   9         61.59         38.28        31.04 o
  -1  -7   9         94.40         46.54        23.76 o
   0  -7   9        386.83        362.23        28.53 o
   1  -7   9        382.88        429.27        38.87 o
   2  -7   9        153.57        123.43        27.37 o
   3  -7   9         28.36         42.09        25.00 o
  -8  -6   9          4.15        -35.12        35.31 o
  -7  -6   9         67.15         78.97        50.54 o
  -6  -6   9        144.24         94.82        40.47 o
  -5  -6   9          9.61        -49.30        49.30 o
  -4  -6   9        541.89        412.40        50.42 o
  -3  -6   9        383.45        562.68        74.48 o
  -2  -6   9        595.67        916.55        68.20 o
   0  -6   9         41.92        114.01        24.85 o
   1  -6   9        210.30        168.31        22.71 o
   2  -6   9        908.28        785.70        77.14 o
   3  -6   9        408.97        406.58        30.33 o
   4  -6   9         44.59         58.07        24.16 o
   5  -6   9        186.47        130.53        31.16 o
  -8  -5   9        121.79        113.49        35.03 o
  -7  -5   9         86.23         67.71        30.25 o
  -6  -5   9         31.14         36.43        68.23 o
  -5  -5   9        102.42        112.13        49.77 o
  -4  -5   9        275.63        224.17        38.39 o
  -3  -5   9        200.64        240.47        34.04 o
  -2  -5   9         13.93         19.59        18.62 o
  -1  -5   9        356.56        338.76        27.49 o
   0  -5   9       2378.46       2388.11        88.90 o
   1  -5   9        889.09        839.50        39.82 o
   2  -5   9         39.33         17.50        17.76 o
   3  -5   9        136.22        142.06        21.97 o
   4  -5   9        367.49        437.43        29.62 o
   5  -5   9        256.07        209.05        28.30 o
   6  -5   9          1.38         -9.48        21.38 o
  -9  -4   9         10.52        -11.30        32.31 o
  -8  -4   9        185.92        175.11        35.79 o
  -7  -4   9        301.77        311.45        59.18 o
  -6  -4   9         76.71         56.19        35.88 o
  -5  -4   9         10.37         26.11        21.22 o
  -4  -4   9       2357.72       2271.10        98.67 o
  -3  -4   9       1831.29       1968.32        67.99 o
  -2  -4   9        921.93       1035.86        43.55 o
  -1  -4   9          0.92        -15.79        16.10 o
   0  -4   9        994.14        916.78        37.71 o
   1  -4   9        474.62        508.12        29.61 o
   2  -4   9        191.86        202.00        20.92 o
   3  -4   9        248.79        256.56        25.44 o
   4  -4   9          3.62        -12.19        16.33 o
   5  -4   9         57.84         79.00        21.64 o
   6  -4   9          0.81        -19.58        19.58 o
   7  -4   9        259.80        194.43        28.45 o
  -9  -3   9         49.03         36.26        36.11 o
  -8  -3   9        184.81        170.88        36.01 o
  -7  -3   9        166.51        128.70        32.63 o
  -6  -3   9        349.07        338.92        38.12 o
  -5  -3   9        205.92        219.01        29.70 o
  -4  -3   9        325.34        295.97        23.33 o
  -3  -3   9        143.22        133.44        17.39 o
  -2  -3   9        122.00        133.87        17.84 o
  -1  -3   9        416.33        376.42        25.27 o
   0  -3   9       1859.51       2048.29        55.77 o
   1  -3   9        519.64        553.70        28.98 o
   2  -3   9        146.47        137.20        15.78 o
   3  -3   9        508.91        478.56        23.40 o
   4  -3   9       1063.99       1026.61        31.18 o
   5  -3   9        250.54        270.55        23.50 o
   6  -3   9          2.21        -13.33        15.93 o
   7  -3   9          1.07        -10.25        18.21 o
  -9  -2   9         10.14         34.25        36.88 o
  -8  -2   9        149.07        117.51        35.60 o
  -7  -2   9        253.13        202.41        35.15 o
  -6  -2   9         61.35         39.98        28.03 o
  -5  -2   9          6.90         27.26        21.39 o
  -4  -2   9        672.72        778.82        33.86 o
  -3  -2   9        855.56        803.44        27.29 o
  -2  -2   9          6.97          9.00        12.02 o
  -1  -2   9        326.91        253.06        16.71 o
   0  -2   9        327.26        347.03        18.19 o
   1  -2   9        263.53        231.36        17.05 o
   2  -2   9        561.26        509.98        24.20 o
   3  -2   9        505.45        538.78        25.64 o
   4  -2   9        929.90        897.23        32.36 o
   5  -2   9        595.85        589.13        31.41 o
   6  -2   9          2.21         -4.03        14.48 o
   7  -2   9        459.87        481.44        29.75 o
   8  -2   9        320.52        315.59        25.31 o
  -8  -1   9          4.99         20.71        45.27 o
  -7  -1   9          0.98        -20.84        20.84 o
  -6  -1   9          4.56         -1.96        19.56 o
  -5  -1   9         22.64         11.12        17.73 o
  -4  -1   9        100.75         58.59        16.26 o
  -3  -1   9          0.87         -9.48        11.33 o
  -2  -1   9        310.31        421.09        19.69 o
  -1  -1   9       1758.41       1978.03        37.30 o
   0  -1   9       5333.28       5131.91        74.46 o
   1  -1   9       2968.08       2874.11        53.14 o
   2  -1   9         68.04         82.49        14.83 o
   3  -1   9       1461.02       1524.55        34.36 o
   4  -1   9       1843.33       1842.52        44.31 o
   5  -1   9        383.91        364.68        20.37 o
   6  -1   9          2.71          0.09        14.01 o
   7  -1   9         52.09         46.76        15.50 o
   8  -1   9         30.50         10.85        14.94 o
   9  -1   9         48.21         30.19        20.52 o
  -8   0   9         63.47         92.66        28.19 o
  -7   0   9         83.04         24.41        23.63 o
  -6   0   9          3.28         -2.25        21.29 o
  -5   0   9       1553.32       1839.68        55.44 o
  -4   0   9       2412.44       3164.42        72.43 o
  -3   0   9       1110.69       1483.95        34.81 o
  -2   0   9        362.48        481.11        21.81 o
  -1   0   9        111.50        146.60        12.84 o
   0   0   9        793.96        924.58        22.71 o
   1   0   9        281.90        425.16        17.74 o
   2   0   9        331.96        230.90        15.28 o
   3   0   9        577.05        502.74        18.30 o
   4   0   9        847.32        922.46        25.40 o
   5   0   9        132.57        128.20        13.83 o
   6   0   9        615.70        666.84        23.77 o
   7   0   9       1381.25       1334.17        33.86 o
   8   0   9        492.62        421.88        21.03 o
   9   0   9          6.07        -13.71        13.71 o
  -8   1   9         77.75        152.81        31.03 o
  -7   1   9        269.35        294.35        51.15 o
  -6   1   9         40.72         11.51        29.92 o
  -5   1   9          0.07        -17.64        17.64 o
  -4   1   9         26.69         38.65        17.33 o
  -3   1   9        110.25         76.31        13.83 o
  -2   1   9        531.65        537.54        21.21 o
  -1   1   9       1568.03       1587.09        44.42 o
   0   1   9       2193.04       2416.71        45.54 o
   1   1   9        230.07        245.44        14.80 o
   2   1   9       1029.88       1044.09        27.07 o
   3   1   9       4092.81       3988.94        69.42 o
   4   1   9        981.86       1141.74        30.07 o
   5   1   9        111.64        134.98        12.29 o
   6   1   9        345.96        380.25        17.81 o
   7   1   9        139.18        115.16        13.60 o
   8   1   9         67.09         65.99        12.98 o
   9   1   9         18.74         -8.78        11.66 o
  10   1   9         33.71         47.71        21.25 o
  -7   2   9         13.51         21.82        26.84 o
  -6   2   9         76.51        113.38        27.16 o
  -5   2   9       1126.18       1139.83        83.52 o
  -4   2   9        944.89       1035.91        37.51 o
  -3   2   9        139.75        124.00        17.17 o
  -2   2   9         16.53         14.38        11.34 o
  -1   2   9        534.19        523.70        19.12 o
   0   2   9         40.28         26.90         9.31 o
   1   2   9        247.09        238.30        14.67 o
   2   2   9          3.26          1.79        11.77 o
   3   2   9         98.50         99.06         9.51 o
   4   2   9        517.87        441.87        18.18 o
   5   2   9         25.52         32.52        14.44 o
   6   2   9       1721.06       1693.21        39.15 o
   7   2   9       2198.89       2196.79        40.95 o
   8   2   9        924.61        894.77        24.31 o
   9   2   9         12.49         -1.69        14.30 o
  10   2   9        227.22        204.44        21.13 o
  -7   3   9         47.57         54.88        30.15 o
  -6   3   9         17.40         25.10        26.02 o
  -5   3   9         55.11         19.04        38.54 o
  -4   3   9        212.75        192.09        32.40 o
  -3   3   9          2.73          4.21        14.67 o
  -2   3   9         34.45         44.32        12.82 o
  -1   3   9       2515.95       2484.34        50.58 o
   0   3   9       3339.35       3344.63        52.55 o
   1   3   9         23.30         45.20         9.95 o
   2   3   9       1867.19       1809.02        33.43 o
   3   3   9       3700.82       3513.91        50.52 o
   4   3   9       2067.56       1816.52        36.94 o
   5   3   9        180.34        221.19        15.05 o
   6   3   9         63.31         94.16        16.59 o
   7   3   9         63.03         71.99        11.60 o
   8   3   9          2.01         -8.45         9.18 o
   9   3   9          2.61          9.96        12.42 o
  10   3   9         50.08         47.72        14.46 o
  -6   4   9         10.39         12.90        26.42 o
  -5   4   9        585.34        453.09        39.93 o
  -4   4   9        327.00        326.00        30.67 o
  -3   4   9         20.09         36.05        18.38 o
  -2   4   9          9.93          9.23        13.87 o
  -1   4   9       1679.82       1565.51        38.13 o
   0   4   9         37.27         50.49        12.11 o
   1   4   9        495.24        486.31        18.28 o
   2   4   9        944.54        975.31        23.69 o
   3   4   9        766.61        762.54        19.45 o
   4   4   9        238.21        299.26        13.08 o
   5   4   9         61.06         63.07        11.79 o
   6   4   9       2638.80       2466.90        52.14 o
   7   4   9       1078.65        964.55        25.44 o
   8   4   9         51.28         49.26        11.40 o
   9   4   9        589.86        649.09        24.78 o
  10   4   9        969.74        970.16        30.02 o
  11   4   9        208.26        173.60        19.43 o
  -5   5   9          0.50         -9.78        26.89 o
  -4   5   9          1.80         10.40        20.72 o
  -3   5   9        437.37        455.90        30.31 o
  -2   5   9        293.78        271.43        22.97 o
  -1   5   9       2498.65       2385.41        51.19 o
   0   5   9        880.82        894.26        29.41 o
   1   5   9         32.86         33.60        11.69 o
   2   5   9        819.27        809.72        24.23 o
   3   5   9       1897.78       1785.92        33.89 o
   4   5   9        136.76        151.51        11.58 o
   5   5   9        719.31        814.88        25.75 o
   6   5   9        274.78        295.14        20.25 o
   7   5   9        691.61        707.39        25.38 o
   8   5   9         82.91         96.01        12.29 o
   9   5   9         10.93         10.62        12.41 o
  10   5   9        126.49        119.32        15.55 o
  11   5   9         77.56         78.54        14.78 o
  -5   6   9        264.73        259.64        51.20 o
  -4   6   9        103.71         40.56        50.27 o
  -3   6   9         14.30         14.18        20.27 o
  -2   6   9        132.65        172.47        21.96 o
  -1   6   9         93.69        131.93        18.15 o
   2   6   9         31.62         63.92        12.55 o
   3   6   9        212.78        300.27        18.40 o
   5   6   9        691.17        581.82        30.22 o
   6   6   9       1497.33       1451.89        36.50 o
   7   6   9        713.14        731.31        23.37 o
   8   6   9        117.94        106.09        12.50 o
   9   6   9        391.70        328.60        25.06 o
  10   6   9        669.23        685.35        25.77 o
  11   6   9        197.46        205.32        17.50 o
  -4   7   9         20.09         29.35        30.39 o
  -3   7   9         27.56          5.89        24.01 o
  -2   7   9         11.47         29.25        21.37 o
  -1   7   9        557.02        507.58        29.45 o
   0   7   9        293.96        302.18        24.58 o
   1   7   9        262.15        280.04        21.16 o
   2   7   9        423.27        447.25        25.43 o
   3   7   9        727.01        689.61        27.84 o
   4   7   9        109.25         95.33        16.64 o
   5   7   9        766.24        732.20        35.03 o
   6   7   9        460.10        411.42        21.47 o
   7   7   9        575.42        601.72        24.65 o
   8   7   9        578.07        611.34        23.94 o
   9   7   9        165.99        190.05        20.16 o
  10   7   9        304.93        285.50        20.30 o
  11   7   9        220.80        213.34        19.19 o
  -3   8   9          5.06        -25.21        25.21 o
  -2   8   9         73.17         51.44        23.32 o
  -1   8   9         51.28         50.68        19.64 o
   0   8   9          0.07         -0.09        19.81 o
   1   8   9         97.43         68.64        20.95 o
   2   8   9         18.04          8.65        17.28 o
   3   8   9          1.41          1.81        15.70 o
   4   8   9        127.98        125.51        19.41 o
   5   8   9       2175.83       2052.69        47.94 o
   6   8   9       1419.94       1422.28        38.14 o
   7   8   9        320.55        342.70        22.73 o
   8   8   9         10.72         -1.57        13.31 o
   9   8   9        244.57        267.63        20.69 o
  10   8   9        341.27        378.35        38.99 o
  -1   9   9         58.76         46.47        27.10 o
   0   9   9         13.93         16.87        22.85 o
   1   9   9        483.19        505.43        35.49 o
   2   9   9       1080.31       1103.67        57.54 o
   3   9   9        641.26        673.98        41.76 o
   4   9   9          0.77         10.26        18.72 o
   5   9   9        212.45        211.52        22.77 o
   6   9   9        214.68        210.96        22.12 o
   7   9   9         66.99         51.05        19.53 o
   8   9   9         54.67         50.91        18.19 o
   9   9   9         10.25          8.46        16.96 o
  10   9   9          3.45          5.18        26.54 o
   0  10   9         17.70         -1.94        24.82 o
   1  10   9         70.27         48.17        26.01 o
   2  10   9         13.52         75.55        28.05 o
   3  10   9          0.29          5.89        24.65 o
   4  10   9          5.08        -19.91        19.91 o
   5  10   9        198.75        137.78        24.98 o
   6  10   9        225.55        230.76        26.67 o
   7  10   9          0.65        -19.83        19.83 o
   8  10   9        224.71        192.51        27.35 o
   9  10   9        399.13        451.61        35.42 o
   3  11   9         28.71         15.68        39.43 o
   4  11   9         10.59         46.67        25.60 o
   5  11   9         43.84         23.42        22.91 o
   6  11   9        114.03         85.64        26.73 o
   7  11   9        207.94        275.05        32.71 o
   8  11   9         68.04         48.82        23.39 o
  -6  -8  10        123.55         17.38        76.47 o
  -5  -8  10        488.08        462.42       125.76 o
  -4  -8  10        196.89        201.86        65.56 o
  -3  -8  10         25.95         40.83        44.27 o
  -2  -8  10          8.48        -14.37        33.46 o
  -1  -8  10         35.85         -5.22        26.73 o
   0  -8  10          6.00        -18.08        26.37 o
  -7  -7  10         26.08         16.58        72.43 o
  -6  -7  10          5.27        -40.29        64.02 o
  -5  -7  10          8.19         19.63        62.52 o
  -4  -7  10         97.33         83.79        42.76 o
  -3  -7  10         50.31         53.39        32.70 o
  -2  -7  10        203.63        225.04        40.90 o
  -1  -7  10        402.50        381.97        39.11 o
   0  -7  10        112.12        108.00        30.68 o
   1  -7  10        113.62         66.78        26.35 o
   2  -7  10        701.01        654.82        42.60 o
  -7  -6  10          1.79          6.44        40.56 o
  -6  -6  10        348.15        410.39        86.83 o
  -5  -6  10       1148.66       1287.17       126.64 o
  -4  -6  10         66.20        144.37        54.74 o
  -3  -6  10          1.89         12.76        27.85 o
  -2  -6  10        193.87        166.75        38.31 o
  -1  -6  10        681.36        725.08        55.41 o
   2  -6  10         63.68          5.69        22.43 o
   3  -6  10         60.18         59.76        22.79 o
   4  -6  10         89.93         45.44        30.13 o
  -8  -5  10         36.05         36.08        34.57 o
  -7  -5  10         42.57         63.53        33.80 o
  -6  -5  10        112.43        146.02        45.82 o
  -5  -5  10         21.74         -5.55        53.25 o
  -4  -5  10         18.57         23.30        33.98 o
  -3  -5  10        313.99        350.74        39.40 o
  -2  -5  10        407.02        443.65        50.36 o
  -1  -5  10        950.32       1073.68        44.38 o
   0  -5  10        152.35        147.19        24.67 o
   1  -5  10        241.24        241.54        30.20 o
   2  -5  10        293.61        283.67        32.79 o
   3  -5  10        136.88        165.96        26.49 o
   4  -5  10         11.79        -14.11        21.08 o
   5  -5  10         58.31         19.79        23.55 o
  -8  -4  10          5.19         33.23        31.72 o
  -7  -4  10        143.79        173.39        37.02 o
  -6  -4  10        463.80        441.43        44.34 o
  -5  -4  10        960.55        989.70        57.48 o
  -4  -4  10         84.30         64.05        34.69 o
  -3  -4  10          1.14         -4.39        24.97 o
  -2  -4  10         13.44        -17.47        17.47 o
  -1  -4  10        117.02        112.87        22.00 o
   0  -4  10          7.69         -0.55        17.96 o
   1  -4  10         35.69         34.47        21.34 o
   2  -4  10         77.36         87.36        21.56 o
   3  -4  10          0.61        -17.79        17.79 o
   4  -4  10          0.95        -11.46        17.50 o
   5  -4  10        127.45        113.00        29.10 o
   6  -4  10        247.72        271.51        30.46 o
  -8  -3  10         31.16         32.64        32.04 o
  -7  -3  10          7.28         14.95        28.91 o
  -6  -3  10          7.41          0.43        33.43 o
  -5  -3  10         83.03         70.59        29.64 o
  -4  -3  10         24.88         56.54        23.15 o
  -3  -3  10        306.79        319.16        28.33 o
  -2  -3  10        768.99        802.01        37.15 o
  -1  -3  10       1401.37       1360.15        66.09 o
   0  -3  10         52.05        100.81        20.56 o
   1  -3  10        853.56        874.55        37.55 o
   2  -3  10        225.92        244.49        24.87 o
   3  -3  10        383.59        366.40        28.12 o
   4  -3  10         97.14        102.94        32.79 o
   5  -3  10        411.36        374.11        29.98 o
   6  -3  10        164.74        194.50        23.91 o
   7  -3  10         56.55         56.52        23.20 o
  -8  -2  10         21.19          4.78        32.79 o
  -7  -2  10        141.51         99.07        48.01 o
  -6  -2  10        546.06        590.44        47.83 o
  -5  -2  10        544.36        579.48        38.04 o
  -4  -2  10         67.03         47.75        20.27 o
  -3  -2  10        283.48        307.28        24.26 o
  -2  -2  10        555.08        574.40        27.16 o
  -1  -2  10        250.93        249.41        22.07 o
   0  -2  10         70.83         50.91        16.67 o
   1  -2  10          0.40        -10.55        16.02 o
   2  -2  10        478.29        466.11        25.13 o
   3  -2  10        688.45        677.65        29.87 o
   4  -2  10        282.80        334.10        23.44 o
   5  -2  10        792.44        767.56        39.75 o
   6  -2  10        509.77        459.10        26.18 o
   7  -2  10          6.67          5.23        17.22 o
   8  -2  10        116.81        120.98        21.38 o
  -8  -1  10         14.12          3.37        33.72 o
  -7  -1  10          3.88        -17.69        37.05 o
  -6  -1  10          0.18        -14.06        23.46 o
  -5  -1  10         40.39         40.51        20.42 o
  -4  -1  10         66.20         63.36        18.99 o
  -3  -1  10        185.94        155.34        19.21 o
  -2  -1  10         37.37         28.83        14.20 o
  -1  -1  10          1.38          6.42        13.16 o
   0  -1  10        893.47        982.62        32.06 o
   1  -1  10       4233.25       3906.94        92.95 o
   2  -1  10       1000.05        992.44        31.02 o
   3  -1  10        110.68        118.28        16.18 o
   4  -1  10        150.09        201.84        19.31 o
   5  -1  10        449.27        407.41        26.25 o
   6  -1  10         93.56        111.41        17.57 o
   7  -1  10          0.30        -14.56        14.59 o
   8  -1  10          0.19        -10.73        15.05 o
  -8   0  10          1.10         37.06        27.57 o
  -7   0  10         77.19        115.60        34.79 o
  -6   0  10        205.01        194.96        29.45 o
  -5   0  10         43.04         44.20        31.34 o
  -4   0  10        313.20        342.42        25.56 o
  -3   0  10        940.03       1084.36        44.56 o
  -2   0  10        569.21        802.30        35.80 o
  -1   0  10        548.19        713.27        28.15 o
   0   0  10         66.94         62.78        13.22 o
   1   0  10         26.92         54.15        12.19 o
   2   0  10        135.83        136.55        14.07 o
   3   0  10         16.17         -6.92        10.49 o
   4   0  10        195.23        178.64        17.46 o
   5   0  10       1423.95       1503.21        58.43 o
   6   0  10        452.65        504.38        25.87 o
   7   0  10          8.27         -4.77        13.59 o
   8   0  10        560.75        543.26        29.95 o
   9   0  10        604.18        701.04        29.62 o
  -7   1  10          2.84          1.25        40.25 o
  -6   1  10          1.50         -5.78        29.47 o
  -5   1  10         12.19        -17.71        21.37 o
  -4   1  10        125.17         90.45        19.69 o
  -3   1  10        627.84        641.56        28.78 o
  -2   1  10        817.60        744.66        27.74 o
  -1   1  10        151.63        195.21        17.09 o
   0   1  10        255.16        294.45        18.62 o
   1   1  10       1881.16       2035.59        40.59 o
   2   1  10       1666.69       1514.16        33.45 o
   3   1  10          4.64         -0.70         9.38 o
   4   1  10       1235.67       1233.30        33.33 o
   5   1  10        800.75        936.10        28.37 o
   6   1  10        281.74        277.74        18.60 o
   7   1  10        183.39        165.46        15.69 o
   8   1  10         23.23         27.87        13.32 o
   9   1  10          8.33         -0.09        13.56 o
  -7   2  10        179.25        154.90        43.92 o
  -6   2  10        443.20        358.95        42.45 o
  -5   2  10        180.30        157.62        34.03 o
  -4   2  10         41.18         12.02        22.64 o
  -3   2  10        316.27        358.29        28.96 o
  -2   2  10        679.46        696.01        29.32 o
  -1   2  10          8.64         -8.90        12.69 o
   0   2  10        166.86        171.29        15.76 o
   1   2  10         58.61         43.90        12.37 o
   2   2  10        209.88        181.22        14.08 o
   3   2  10         90.32        141.82        11.36 o
   4   2  10        642.56        708.54        23.78 o
   5   2  10       2020.81       1732.93        43.12 o
   6   2  10         95.47        131.80        15.30 o
   7   2  10        308.12        321.55        19.04 o
   8   2  10       1483.46       1447.59        35.02 o
   9   2  10        685.24        693.47        27.91 o
  10   2  10         55.97         34.31        18.17 o
  -6   3  10          0.19         46.40        28.07 o
  -5   3  10          0.54        -24.88        24.88 o
  -4   3  10        152.76        134.52        25.49 o
  -3   3  10         65.24         42.44        18.55 o
  -2   3  10         56.42         39.43        14.86 o
  -1   3  10        307.18        331.21        20.50 o
   0   3  10       1886.72       1892.15        42.21 o
   1   3  10       1918.40       1869.61        36.09 o
   2   3  10         21.75         30.52        10.02 o
   3   3  10       1116.34       1165.68        28.10 o
   4   3  10       1969.20       2015.85        51.10 o
   5   3  10        935.48        897.49        28.06 o
   6   3  10        410.00        426.04        20.20 o
   7   3  10          1.09        -11.18        11.18 o
   8   3  10         32.86         12.41        12.15 o
   9   3  10         50.70         55.60        14.97 o
  10   3  10          5.59          9.90        16.53 o
  -6   4  10         80.76         60.74        31.36 o
  -5   4  10          9.78        -11.26        27.50 o
  -4   4  10        361.07        406.82        33.63 o
  -3   4  10        156.79        131.09        22.57 o
  -2   4  10        222.08        225.90        21.80 o
  -1   4  10        297.07        271.90        25.81 o
   0   4  10        815.50        806.76        28.22 o
   1   4  10        556.30        586.96        25.71 o
   2   4  10        202.30        237.25        16.30 o
   3   4  10        185.51        170.57        14.41 o
   4   4  10       1045.13        978.49        28.93 o
   5   4  10       2026.63       2023.29        67.75 o
   6   4  10        250.93        203.52        16.12 o
   7   4  10        487.67        431.53        24.60 o
   8   4  10       1560.72       1437.39        36.95 o
   9   4  10        492.60        584.72        30.28 o
  10   4  10          3.90         12.23        15.53 o
  -5   5  10          5.43        -25.49        27.95 o
  -4   5  10         40.97         16.15        24.56 o
  -3   5  10          0.98        -19.00        19.00 o
  -2   5  10          1.57        -12.43        17.05 o
  -1   5  10        875.48        938.48        32.69 o
   0   5  10       2987.47       2960.02        59.40 o
   1   5  10       1447.60       1463.12        37.27 o
   2   5  10        518.63        546.30        21.78 o
   3   5  10        102.24         96.84        13.89 o
   4   5  10        711.63        703.02        29.91 o
   5   5  10         30.37         24.75        13.20 o
   6   5  10        498.69        478.11        23.54 o
   7   5  10          0.46        -12.72        12.72 o
   8   5  10          0.11        -11.40        11.40 o
   9   5  10         12.52        -10.40        15.05 o
  10   5  10         17.28         49.03        16.78 o
  -4   6  10        191.25        160.15        40.93 o
  -3   6  10        433.86        443.09        36.14 o
  -2   6  10        371.98        333.83        29.14 o
  -1   6  10          1.13         -5.24        15.35 o
   0   6  10          0.44         17.14        15.03 o
   1   6  10          1.26         57.72        15.11 o
   4   6  10       1601.81       1650.98        43.14 o
   5   6  10        582.95        538.60        28.05 o
   6   6  10         16.31        -12.58        13.16 o
   7   6  10       2442.21       2360.25        50.41 o
   8   6  10       2060.09       2088.15        52.72 o
   9   6  10        222.45        243.09        19.56 o
  10   6  10        123.48        138.25        19.32 o
  -3   7  10         32.54         -1.73        25.02 o
  -2   7  10          0.80          5.71        21.27 o
  -1   7  10        257.23        275.69        25.51 o
   0   7  10       1994.59       2050.49        70.84 o
   1   7  10        380.17        380.72        26.24 o
   2   7  10         35.12         17.69        16.02 o
   3   7  10        512.63        507.79        27.62 o
   4   7  10       1267.77       1249.63        41.89 o
   5   7  10        538.00        459.69        28.04 o
   6   7  10        162.15        154.58        18.70 o
   7   7  10          0.21          1.49        13.52 o
   8   7  10         50.53         34.39        14.19 o
   9   7  10         48.91         33.62        15.93 o
  10   7  10         35.85         37.48        18.68 o
  -2   8  10          4.00        -17.75        22.02 o
  -1   8  10         95.32        106.32        26.85 o
   0   8  10         40.07         37.02        23.02 o
   1   8  10         10.26         16.08        19.92 o
   2   8  10         70.45         87.07        20.76 o
   3   8  10        177.90        220.51        33.12 o
   4   8  10       1331.00       1269.87        55.26 o
   5   8  10        132.40        149.72        20.37 o
   6   8  10        223.41        224.86        21.76 o
   7   8  10        964.35       1014.47        36.03 o
   8   8  10        781.44        873.48        34.32 o
   9   8  10         79.20         85.69        20.75 o
  10   8  10        103.89        103.29        21.35 o
  -1   9  10         83.65         58.43        31.67 o
   0   9  10        254.30        332.18        32.16 o
   1   9  10        107.99        100.35        25.59 o
   2   9  10          4.90        -19.47        19.47 o
   3   9  10        409.64        475.43        37.84 o
   4   9  10        432.52        387.95        31.43 o
   5   9  10        120.43        106.56        23.00 o
   6   9  10         76.86         35.90        20.06 o
   7   9  10         15.58         -3.94        18.26 o
   8   9  10          2.27         21.38        18.16 o
   9   9  10         49.05         53.97        17.77 o
   1  10  10         47.43         45.62        28.03 o
   2  10  10        270.67        248.02        36.06 o
   3  10  10        356.44        432.65        49.31 o
   4  10  10        618.43        683.51        43.71 o
   5  10  10        102.64         94.06        24.62 o
   6  10  10        280.46        247.61        38.33 o
   7  10  10        540.26        572.07        38.98 o
   8  10  10        167.58        225.19        33.63 o
   9  10  10          6.24         19.36        20.70 o
   4  11  10        200.42        219.06        33.78 o
   5  11  10          5.46         -6.64        23.09 o
   6  11  10          0.15         -7.84        27.14 o
   7  11  10         37.09         42.83        28.87 o
  -4  -8  11        235.75        269.83        80.32 o
  -3  -8  11        347.89        279.60        56.67 o
  -2  -8  11         45.06        -21.42        32.90 o
  -1  -8  11          7.63        -31.23        31.23 o
  -6  -7  11         17.42         65.44        73.39 o
  -5  -7  11          0.43         11.32        66.01 o
  -4  -7  11         18.37         49.94        63.29 o
  -3  -7  11         75.02         56.06       125.55 o
  -2  -7  11         21.59         42.78        33.01 o
  -1  -7  11         38.90         26.60        32.03 o
   0  -7  11        211.41        176.37        34.15 o
   1  -7  11        216.95        181.71        36.60 o
  -7  -6  11        211.00        197.04        52.69 o
  -6  -6  11        140.96        164.23        80.74 o
  -5  -6  11        135.37        180.14        74.20 o
  -4  -6  11        262.97        241.60        49.88 o
  -3  -6  11         64.19         96.01        42.00 o
  -2  -6  11          0.76         38.91        54.50 o
  -1  -6  11        115.32        294.67        38.33 o
   0  -6  11         34.26         29.88        27.60 o
   1  -6  11          1.37         92.98        26.51 o
   2  -6  11        155.37         71.58        28.69 o
   3  -6  11        135.32        127.00        26.25 o
  -7  -5  11          1.41         25.71        40.16 o
  -6  -5  11         75.77         82.27        43.27 o
  -5  -5  11          4.73         12.15        42.39 o
  -4  -5  11         24.39        120.59        51.29 o
  -3  -5  11          8.16         37.44        30.99 o
  -2  -5  11         12.48          3.96        28.49 o
  -1  -5  11        502.36        520.28        47.40 o
   0  -5  11       1544.72       1594.25        77.37 o
   1  -5  11        572.79        576.26        37.74 o
   2  -5  11         46.94         37.51        23.82 o
   3  -5  11        272.06        267.94        30.54 o
   4  -5  11        162.53        145.69        28.04 o
  -7  -4  11        285.57        302.92        55.25 o
  -6  -4  11          4.95         13.43        38.46 o
  -5  -4  11        752.11        776.87        67.36 o
  -4  -4  11       1444.27       1503.19        69.98 o
  -3  -4  11        537.36        492.46        44.94 o
  -2  -4  11        312.99        246.71        31.18 o
  -1  -4  11          2.98         -1.90        19.94 o
   0  -4  11         70.58         36.56        24.17 o
   1  -4  11         71.44         57.97        22.13 o
   2  -4  11        147.69        153.51        25.54 o
   3  -4  11        108.58        133.26        25.52 o
   4  -4  11        126.57         92.18        24.79 o
   5  -4  11          4.51          1.41        21.53 o
   6  -4  11        151.95        145.79        28.25 o
  -7  -3  11         82.99         55.97        42.82 o
  -6  -3  11          8.42         41.18        37.63 o
  -5  -3  11         70.66         -3.07        37.71 o
  -4  -3  11        216.46        217.26        50.68 o
  -3  -3  11          4.92        -17.53        22.23 o
  -2  -3  11        154.26        152.88        25.55 o
  -1  -3  11        819.38        761.15        38.12 o
   0  -3  11       1570.44       1527.99        62.25 o
   1  -3  11          1.06        -19.89        19.89 o
   2  -3  11         65.35         63.66        21.15 o
   3  -3  11        715.27        739.34        38.12 o
   4  -3  11        494.22        443.98        31.80 o
   5  -3  11         20.07         51.47        21.90 o
   6  -3  11          1.50        -12.27        20.50 o
   7  -3  11          5.27        -14.48        24.70 o
  -7  -2  11        166.46        237.17        54.12 o
  -6  -2  11         15.59         74.65        40.08 o
  -5  -2  11        304.97        222.67        47.22 o
  -4  -2  11        548.43        525.70        44.97 o
  -3  -2  11         78.09         86.11        25.38 o
  -2  -2  11         32.71         34.16        17.80 o
  -1  -2  11        316.59        294.84        24.85 o
   0  -2  11          9.56        -16.92        16.92 o
   1  -2  11        115.61         89.58        18.60 o
   2  -2  11        486.99        422.27        32.85 o
   3  -2  11        150.10        121.15        28.21 o
   4  -2  11        361.84        361.50        25.60 o
   5  -2  11          2.81          6.90        16.43 o
   6  -2  11        294.20        324.37        26.44 o
   7  -2  11        538.50        553.14        32.55 o
  -7  -1  11          7.40        -39.45        41.82 o
  -6  -1  11          1.53        -25.27        25.27 o
  -5  -1  11         61.69         16.04        27.10 o
  -4  -1  11        126.96        116.36        26.85 o
  -3  -1  11         40.87         23.60        19.55 o
  -2  -1  11        157.59        142.55        19.32 o
  -1  -1  11       1386.95       1472.87        45.01 o
   0  -1  11       2464.71       2702.92        65.93 o
   1  -1  11         50.69         36.43        16.65 o
   2  -1  11         72.73         84.84        15.68 o
   3  -1  11        472.03        436.88        36.39 o
   4  -1  11        741.79        770.40        40.43 o
   5  -1  11        203.47        206.88        23.08 o
   6  -1  11         31.91         23.42        17.85 o
   7  -1  11          1.44        -15.62        15.62 o
   8  -1  11          0.85          1.21        17.92 o
  -7   0  11         75.93         62.66        33.13 o
  -6   0  11         25.19        -27.17        32.91 o
  -5   0  11        250.56        288.87        38.68 o
  -4   0  11        446.67        496.98        43.37 o
  -3   0  11        132.13        175.28        25.08 o
  -2   0  11         45.70         11.98        15.78 o
  -1   0  11        308.62        334.22        22.87 o
   0   0  11        452.77        644.29        36.39 o
   1   0  11        439.86        404.97        23.24 o
   2   0  11       1201.72       1869.97        45.62 o
   3   0  11        663.35        587.00        27.60 o
   4   0  11        611.12        514.72        29.03 o
   5   0  11        205.01        192.11        21.40 o
   6   0  11        727.30        804.86        33.58 o
   7   0  11        684.81        800.52        31.84 o
   8   0  11         52.94         18.58        16.14 o
   9   0  11        144.94        162.19        22.06 o
  -7   1  11          3.94         51.54        34.41 o
  -6   1  11         13.69          7.29        29.34 o
  -5   1  11          8.11         11.85        27.33 o
  -4   1  11         18.98         -2.98        22.20 o
  -3   1  11        215.65        190.23        31.71 o
  -2   1  11       1342.64       1326.29        39.76 o
  -1   1  11       1915.49       1774.06        45.62 o
   0   1  11       1185.85       1193.00        36.56 o
   1   1  11        110.86         65.41        16.26 o
   2   1  11        873.92        978.96        36.04 o
   3   1  11       1173.53       1164.15        34.17 o
   4   1  11        114.03        109.98        17.08 o
   5   1  11        209.74        176.69        20.64 o
   6   1  11        125.04        135.32        25.48 o
   7   1  11        116.94        102.26        17.76 o
   8   1  11         61.36         53.18        16.35 o
   9   1  11         23.77         -5.10        14.71 o
  -6   2  11        263.93        288.89        44.39 o
  -5   2  11        508.83        476.90        97.29 o
  -4   2  11        309.16        329.63        34.20 o
  -3   2  11         84.45         69.25        22.13 o
  -2   2  11         63.60         68.67        18.20 o
  -1   2  11         33.51          1.79        15.20 o
   0   2  11        216.83        220.75        20.64 o
   1   2  11        163.73        152.02        23.56 o
   2   2  11        103.30         77.78        14.38 o
   3   2  11         10.42         11.82        13.00 o
   4   2  11         60.90         84.03        14.80 o
   5   2  11        505.49        600.21        42.46 o
   6   2  11        890.88        867.55        31.16 o
   7   2  11        594.96        628.50        26.32 o
   8   2  11         36.03         43.53        14.77 o
   9   2  11         87.43         53.18        15.42 o
  -6   3  11         19.53          6.92        28.58 o
  -5   3  11         67.93         34.89        28.88 o
  -4   3  11         48.69         10.55        23.78 o
  -3   3  11         11.35          4.15        19.52 o
  -2   3  11        518.92        498.47        27.78 o
  -1   3  11        623.42        660.25        31.95 o
   0   3  11        508.81        476.18        25.87 o
   1   3  11        359.55        379.29        23.92 o
   2   3  11       2731.39       2375.49        45.58 o
   3   3  11       1458.23       1458.64        39.27 o
   4   3  11         45.54         34.40        18.68 o
   5   3  11         11.43         -7.33        15.38 o
   6   3  11        128.07        153.75        17.17 o
   7   3  11          4.58          6.56        15.72 o
   8   3  11         52.94         47.32        13.67 o
   9   3  11        201.06        174.79        15.94 o
  10   3  11        266.52        323.13        28.96 o
  -5   4  11        176.12        171.69        34.49 o
  -4   4  11         72.03         35.41        24.83 o
  -3   4  11         24.44         14.91        20.08 o
  -2   4  11          5.11        -16.98        16.98 o
  -1   4  11        181.09        200.41        20.38 o
   0   4  11        845.98        772.61        31.03 o
   1   4  11        875.61        851.99        29.54 o
   2   4  11        352.69        399.06        19.82 o
   3   4  11        205.54        157.57        18.90 o
   4   4  11         31.89         13.51        16.71 o
   5   4  11       1015.04       1010.63        33.65 o
   6   4  11       2168.99       2066.22        50.59 o
   7   4  11        869.42        843.07        31.22 o
   8   4  11         12.81         -5.62        12.90 o
   9   4  11        382.00        423.19        24.03 o
  10   4  11        345.09        354.27        25.77 o
  -4   5  11          0.88         -9.00        23.85 o
  -3   5  11         77.88         68.04        27.19 o
  -2   5  11        788.34        742.53        37.91 o
  -1   5  11        921.89        957.78        38.08 o
   0   5  11          4.31         19.36        15.90 o
   1   5  11        740.60        741.66        29.10 o
   2   5  11       2195.25       2115.32        49.79 o
   3   5  11       1467.12       1358.15        45.86 o
   4   5  11         70.55         51.09        17.53 o
   5   5  11          1.77         -6.44        14.73 o
   6   5  11          5.39        -15.03        15.03 o
   7   5  11          1.38        -11.63        12.94 o
   8   5  11          0.56          1.60        13.34 o
   9   5  11         85.04         69.92        16.47 o
  10   5  11        153.15        113.18        20.89 o
  -4   6  11         14.87        -22.45        45.42 o
  -3   6  11         20.41         34.36        26.99 o
  -2   6  11         80.41        114.36        24.80 o
  -1   6  11        126.18        168.87        27.10 o
   0   6  11         81.31        150.36        29.52 o
   2   6  11         12.78         17.73        16.01 o
   3   6  11        139.60        276.23        41.87 o
   5   6  11        128.38        233.33        22.46 o
   6   6  11       1084.18        996.41        37.77 o
   7   6  11        179.97        212.40        20.56 o
   8   6  11        410.98        417.65        22.39 o
   9   6  11        885.65        877.99        32.79 o
  10   6  11        368.36        375.13        26.62 o
  -3   7  11        103.75        108.68        30.72 o
  -2   7  11        143.57        129.44        26.71 o
  -1   7  11        450.03        427.77        30.30 o
   0   7  11          9.54         26.11        24.13 o
   1   7  11        515.41        525.20        30.13 o
   2   7  11        158.42        163.49        21.50 o
   3   7  11         21.07          9.50        17.14 o
   4   7  11         45.62         17.54        18.39 o
   5   7  11        128.51        104.24        20.36 o
   6   7  11        109.93        104.78        20.28 o
   7   7  11         53.61         17.77        19.10 o
   8   7  11        158.46        163.46        19.68 o
   9   7  11        322.52        345.24        21.38 o
  10   7  11        285.33        317.15        26.26 o
  -1   8  11          2.82          0.11        26.66 o
   0   8  11          8.87          0.27        22.89 o
   1   8  11         32.33          8.53        19.30 o
   2   8  11          1.87         12.87        18.37 o
   3   8  11          8.48          8.93        20.27 o
   4   8  11        457.30        467.28        36.17 o
   5   8  11       1558.56       1513.57        51.18 o
   6   8  11        935.38        934.77        37.55 o
   7   8  11        118.79        148.00        20.78 o
   8   8  11        377.99        371.78        30.37 o
   9   8  11        767.05        736.13        31.20 o
   0   9  11        131.60        139.89        49.69 o
   1   9  11        612.42        643.13        41.34 o
   2   9  11        432.10        481.25        45.44 o
   3   9  11        137.33        176.83        28.39 o
   4   9  11         70.00         32.38        23.09 o
   5   9  11        110.81        108.27        26.95 o
   6   9  11        257.64        265.93        27.85 o
   7   9  11        136.64        128.24        23.26 o
   8   9  11        133.68        102.98        22.73 o
   9   9  11         80.99        100.10        20.70 o
   2  10  11          0.56        -27.56        27.56 o
   3  10  11         16.27         45.83        29.01 o
   4  10  11        288.63        354.82        57.16 o
   5  10  11       1135.37       1238.15        88.43 o
   6  10  11        376.02        485.33        57.97 o
   7  10  11         12.69         13.53        21.39 o
   8  10  11        197.64        167.68        26.12 o
  -3  -7  12         16.86         -4.94        42.75 o
  -2  -7  12        311.21        345.25        82.98 o
  -1  -7  12        155.12        125.95        39.62 o
   0  -7  12          0.92         -3.75        32.08 o
  -5  -6  12        241.52        269.70        82.95 o
  -4  -6  12          4.94        -52.83        62.48 o
  -3  -6  12        214.47        241.60        49.91 o
  -2  -6  12        364.23        381.67        59.49 o
  -1  -6  12        126.94        319.45        74.06 o
   0  -6  12          7.82        179.38       104.32 o
   1  -6  12         10.46        100.67        32.32 o
   2  -6  12          4.36         51.12        27.32 o
  -6  -5  12          0.35        -30.60        40.25 o
  -5  -5  12          1.63          6.89        39.19 o
  -4  -5  12         19.82         -4.54        31.49 o
  -3  -5  12        168.86        130.16        44.23 o
  -2  -5  12        377.37        279.23        41.71 o
  -1  -5  12        115.64        114.62        34.60 o
   0  -5  12        247.33        194.03        29.95 o
   1  -5  12        755.25        720.53        42.76 o
   2  -5  12        794.55        773.71        44.42 o
   3  -5  12         40.14         -2.93        23.62 o
   4  -5  12          0.28         -0.40        23.87 o
  -6  -4  12        456.92        298.11        55.44 o
  -5  -4  12        111.63        177.11        45.39 o
  -4  -4  12        151.04        121.85        34.06 o
  -3  -4  12        271.80        279.12        42.35 o
  -2  -4  12        240.68        175.19        36.17 o
  -1  -4  12        153.68         55.31        36.09 o
   0  -4  12          6.70        -22.22        22.22 o
   1  -4  12         23.22         15.43        29.65 o
   2  -4  12        243.71        229.70        29.27 o
   3  -4  12        131.34         89.00        25.91 o
   4  -4  12         23.91         13.89        25.22 o
   5  -4  12        132.00        133.81        39.35 o
  -7  -3  12         50.77        134.08        59.72 o
  -6  -3  12          0.06         26.56        41.35 o
  -5  -3  12         44.18         -9.72        40.20 o
  -4  -3  12         36.13        -36.96        36.96 o
  -3  -3  12        607.19        564.78        41.68 o
  -2  -3  12        688.71        691.43        39.62 o
  -1  -3  12        382.22        384.45        29.12 o
   0  -3  12        158.82        139.04        22.47 o
   1  -3  12        653.00        661.17        54.98 o
   2  -3  12        393.30        386.72        32.67 o
   3  -3  12          8.04          1.94        19.81 o
   4  -3  12        109.53        142.79        32.89 o
   5  -3  12         74.75         61.02        23.63 o
   6  -3  12         75.14         55.46        25.58 o
  -7  -2  12        454.41        274.16        74.38 o
  -6  -2  12        756.03        813.64        98.86 o
  -5  -2  12        263.59        226.95        51.45 o
  -4  -2  12          6.61         24.78        28.35 o
  -3  -2  12        139.19        122.09        29.37 o
  -2  -2  12        169.25        176.00        26.96 o
  -1  -2  12         96.72         88.62        20.97 o
   0  -2  12          0.91        -12.81        18.07 o
   1  -2  12          0.63         -9.86        17.44 o
   2  -2  12        109.78         53.52        23.26 o
   3  -2  12        140.25        145.04        24.01 o
   4  -2  12        622.11        569.18        43.95 o
   5  -2  12        659.63        651.38        41.24 o
   6  -2  12        135.45        172.14        26.14 o
   7  -2  12         43.49         20.50        22.58 o
  -7  -1  12          0.73        -27.04        51.00 o
  -6  -1  12         21.08         39.22        45.48 o
  -5  -1  12          0.14         -9.31        28.15 o
  -4  -1  12        131.01        106.29        27.76 o
  -3  -1  12        528.00        602.27        38.99 o
  -2  -1  12        193.62        272.82        43.59 o
  -1  -1  12         71.90         81.52        20.28 o
   0  -1  12       2341.85       2384.53        61.07 o
   1  -1  12       2239.34       2369.46        80.17 o
   2  -1  12        299.27        333.18        28.09 o
   3  -1  12          5.90          9.15        19.49 o
   4  -1  12        359.07        338.34        25.21 o
   5  -1  12        314.71        295.50        27.16 o
   6  -1  12        135.67        147.33        22.63 o
   7  -1  12          8.48          2.08        17.22 o
  -6   0  12        187.93        171.13        38.26 o
  -5   0  12          4.83        -27.89        27.89 o
  -4   0  12        297.26        275.39        32.56 o
  -3   0  12        628.41        728.73        63.31 o
  -2   0  12        191.15        194.70        23.08 o
  -1   0  12         61.91         81.66        18.35 o
   0   0  12         79.83         67.95        18.09 o
   1   0  12          9.34         -2.34        15.49 o
   2   0  12        300.36        346.48        29.18 o
   3   0  12        464.29        683.04        44.33 o
   4   0  12       1681.88       1627.15        56.40 o
   5   0  12       1412.16       1284.91        55.37 o
   6   0  12        131.88        127.43        19.81 o
   7   0  12        225.75        182.71        21.31 o
   8   0  12        443.03        491.22        28.37 o
  -6   1  12          0.68        -27.91        30.84 o
  -5   1  12         33.44         15.72        36.54 o
  -4   1  12         98.39         48.14        26.67 o
  -3   1  12        560.90        509.79        35.02 o
  -2   1  12        132.86        138.51        23.57 o
  -1   1  12         28.89         35.91        17.53 o
   0   1  12       1851.12       1859.04        48.27 o
   1   1  12       2162.02       2228.95        53.04 o
   2   1  12        793.85        916.61        33.44 o
   3   1  12        410.63        374.43        23.31 o
   4   1  12        129.64        161.88        19.86 o
   5   1  12        302.13        306.06        26.15 o
   6   1  12         65.09         54.92        18.49 o
   7   1  12         83.76         84.95        19.22 o
   8   1  12         14.77         13.69        16.33 o
   9   1  12         10.12        -15.41        15.41 o
  -6   2  12         93.83         79.36        36.96 o
  -5   2  12          0.45        -31.43        31.43 o
  -4   2  12        121.16         88.73        27.51 o
  -3   2  12        432.07        389.99        32.97 o
  -2   2  12        212.46        218.78        26.55 o
  -1   2  12        369.19        354.47        25.20 o
   0   2  12        443.49        430.77        40.25 o
   1   2  12        487.56        529.58        28.10 o
   2   2  12         88.48        114.39        19.86 o
   3   2  12        693.54        679.17        35.16 o
   4   2  12       1349.31       1357.19        41.81 o
   5   2  12        728.90        785.88        35.83 o
   6   2  12         87.58         92.38        19.37 o
   7   2  12        550.54        624.63        32.91 o
   8   2  12        607.17        614.83        28.41 o
   9   2  12        161.64        186.43        19.88 o
  -5   3  12        198.68        153.20        34.45 o
  -4   3  12        221.41        180.73        30.23 o
  -3   3  12        612.33        526.85        34.14 o
  -2   3  12         56.13         31.84        24.82 o
  -1   3  12         29.57         22.10        16.61 o
   0   3  12        863.77        896.03        32.36 o
   1   3  12       1300.49       1306.93        36.78 o
   2   3  12         20.03          3.38        14.28 o
   3   3  12        462.58        417.90        24.83 o
   4   3  12       1041.85       1109.44        39.03 o
   5   3  12       1217.16       1190.67        42.36 o
   6   3  12        113.76        106.37        19.52 o
   7   3  12         38.59         35.28        15.84 o
   8   3  12          6.26         10.02        15.58 o
   9   3  12         19.75         39.52        15.44 o
  -5   4  12         11.66         14.51        31.79 o
  -4   4  12        145.38         88.69        28.53 o
  -3   4  12         29.63          3.33        22.05 o
  -2   4  12         31.85         15.52        20.98 o
  -1   4  12          5.56        -10.27        19.53 o
   0   4  12         18.39         29.22        16.73 o
   1   4  12         39.25        -10.98        14.48 o
   2   4  12        435.66        362.61        24.06 o
   3   4  12       1349.31       1313.93        39.37 o
   4   4  12        830.66        800.62        34.38 o
   5   4  12        430.27        455.40        30.70 o
   6   4  12        401.63        333.54        26.05 o
   7   4  12        372.51        384.53        25.39 o
   8   4  12        283.44        296.51        30.26 o
   9   4  12         95.94         72.00        16.32 o
  -4   5  12         23.62          2.36        30.37 o
  -3   5  12         41.35         31.39        25.80 o
  -2   5  12          3.61         27.17        21.40 o
  -1   5  12        268.58        302.95        27.04 o
   0   5  12        644.65        635.24        30.80 o
   1   5  12        674.08        693.09        31.56 o
   2   5  12         52.25         46.93        17.23 o
   3   5  12        511.28        603.24        54.35 o
   4   5  12        697.47        764.07        42.51 o
   5   5  12        181.28        184.49        27.09 o
   6   5  12         46.32         31.14        17.48 o
   7   5  12         57.60         61.93        18.03 o
   8   5  12         37.34         60.00        17.69 o
   9   5  12         21.44         36.60        15.26 o
  10   5  12        111.68        121.45        24.69 o
  -3   6  12         41.66        -26.10        26.10 o
  -2   6  12        107.31         61.63        32.34 o
  -1   6  12        144.47        126.15        24.18 o
   0   6  12         19.77         19.52        19.17 o
   1   6  12         78.84        128.23        23.00 o
   2   6  12        428.32        471.44        39.75 o
   3   6  12       1497.50       1554.98        58.61 o
   4   6  12        680.66        703.27        41.64 o
   5   6  12        202.50        236.64        29.80 o
   6   6  12        354.03        360.75        32.19 o
   7   6  12       1434.95       1360.47        42.86 o
   8   6  12        610.17        586.37        29.58 o
   9   6  12         37.59         37.25        18.48 o
  10   6  12        115.19        114.06        29.62 o
  -2   7  12         20.30         -4.21        29.32 o
  -1   7  12        444.53        465.20        39.28 o
   0   7  12       1137.99       1158.79        47.78 o
   1   7  12        339.25        309.79        26.99 o
   2   7  12          0.41          1.85        18.25 o
   3   7  12        180.61        181.75        26.02 o
   4   7  12        375.87        350.54        33.52 o
   5   7  12        183.47        175.42        24.50 o
   6   7  12         21.88         45.86        19.95 o
   7   7  12         21.41         23.55        17.98 o
   8   7  12          6.95          3.74        15.98 o
   9   7  12         32.80         42.34        17.51 o
  -1   8  12         14.70        -13.24        27.26 o
   0   8  12         22.66         21.28        24.24 o
   1   8  12          8.91         11.72        20.20 o
   2   8  12         38.54         38.49        20.81 o
   3   8  12        158.66        151.34        26.40 o
   4   8  12        230.44        284.31        38.15 o
   5   8  12         45.06         25.47        22.84 o
   6   8  12        507.87        513.08        46.59 o
   7   8  12       1098.74       1158.38        41.85 o
   8   8  12        578.44        586.46        31.46 o
   9   8  12          0.03        -12.48        16.61 o
   1   9  12         20.68         41.78        25.84 o
   2   9  12         47.91         22.32        25.83 o
   3   9  12        188.15        184.87        30.41 o
   4   9  12         64.91         50.64        27.35 o
   5   9  12         91.57        116.98        28.74 o
   6   9  12         96.34         34.73        29.71 o
   7   9  12         93.55        128.73        24.65 o
   8   9  12         26.97         40.37        21.40 o
   3  10  12        180.48        228.26        37.00 o
   4  10  12        290.07        267.12        42.82 o
   5  10  12          1.06        -23.24        23.24 o
   6  10  12        409.83        433.62        40.01 o
   7  10  12        521.00        621.08        54.93 o
  -4  -6  13        160.90        186.49        74.20 o
  -3  -6  13         12.48        -19.21        58.31 o
  -2  -6  13         66.04        152.04        51.16 o
  -1  -6  13         53.05         54.31        35.95 o
   0  -6  13          2.64        -13.43        29.68 o
   1  -6  13          1.49        137.01        35.64 o
  -5  -5  13         17.09         41.66        90.03 o
  -4  -5  13         82.16         72.79        47.12 o
  -3  -5  13        117.50        198.02        58.69 o
  -2  -5  13         26.79        -37.92        37.92 o
  -1  -5  13        573.78        508.84        64.39 o
   0  -5  13        540.12        458.45        43.98 o
   1  -5  13        138.55        192.80        30.90 o
   2  -5  13        102.89         66.66        28.10 o
   3  -5  13         83.56         90.64        28.18 o
  -6  -4  13         14.70         59.82        66.77 o
  -5  -4  13        375.18        363.87        60.72 o
  -4  -4  13        396.10        268.16        42.77 o
  -3  -4  13         43.74         19.13        32.50 o
  -2  -4  13          4.19        -25.35        25.35 o
  -1  -4  13          1.44         20.18        35.55 o
   0  -4  13         30.08        -11.98        29.97 o
   1  -4  13          0.08         -9.48        22.59 o
   2  -4  13        122.76        143.84        28.24 o
   3  -4  13        336.88        310.15        33.13 o
   4  -4  13         62.37         21.29        30.02 o
  -6  -3  13         21.30         28.94        47.93 o
  -5  -3  13         77.45        120.87        49.11 o
  -4  -3  13        119.94        146.15        37.49 o
  -3  -3  13          0.29         31.65        27.55 o
  -2  -3  13        498.91        485.59        41.58 o
  -1  -3  13       1236.82       1140.17        49.63 o
   0  -3  13        773.99        749.89        52.51 o
   1  -3  13          0.14        -27.07        27.07 o
   2  -3  13        586.15        582.38        37.97 o
   3  -3  13        501.04        467.98        36.11 o
   4  -3  13         53.49         46.44        27.88 o
   5  -3  13          0.30          4.49        29.70 o
  -6  -2  13        306.14        300.21        76.16 o
  -5  -2  13        638.13        608.93        68.65 o
  -4  -2  13        394.26        378.38        70.39 o
  -3  -2  13         21.74         21.05        32.05 o
  -2  -2  13          1.57          6.96        25.51 o
  -1  -2  13          2.22        -20.52        21.13 o
   0  -2  13         14.22          0.58        19.50 o
   1  -2  13          1.38        -10.51        22.35 o
   2  -2  13         43.76         48.25        24.92 o
   3  -2  13        265.35        266.01        46.22 o
   4  -2  13         44.89         32.03        24.06 o
   5  -2  13         96.73         66.66        26.83 o
   6  -2  13        440.95        430.90        35.64 o
  -6  -1  13          8.84        -41.76        47.39 o
  -5  -1  13        223.15        214.02        55.65 o
  -4  -1  13        267.95        282.53        44.24 o
  -3  -1  13         10.75         -9.23        26.21 o
  -2  -1  13        154.82        202.18        30.80 o
  -1  -1  13        837.75        801.52        37.81 o
   0  -1  13        350.49        346.65        27.94 o
   1  -1  13        205.69        192.03        25.83 o
   2  -1  13        480.15        510.87        38.87 o
   3  -1  13        492.21        480.50        37.61 o
   4  -1  13        183.17        158.82        25.35 o
   5  -1  13         38.57         56.82        24.33 o
   6  -1  13         13.16         41.82        21.48 o
   7  -1  13          0.32        -22.23        25.77 o
  -6   0  13        124.51        101.18        39.74 o
  -5   0  13        202.92        227.40        40.62 o
  -4   0  13         83.75         39.15        26.96 o
  -3   0  13          0.36        -21.39        21.39 o
  -2   0  13          2.70        -18.21        19.14 o
  -1   0  13        140.76        112.65        21.17 o
   0   0  13         18.40         11.40        17.53 o
   1   0  13        182.62        253.97        29.38 o
   2   0  13        562.04        681.61        37.49 o
   3   0  13        451.32        551.42        53.16 o
   4   0  13         55.98         69.81        23.91 o
   5   0  13        699.83        662.53        36.41 o
   6   0  13       1565.74       1585.19        53.11 o
   7   0  13        563.46        579.59        32.79 o
  -5   1  13         83.14        176.00        39.20 o
  -4   1  13         24.85         30.58        27.38 o
  -3   1  13        410.15        409.82        34.04 o
  -2   1  13       1179.60       1221.95        45.33 o
  -1   1  13       1447.81       1620.31        47.02 o
   0   1  13        107.89        117.25        20.45 o
   1   1  13        628.50        663.57        30.99 o
   2   1  13        371.02        392.05        27.86 o
   3   1  13        522.85        594.46        38.32 o
   4   1  13        277.47        282.26        33.79 o
   5   1  13         41.24         60.19        19.91 o
   6   1  13          5.42          8.83        18.68 o
   7   1  13         86.26         81.18        20.00 o
   8   1  13         38.18         51.12        18.56 o
  -5   2  13        217.53        189.43        78.70 o
  -4   2  13         99.75         67.62        30.12 o
  -3   2  13          7.57         -8.18        24.91 o
  -2   2  13        213.46        218.94        27.07 o
  -1   2  13         97.59        111.41        21.25 o
   0   2  13          0.23         -6.60        16.95 o
   1   2  13        106.62        117.10        20.56 o
   2   2  13        189.34        216.55        23.67 o
   3   2  13         10.53         13.87        16.36 o
   4   2  13          0.22         -6.80        16.03 o
   5   2  13       1334.09       1246.77        45.31 o
   6   2  13        808.74        861.56        38.98 o
   7   2  13        100.67        111.40        21.27 o
   8   2  13        101.01         88.10        20.16 o
  -4   3  13          0.58          3.57        25.96 o
  -3   3  13        204.53        189.19        28.32 o
  -2   3  13        565.44        537.42        34.87 o
  -1   3  13        415.94        421.44        26.94 o
   0   3  13          9.54        -15.52        15.52 o
   1   3  13        445.79        400.42        30.36 o
   2   3  13        248.54        254.35        25.70 o
   3   3  13        273.95        240.33        23.84 o
   4   3  13        305.57        363.95        27.21 o
   5   3  13         33.71         14.32        23.71 o
   6   3  13        128.44        129.34        21.71 o
   7   3  13        499.82        449.97        28.12 o
   8   3  13        274.88        312.22        25.14 o
   9   3  13        342.95        338.03        24.96 o
  -4   4  13         14.35         -9.27        30.49 o
  -3   4  13         16.73        -27.53        27.53 o
  -2   4  13          2.82         12.83        22.36 o
  -1   4  13         20.52         12.97        20.00 o
   0   4  13          9.67          3.61        19.79 o
   1   4  13        227.44        220.04        28.89 o
   2   4  13        661.95        630.05        34.12 o
   3   4  13          1.92        -18.19        18.19 o
   4   4  13        240.41        259.42        25.05 o
   5   4  13       3515.71       3377.47        83.29 o
   6   4  13       1615.98       1586.47        51.52 o
   7   4  13        191.51        215.18        25.57 o
   8   4  13          1.19        -14.99        15.80 o
   9   4  13        194.59        191.75        20.91 o
  -3   5  13         83.44         90.30        31.05 o
  -2   5  13        317.01        354.39        32.49 o
  -1   5  13         84.30         89.25        23.10 o
   0   5  13         41.73         66.01        20.60 o
   1   5  13        578.07        585.63        31.21 o
   2   5  13       1069.40       1057.56        50.66 o
   3   5  13       1089.94       1138.84        48.49 o
   4   5  13        128.46        131.03        24.91 o
   5   5  13          0.13         29.97        19.27 o
   6   5  13         40.38         21.56        18.73 o
   7   5  13        431.88        404.00        33.49 o
   8   5  13        180.60        156.72        21.98 o
   9   5  13        212.39        189.65        21.62 o
  -2   6  13         69.69         87.13        27.09 o
  -1   6  13        188.34        209.22        32.27 o
   0   6  13        304.75        388.59        34.26 o
   1   6  13        224.20        217.52        25.37 o
   2   6  13        246.69        212.63        23.96 o
   3   6  13          6.45         37.77        29.17 o
   4   6  13        333.02        488.86        37.49 o
   5   6  13       1249.65       1308.24        48.81 o
   6   6  13        584.33        598.27        52.57 o
   7   6  13         36.95         29.95        19.89 o
   8   6  13         95.89         68.29        19.70 o
   9   6  13        156.34        125.16        20.64 o
  -1   7  13         49.60         20.10        28.21 o
   0   7  13         44.08         50.02        25.10 o
   1   7  13        208.66        201.16        28.21 o
   2   7  13        206.75        228.25        25.83 o
   3   7  13        121.86         97.22        26.69 o
   4   7  13          0.45         -5.90        25.45 o
   5   7  13         12.16         17.37        23.75 o
   6   7  13          0.23        -17.28        19.01 o
   7   7  13         84.07         83.43        20.66 o
   8   7  13        130.93        176.63        23.17 o
   9   7  13        227.17        238.91        23.96 o
   0   8  13        128.26        157.41        31.63 o
   1   8  13        102.96        103.26        24.83 o
   2   8  13         19.30         -6.53        23.72 o
   3   8  13          3.16        -14.75        25.19 o
   4   8  13        382.75        392.19        50.23 o
   5   8  13        597.92        588.17        42.39 o
   6   8  13        126.95        132.40        28.72 o
   7   8  13         12.69         25.11        19.79 o
   8   8  13        353.04        373.38        28.75 o
   2   9  13        244.21        276.43        36.02 o
   3   9  13         33.16          0.90        28.82 o
   4   9  13         11.32         45.09        33.25 o
   5   9  13         87.39         77.33        40.37 o
   6   9  13        157.67        140.60        30.83 o
   7   9  13        226.57        265.42        33.62 o
  -3  -5  14        252.42        183.57        51.76 o
  -2  -5  14        197.51        194.72        43.98 o
  -1  -5  14         13.55        -53.26        53.26 o
   0  -5  14        343.58        296.60        41.61 o
   1  -5  14        696.01        608.99        56.02 o
  -4  -4  14        175.79        107.14        87.92 o
  -3  -4  14        297.01        215.32        43.77 o
  -2  -4  14        117.79         70.98        31.35 o
  -1  -4  14         38.09        -17.48        46.83 o
   0  -4  14          4.72          3.62        46.82 o
   1  -4  14         78.97        104.20        28.23 o
   2  -4  14         80.37         42.33        26.60 o
   3  -4  14         28.60          1.49        25.82 o
  -5  -3  14         10.41         46.00        46.51 o
  -4  -3  14        145.88        121.61        50.24 o
  -3  -3  14        472.79        534.22        72.91 o
  -2  -3  14        345.92        315.01        37.93 o
  -1  -3  14          0.94        -19.06        23.50 o
   0  -3  14        419.51        406.78        78.72 o
   1  -3  14        625.92        543.24        55.75 o
   2  -3  14        200.29        163.44        29.55 o
   3  -3  14          5.61         29.95        25.12 o
   4  -3  14         11.63         39.44        27.49 o
  -5  -2  14         13.59         57.92        73.02 o
  -4  -2  14         52.59         31.72        46.20 o
  -3  -2  14         82.28        114.18        36.92 o
  -2  -2  14        121.09        115.26        39.48 o
  -1  -2  14         75.53         96.52        25.96 o
   0  -2  14        171.14        197.73        29.30 o
   1  -2  14        325.00        425.24        40.00 o
   2  -2  14        109.38         73.39        30.69 o
   3  -2  14        130.65        103.71        25.47 o
   4  -2  14        487.73        370.67        38.24 o
   5  -2  14        454.02        439.66        57.48 o
  -5  -1  14          9.20        -44.64        44.64 o
  -4  -1  14        414.40        385.09        54.13 o
  -3  -1  14        527.05        631.02        54.88 o
  -2  -1  14        225.11        250.26        36.00 o
  -1  -1  14         86.08        100.70        27.17 o
   0  -1  14       1298.72       1312.00        90.02 o
   1  -1  14       1002.45       1004.91        46.58 o
   2  -1  14         13.08        -12.92        27.45 o
   3  -1  14        190.58        165.44        30.07 o
   4  -1  14        341.11        342.18        64.49 o
   5  -1  14        120.97         94.18        27.76 o
   6  -1  14         88.39         91.39        25.97 o
  -5   0  14         32.64         48.95        37.74 o
  -4   0  14        107.39         34.04        28.44 o
  -3   0  14         53.72         21.83        27.43 o
  -2   0  14         66.76         87.82        25.45 o
  -1   0  14         41.34          8.46        25.22 o
   0   0  14          0.11        -15.00        18.52 o
   1   0  14          2.78         37.03        23.85 o
   2   0  14         48.64         60.88        23.68 o
   3   0  14        592.03        761.27        47.28 o
   4   0  14       1381.10       1817.53        79.77 o
   5   0  14        844.57        748.57        44.94 o
   6   0  14          8.87        -20.82        20.82 o
   7   0  14        239.26        198.43        28.57 o
  -5   1  14          4.03        -34.85        34.85 o
  -4   1  14        142.99         82.22        30.56 o
  -3   1  14        162.05        141.97        31.50 o
  -2   1  14          4.23          6.26        23.32 o
  -1   1  14        608.72        578.14        34.81 o
   0   1  14       1829.47       1794.61        52.39 o
   1   1  14        831.00        859.57        40.29 o
   2   1  14        148.27        153.37        23.34 o
   3   1  14         16.04          2.69        20.02 o
   4   1  14         65.03         52.14        25.59 o
   5   1  14         15.32         10.57        23.02 o
   6   1  14         77.75         46.89        21.88 o
   7   1  14        158.01        165.40        23.56 o
  -4   2  14         39.32         45.48        35.88 o
  -3   2  14        172.43        168.02        34.61 o
  -2   2  14         85.51         70.79        26.46 o
  -1   2  14        167.74        172.20        26.46 o
   0   2  14        445.80        409.47        29.11 o
   1   2  14        193.47        237.77        26.85 o
   2   2  14        132.36        107.34        22.16 o
   3   2  14        222.70        216.08        27.66 o
   4   2  14       1770.23       1689.98        56.60 o
   5   2  14        504.05        547.62        38.87 o
   6   2  14         16.78         10.25        19.23 o
   7   2  14        367.23        421.80        29.82 o
   8   2  14        423.32        419.23        29.95 o
  -4   3  14        266.53        261.75        46.63 o
  -3   3  14        276.58        231.61        34.34 o
  -2   3  14          0.88        -22.12        22.12 o
  -1   3  14        641.52        712.47        36.62 o
   0   3  14       1575.52       1463.58        49.75 o
   1   3  14        358.72        389.76        33.94 o
   2   3  14         37.03         21.03        20.34 o
   3   3  14         27.55         15.31        28.13 o
   4   3  14         90.98         68.98        23.97 o
   5   3  14         29.16         34.96        19.96 o
   6   3  14        124.09         75.26        22.50 o
   7   3  14         97.84         69.56        21.88 o
   8   3  14         69.72         57.04        20.46 o
  -3   4  14         81.43         71.56        30.98 o
  -2   4  14         33.90         57.56        25.78 o
  -1   4  14         14.73         -0.97        21.54 o
   0   4  14         74.34         24.74        20.26 o
   1   4  14         94.64         94.53        21.53 o
   2   4  14        264.10        223.54        27.35 o
   3   4  14        117.69         84.82        25.73 o
   4   4  14        631.76        635.89        38.83 o
   5   4  14         28.67         12.57        20.73 o
   6   4  14        356.20        378.38        30.99 o
   7   4  14        260.47        268.22        26.98 o
   8   4  14        251.13        245.67        25.24 o
  -2   5  14         14.27         18.63        25.10 o
  -1   5  14        285.15        281.39        39.45 o
   0   5  14        212.13        226.05        29.24 o
   1   5  14          4.47        -22.06        22.06 o
   2   5  14          3.19         -3.58        20.98 o
   3   5  14        111.00         88.95        30.80 o
   4   5  14        149.85        144.58        26.79 o
   5   5  14         27.72         17.18        25.71 o
   6   5  14        228.29        244.18        26.99 o
   7   5  14         38.10         34.27        20.78 o
   8   5  14          3.29         -7.79        17.75 o
  -1   6  14         12.55         16.69        27.56 o
   0   6  14          7.23         14.14        23.81 o
   1   6  14          8.67         57.94        21.82 o
   2   6  14        479.94        417.16        45.24 o
   3   6  14        806.32        807.35        45.25 o
   4   6  14        631.88        700.37        58.95 o
   5   6  14         17.74        -19.04        24.64 o
   6   6  14        314.45        259.83        29.04 o
   7   6  14        234.12        264.42        40.85 o
   8   6  14        189.00        181.35        24.57 o
   0   7  14        321.17        272.64        32.62 o
   1   7  14        152.68         93.71        25.25 o
   2   7  14          9.41        -31.78        31.78 o
   3   7  14         29.76          6.13        25.57 o
   4   7  14        160.78        164.36        31.93 o
   5   7  14         22.91         39.58        27.01 o
   6   7  14         91.16         73.06        29.81 o
   7   7  14          0.51         25.51        21.01 o
   8   7  14         64.67         63.98        21.85 o
   2   8  14        133.50        123.98        33.13 o
   3   8  14        292.75        286.06        38.40 o
   4   8  14         71.90         15.55        42.39 o
   5   8  14        159.27        170.57        32.30 o
   6   8  14        377.38        438.67        40.20 o
   7   8  14        209.10        210.05        31.33 o
  -2  -4  15          2.43         56.11        63.24 o
  -1  -4  15          0.25        -23.90        40.27 o
   0  -4  15         13.65        -33.22        33.22 o
   1  -4  15         81.59         57.83        32.60 o
  -3  -3  15         51.51         17.76        35.17 o
  -2  -3  15        768.17        785.01        52.32 o
  -1  -3  15        968.25       1042.46        81.07 o
   0  -3  15        194.15        218.66        42.76 o
   1  -3  15          3.94        -21.84        31.57 o
   2  -3  15        120.86        106.23        38.18 o
   3  -3  15        132.55        180.42        35.81 o
  -4  -2  15        128.54         41.30        49.17 o
  -3  -2  15         23.24         60.02        36.62 o
  -2  -2  15          0.28        -14.10        28.02 o
  -1  -2  15         10.60          4.94        31.78 o
   0  -2  15          0.58         27.60        31.96 o
   1  -2  15         57.14        101.82        31.00 o
   2  -2  15        324.40        263.78        37.64 o
   3  -2  15        143.38        136.08        33.07 o
   4  -2  15          0.05          0.04        25.87 o
  -4  -1  15         14.17          9.91        47.87 o
  -3  -1  15         17.75        -29.06        36.86 o
  -2  -1  15        375.47        290.77        44.51 o
  -1  -1  15        417.11        401.54        35.54 o
   0  -1  15         46.04         21.46        27.55 o
   1  -1  15        133.17        124.87        31.71 o
   2  -1  15        284.74        260.32        36.23 o
   3  -1  15         98.46         61.45        31.51 o
   4  -1  15          1.76        -22.02        24.33 o
   5  -1  15          2.95          9.98        26.30 o
  -4   0  15         31.04         11.96        48.16 o
  -3   0  15          2.71         -6.40        34.98 o
  -2   0  15         41.41         59.42        26.59 o
  -1   0  15         25.88          2.12        21.58 o
   0   0  15          4.31        -10.52        23.99 o
   1   0  15        175.54        205.47        35.39 o
   2   0  15        754.63        966.56        59.94 o
   3   0  15        516.99        738.47        75.70 o
   4   0  15         97.51         64.95        36.31 o
   5   0  15        506.26        690.68        45.38 o
   6   0  15        835.31        747.29        47.18 o
  -4   1  15          6.49         29.66        39.94 o
  -3   1  15         92.55        104.23        32.73 o
  -2   1  15        487.07        510.25        39.53 o
  -1   1  15        334.23        349.97        31.33 o
   0   1  15          1.56        -20.36        20.36 o
   1   1  15        480.10        444.28        32.88 o
   2   1  15        627.79        656.26        36.89 o
   3   1  15        294.88        302.82        35.56 o
   4   1  15          0.23         18.22        34.62 o
   5   1  15          5.58          7.57        24.13 o
   6   1  15         19.08         29.48        25.46 o
  -3   2  15         17.35         60.98        31.77 o
  -2   2  15         19.48         14.54        25.49 o
  -1   2  15         10.11          0.03        25.25 o
   0   2  15         95.24        131.52        25.94 o
   1   2  15        510.75        507.90        34.45 o
   2   2  15        323.19        319.72        29.76 o
   3   2  15        166.18        203.39        29.35 o
   4   2  15        287.55        298.03        34.93 o
   5   2  15        651.77        680.96        44.00 o
   6   2  15        271.89        271.37        43.83 o
   7   2  15          3.01          2.04        24.32 o
  -3   3  15        224.48        113.32        35.28 o
  -2   3  15        424.88        392.43        34.48 o
  -1   3  15        119.95         97.93        26.78 o
   0   3  15         31.36         26.26        22.56 o
   1   3  15        304.50        279.77        35.28 o
   2   3  15        148.73        114.35        25.12 o
   3   3  15         16.00         -6.13        21.92 o
   4   3  15          0.75         19.02        22.88 o
   5   3  15          1.16         26.61        34.71 o
   6   3  15          2.02          2.63        23.52 o
   7   3  15          6.33         -5.22        23.92 o
  -2   4  15         21.29         -3.29        28.34 o
  -1   4  15         48.76         19.61        29.09 o
   0   4  15          0.08        -15.58        22.72 o
   1   4  15        287.79        268.60        31.02 o
   2   4  15        171.79        137.78        28.21 o
   3   4  15          3.18        -10.25        23.35 o
   4   4  15        478.72        453.02        42.57 o
   5   4  15       1343.51       1385.92        58.69 o
   6   4  15        374.53        451.03        38.32 o
   7   4  15         18.08        -16.77        20.08 o
  -1   5  15          0.06         -1.52        28.61 o
   0   5  15        168.12        107.32        28.34 o
   1   5  15        208.40        202.39        35.68 o
   2   5  15        304.30        249.56        35.85 o
   3   5  15        244.11        171.54        31.02 o
   4   5  15         17.60          1.49        25.09 o
   5   5  15          9.08         30.28        26.55 o
   6   5  15         56.35         43.40        26.79 o
   7   5  15        274.12        281.60        30.04 o
   0   6  15         31.33         65.50        27.50 o
   1   6  15        161.43        156.70        29.47 o
   2   6  15         43.43         28.27        27.49 o
   3   6  15        118.55        124.67        30.29 o
   4   6  15        590.00        664.37        43.80 o
   5   6  15       1096.13       1048.68        59.97 o
   6   6  15        250.11        233.98        34.01 o
   7   6  15         15.30         10.28        24.46 o
   1   7  15        182.54        137.65        35.99 o
   2   7  15         49.52         50.92        29.92 o
   3   7  15         89.38        100.43        31.01 o
   4   7  15          9.38          4.18        28.65 o
   5   7  15         13.90         25.68        27.45 o
   6   7  15          0.14        -17.38        25.33 o
   4   8  15        329.18        303.79        40.35 o
  -2  -2  16         16.85        -11.66        53.14 o
  -1  -2  16         53.38         70.19        36.05 o
   0  -2  16        199.63        200.31        42.33 o
   1  -2  16        143.56         83.13        36.91 o
   2  -2  16          0.57        -17.09        29.08 o
  -2  -1  16         31.53         15.98        31.93 o
  -1  -1  16        158.12         80.32        39.33 o
   0  -1  16        287.74        281.43        39.27 o
   1  -1  16        131.82        118.50        32.64 o
   2  -1  16          9.49          3.32        28.25 o
   3  -1  16         34.03         30.56        28.99 o
   4  -1  16         38.98         17.40        28.54 o
  -2   0  16          5.56         -8.65        39.65 o
  -1   0  16         19.80        -11.74        36.41 o
   0   0  16         28.31         44.91        43.49 o
   1   0  16          5.11         15.18        25.27 o
   2   0  16         29.65         36.20        30.15 o
   3   0  16        751.55        959.41        54.44 o
   4   0  16        358.38        456.34        41.61 o
   5   0  16         36.82         41.16        28.52 o
  -2   1  16         36.34         46.67        30.06 o
  -1   1  16        273.70        183.03        34.23 o
   0   1  16        242.62        245.83        32.62 o
   1   1  16         25.04          3.99        22.45 o
   2   1  16         51.98         69.92        36.37 o
   3   1  16         98.62         65.44        30.27 o
   4   1  16         45.48         34.89        28.19 o
   5   1  16         19.92         12.82        26.77 o
  -2   2  16          3.08        -10.48        29.02 o
  -1   2  16         24.20         23.16        36.50 o
   0   2  16         46.49         72.14        28.47 o
   1   2  16          0.17        -17.48        21.92 o
   2   2  16        133.21         91.33        25.56 o
   3   2  16       1219.61       1252.54        54.80 o
   4   2  16        741.83        914.95        63.07 o
   5   2  16         51.10         94.63        29.93 o
   6   2  16         98.61        116.45        29.15 o
  -1   3  16        450.24        410.95        39.68 o
   0   3  16        434.75        474.30        41.66 o
   1   3  16        110.25         90.01        25.87 o
   2   3  16         34.33         -1.15        26.32 o
   3   3  16          0.44         36.58        26.50 o
   4   3  16          0.11        -20.26        24.28 o
   5   3  16         20.86         44.77        27.36 o
   6   3  16         56.07         43.82        27.61 o
  -1   4  16         64.01         65.46        45.51 o
   0   4  16         31.83         63.32        28.93 o
   1   4  16          1.00         -4.86        23.88 o
   2   4  16        164.53        150.33        32.05 o
   3   4  16        367.91        329.55        35.83 o
   4   4  16        187.24        162.27        35.35 o
   5   4  16         92.59         80.64        28.43 o
   6   4  16        477.36        521.70        42.43 o
   0   5  16         28.16          6.92        33.11 o
   1   5  16         27.88        -25.30        25.30 o
   2   5  16         95.53         82.47        31.18 o
   3   5  16         89.50         34.04        28.57 o
   4   5  16         22.81         34.31        32.26 o
   5   5  16         23.48         62.46        35.40 o
   6   5  16        125.19         86.09        30.43 o
   2   6  16        295.22        305.67        38.20 o
   3   6  16        223.86        168.86        34.80 o
   4   6  16         67.15         39.13        29.37 o
   5   6  16         78.39         34.70        29.60 o
   0   0  17         25.19         47.57        33.51 o
   1   0  17        105.85        151.73        42.32 o
   2   0  17        227.19        246.81        38.14 o
   0   1  17         31.45          8.48        27.09 o
   1   1  17        195.43        240.00        39.82 o
   2   1  17        150.56        120.43        35.95 o
   3   1  17        119.90        118.30        33.92 o
   0   2  17        276.89        309.34        37.13 o
   1   2  17        341.98        379.20        39.16 o
   2   2  17        211.98        177.67        32.37 o
   3   2  17         27.15          6.27        30.62 o
   4   2  17        359.84        397.55        43.76 o
   1   3  17        320.37        356.35        39.17 o
   2   3  17         45.91         15.80        28.82 o
   3   3  17          0.57        -20.93        25.79 o
   4   3  17          4.49          0.84        28.33 o
   2   4  17        110.17         78.75        31.22 o
   3   4  17         28.16         41.06        29.04 o
   4   4  17        354.76        416.47        39.19 o
                                                
